# Supplementary material for: Cells release subpopulations of exosomes with distinct molecular and biological properties
Source: Sci Rep. 2016 Mar 2;6:22519. doi: 10.1038/srep22519 (PMC4773763; doi:10.1038/srep22519)
Supplement: Supplementary Table S1 [file srep22519-s2.xls]

## Sheet: Proteins
										Protein area									Average Area			Average Area -log10			# PSMs									# Peptides									Score
Accession	Gene Identifier	Description	Gene symbol	Description	ΣCoverage	Σ# Proteins	Σ# Unique Peptides	Σ# Peptides	Σ# PSMs	MV_R1	MV_R2	MV_R3	LD-Exo_R1	LD-Exo_R2	LD-Exo_R3	HD_Exo_R1	HD_Exo_R2	HD_Exo_R3	MV	LD-Exo	HD-Exo	MV	LD-Exo	HD-Exo	MV_R1	MV_R2	MV_R3	LD-Exo_R1	LD-Exo_R2	LD-Exo_R3	HD_Exo_R1	HD_Exo_R2	HD_Exo_R3	MV_R1	MV_R2	MV_R3	LD-Exo_R1	LD-Exo_R2	LD-Exo_R3	HD_Exo_R1	HD_Exo_R2	HD_Exo_R3	MV_R1	MV_R2	MV_R3	LD-Exo_R1	LD-Exo_R2	LD-Exo_R3	HD_Exo_R1
ENSMUSP00000015800	ENSMUSG00000015656	pep:known chromosome:GRCm38:9:40800984:40805200:1 gene:ENSMUSG00000015656 transcript:ENSMUST00000015800 gene_biotype:protein_coding transcript_biotype:protein_coding	Hspa8	heat shock protein 8 [Source:MGI Symbol;Acc:MGI:105384]	78.95	4	43	59	21289	3.40931e+10	3.11335e+10	3.91968e+10	1.30036e+11	1.37479e+11	1.214e+11	1.69119e+11	1.13827e+11	1.37385e+11	3.48078e+10	1.29638e+11	1.40111e+11	10.5417	11.1127	11.1465	593	623	748	3422	4243	3565	2521	2088	3486	33	32	35	47	46	52	48	44	44	1979.82	2116.29	2570.69	11486.3	14510.5	12243.3	8514.04
ENSMUSP00000035086	ENSMUSG00000032504	pep:known chromosome:GRCm38:9:113651744:113708259:-1 gene:ENSMUSG00000032504 transcript:ENSMUST00000035086 gene_biotype:protein_coding transcript_biotype:protein_coding	Pdcd6ip	programmed cell death 6 interacting protein [Source:MGI Symbol;Acc:MGI:1333753]	75.03	2	81	81	9150	4.65165e+09	3.59317e+09	5.39156e+09	2.83862e+10	3.1508e+10	2.44135e+10	4.4714e+10	4.99459e+10	4.74271e+10	4.54546e+09	2.81025e+10	4.73623e+10	9.65758	10.4487	10.6754	255	247	248	1340	1381	1143	1182	1650	1704	39	38	35	59	71	73	63	66	64	788.801	783.423	808.627	4248.34	4577.74	3822.43	3616.88
ENSMUSP00000034815	ENSMUSG00000032254	pep:known chromosome:GRCm38:9:61917280:61946799:-1 gene:ENSMUSG00000032254 transcript:ENSMUST00000034815 gene_biotype:protein_coding transcript_biotype:protein_coding	Kif23	kinesin family member 23 [Source:MGI Symbol;Acc:MGI:1919069]	69.25	1	68	68	8856	1.17475e+11	9.56047e+10	1.06716e+11	1.15194e+10	8.99691e+09	8.88641e+09	2.70073e+09	4.35135e+09	2.33927e+09	1.06599e+11	9.8009e+09	3.13045e+09	11.0278	9.99127	9.49561	1510	2063	3008	767	462	458	150	258	180	58	60	55	42	50	50	31	37	29	5232.36	7006.27	11148	2573.95	1622.85	1666.26	470.689
ENSMUSP00000134280	ENSMUSG00000038034	pep:novel chromosome:GRCm38:1:172261641:172319841:1 gene:ENSMUSG00000038034 transcript:ENSMUST00000139528 gene_biotype:protein_coding transcript_biotype:protein_coding	Igsf8	immunoglobulin superfamily, member 8 [Source:MGI Symbol;Acc:MGI:2154090]	53.47	3	19	19	8539	2.17462e+09	1.82999e+09	3.4138e+09	2.74087e+10	3.63547e+10	3.54838e+10	2.58337e+10	3.25322e+10	4.12766e+10	2.4728e+09	3.30824e+10	3.32142e+10	9.39319	10.5196	10.5213	48	48	84	1653	1959	1746	540	751	1710	9	8	10	13	15	17	12	12	15	170.906	167.932	318.059	5363.76	7413.99	6608.59	1772.3
ENSMUSP00000016771	ENSMUSG00000022443	pep:known chromosome:GRCm38:15:77760587:77842175:-1 gene:ENSMUSG00000022443 transcript:ENSMUST00000016771 gene_biotype:protein_coding transcript_biotype:protein_coding	Myh9	myosin, heavy polypeptide 9, non-muscle [Source:MGI Symbol;Acc:MGI:107717]	60.05	12	132	156	8017	7.56992e+09	6.70003e+09	9.89868e+09	5.46495e+09	5.74815e+09	5.52616e+09	1.86022e+08	3.82047e+08	4.12523e+08	8.05621e+09	5.57975e+09	3.26864e+08	9.90613	9.74661	8.51437	1055	1188	1509	1504	1278	1221	44	101	117	118	122	119	113	133	142	23	43	46	3470.05	4096.36	5300.35	5024.06	4514.21	4236.66	118.043
ENSMUSP00000071486	ENSMUSG00000062825	pep:known chromosome:GRCm38:11:120345690:120348542:-1 gene:ENSMUSG00000062825 transcript:ENSMUST00000071555 gene_biotype:protein_coding transcript_biotype:protein_coding	Actg1	actin, gamma, cytoplasmic 1 [Source:MGI Symbol;Acc:MGI:87906]	74.67	12	16	31	7806	1.8693e+11	1.94427e+11	1.51571e+11	1.43955e+11	1.48277e+11	1.30079e+11	3.72212e+10	3.368e+10	3.43312e+10	1.77643e+11	1.40771e+11	3.50775e+10	11.2495	11.1485	10.545	498	802	1025	1378	1759	1630	188	180	346	21	22	18	22	28	29	14	15	16	1604.35	2633.51	3504.97	4760.53	6052.81	5609.02	600.21
ENSMUSP00000126417	ENSMUSG00000023015	pep:known chromosome:GRCm38:15:99620496:99651643:-1 gene:ENSMUSG00000023015 transcript:ENSMUST00000171702 gene_biotype:protein_coding transcript_biotype:protein_coding	Racgap1	Rac GTPase-activating protein 1 [Source:MGI Symbol;Acc:MGI:1349423]	69.75	4	42	42	6105	9.89997e+10	8.73082e+10	1.00312e+11	1.05209e+10	7.92318e+09	7.78463e+09	2.72495e+09	4.43586e+09	2.77454e+09	9.55399e+10	8.74289e+09	3.31178e+09	10.9802	9.94166	9.52006	1187	1433	2261	402	291	259	66	113	93	33	32	36	29	30	31	18	22	19	3542.21	4537.05	7390.27	1192.88	924.202	849.287	193.47
ENSMUSP00000100073	ENSMUSG00000028249	pep:novel chromosome:GRCm38:4:6365677:6395655:1 gene:ENSMUSG00000028249 transcript:ENSMUST00000103008 gene_biotype:protein_coding transcript_biotype:protein_coding	Sdcbp	syndecan binding protein [Source:MGI Symbol;Acc:MGI:1337026]	56.71	6	14	14	6031	7.12325e+09	9.03813e+09	1.03198e+10	6.94662e+10	8.45258e+10	7.92312e+10	1.112e+11	1.11894e+11	1.22431e+11	8.82706e+09	7.77411e+10	1.15175e+11	9.94582	10.8907	11.0614	91	110	168	1088	1242	997	484	635	1216	5	6	4	9	12	12	9	9	11	328.606	412.643	620.77	3808.92	4516.39	3527.63	1710.56
ENSMUSP00000099620	ENSMUSG00000029516	pep:novel chromosome:GRCm38:5:115846371:116006328:1 gene:ENSMUSG00000029516 transcript:ENSMUST00000102560 gene_biotype:protein_coding transcript_biotype:protein_coding	Cit	citron [Source:MGI Symbol;Acc:MGI:105313]	57.83	5	3	128	5821	2.18079e+10	1.77832e+10	1.93447e+10	2.01571e+09	1.6468e+09	1.68614e+09	5.21201e+08	9.18187e+08	5.473e+08	1.96453e+10	1.78289e+09	6.62229e+08	10.2933	9.25112	8.82101	1189	1368	1644	504	376	353	77	188	122	107	108	102	68	76	72	34	52	40	3820.06	4511.15	5463.58	1514.15	1201.58	1078.28	210.927
ENSMUSP00000062049	ENSMUSG00000029516	pep:known chromosome:GRCm38:5:115845644:116008947:1 gene:ENSMUSG00000029516 transcript:ENSMUST00000051704 gene_biotype:protein_coding transcript_biotype:protein_coding	Cit	citron [Source:MGI Symbol;Acc:MGI:105313]	57.86	5	3	128	5817	2.18079e+10	1.77832e+10	1.93447e+10	2.01571e+09	1.6468e+09	1.68614e+09	5.21201e+08	9.18187e+08	5.473e+08	1.96453e+10	1.78289e+09	6.62229e+08	10.2933	9.25112	8.82101	1191	1370	1633	500	379	355	77	188	124	107	108	102	68	77	73	34	54	41	3791.3	4478.26	5400.93	1493.73	1203.82	1080.44	209.733
ENSMUSP00000079306	ENSMUSG00000059970	pep:known chromosome:GRCm38:12:76404176:76406934:1 gene:ENSMUSG00000059970 transcript:ENSMUST00000080449 gene_biotype:protein_coding transcript_biotype:protein_coding	Hspa2	heat shock protein 2 [Source:MGI Symbol;Acc:MGI:96243]	45.5	1	14	29	5065	3.18478e+10	3.00861e+10	3.87111e+10	1.30036e+11	1.26141e+11	1.0594e+11	1.57187e+11	1.12549e+11	1.37385e+11	3.35483e+10	1.20706e+11	1.35707e+11	10.5257	11.0817	11.1326	215	245	243	848	826	726	726	615	621	10	11	14	19	21	23	23	17	23	704.249	830.686	827.027	2921.96	2812.76	2500.57	2424.73
ENSMUSP00000044257	ENSMUSG00000041498	pep:known chromosome:GRCm38:1:136467958:136531511:1 gene:ENSMUSG00000041498 transcript:ENSMUST00000047817 gene_biotype:protein_coding transcript_biotype:protein_coding	Kif14	kinesin family member 14 [Source:MGI Symbol;Acc:MGI:1098226]	56.34	10	101	102	4860	1.98783e+10	1.87039e+10	2.09921e+10	2.07821e+09	1.68585e+09	1.56198e+09	4.27973e+08	8.16526e+08	3.92532e+08	1.98581e+10	1.77535e+09	5.45677e+08	10.2979	9.24928	8.73694	1015	1125	1427	392	335	297	61	121	87	85	90	86	59	66	62	30	42	36	3327.22	3820.64	4993.78	1248.1	1079.4	966.947	190.729
ENSMUSP00000039657	ENSMUSG00000033161	pep:known chromosome:GRCm38:3:101576219:101604603:-1 gene:ENSMUSG00000033161 transcript:ENSMUST00000036493 gene_biotype:protein_coding transcript_biotype:protein_coding	Atp1a1	ATPase, Na+/K+ transporting, alpha 1 polypeptide [Source:MGI Symbol;Acc:MGI:88105]	48	6	33	50	4626	1.17103e+10	1.18722e+10	1.44363e+10	1.39123e+10	1.29326e+10	1.31298e+10	2.95089e+09	3.31709e+09	2.68225e+09	1.2673e+10	1.33249e+10	2.98341e+09	10.1029	10.1247	9.47471	406	531	638	892	775	734	174	219	257	35	39	36	40	41	47	30	31	31	1324.47	1733.58	2198.91	3000.31	2678.41	2528.84	524.866
ENSMUSP00000097777	ENSMUSG00000023026	pep:putative chromosome:GRCm38:15:100038664:100219473:1 gene:ENSMUSG00000023026 transcript:ENSMUST00000100203 gene_biotype:protein_coding transcript_biotype:protein_coding	Dip2b	DIP2 disco-interacting protein 2 homolog B (Drosophila) [Source:MGI Symbol;Acc:MGI:2145977]	55.46	2	17	69	4394	6.4878e+08	6.54452e+08	7.7549e+08	5.87257e+09	7.27341e+09	5.05476e+09	6.09163e+09	6.66102e+09	5.45771e+09	6.92907e+08	6.06691e+09	6.07012e+09	8.84068	9.78297	9.7832	78	86	82	811	1162	866	318	346	645	24	28	25	61	65	65	47	48	55	246.909	274.484	268.687	2609.58	4063.93	2917.22	976.912
ENSMUSP00000030118	ENSMUSG00000028410	pep:known chromosome:GRCm38:4:40722480:40734964:1 gene:ENSMUSG00000028410 transcript:ENSMUST00000030118 gene_biotype:protein_coding transcript_biotype:protein_coding	Dnaja1	DnaJ (Hsp40) homolog, subfamily A, member 1 [Source:MGI Symbol;Acc:MGI:1270129]	73.8	4	31	31	4371	1.75687e+09	1.58769e+09	2.87104e+09	1.24217e+10	1.38839e+10	1.54745e+10	8.78737e+09	6.78482e+09	1.41502e+10	2.07187e+09	1.39267e+10	9.90746e+09	9.31636	10.1438	9.99596	69	91	128	704	905	764	810	315	585	14	14	15	22	26	27	23	19	22	232.336	316.306	476.377	2441.93	3636.07	3114.27	2704.23
ENSMUSP00000087457	ENSMUSG00000025809	pep:known chromosome:GRCm38:8:128685654:128733200:1 gene:ENSMUSG00000025809 transcript:ENSMUST00000090006 gene_biotype:protein_coding transcript_biotype:protein_coding	Itgb1	integrin beta 1 (fibronectin receptor beta) [Source:MGI Symbol;Acc:MGI:96610]	49.37	1	32	32	3653	3.57253e+09	3.93573e+09	5.43074e+09	1.50887e+10	1.88405e+10	1.57051e+10	1.15759e+10	1.40937e+10	1.34102e+10	4.313e+09	1.65448e+10	1.30266e+10	9.63478	10.2187	10.1148	96	115	156	491	997	832	227	290	449	15	15	17	22	28	27	24	21	22	301.627	373.771	516.575	1604.49	3137.95	2702.7	706.249
ENSMUSP00000001566	ENSMUSG00000001525	pep:known chromosome:GRCm38:17:35833926:35838306:-1 gene:ENSMUSG00000001525 transcript:ENSMUST00000001566 gene_biotype:protein_coding transcript_biotype:protein_coding	Tubb5	tubulin, beta 5 class I [Source:MGI Symbol;Acc:MGI:107812]	61.71	2	5	24	3609	4.063e+10	3.54997e+10	4.96316e+10	8.8366e+09	6.53496e+09	7.86286e+09	1.77575e+09	2.38392e+09	2.36199e+09	4.19204e+10	7.7448e+09	2.17389e+09	10.6224	9.88901	9.33724	526	746	1103	466	247	257	63	79	122	18	21	20	17	18	20	11	12	14	1791.53	2637.46	4148.68	1596.2	870.866	891.607	173.472
ENSMUSP00000104599	ENSMUSG00000023026	pep:known chromosome:GRCm38:15:100154396:100219473:1 gene:ENSMUSG00000023026 transcript:ENSMUST00000108971 gene_biotype:protein_coding transcript_biotype:protein_coding	Dip2b	DIP2 disco-interacting protein 2 homolog B (Drosophila) [Source:MGI Symbol;Acc:MGI:2145977]	50.9	1	2	54	3536	5.91597e+08	5.92296e+08	6.6841e+08	5.48957e+09	6.67906e+09	4.86039e+09	5.40304e+09	5.36831e+09	4.84565e+09	6.17434e+08	5.67634e+09	5.20567e+09	8.79059	9.75407	9.71648	53	55	53	665	949	730	235	264	532	17	18	17	48	51	51	34	34	43	162.134	168.981	165.842	2116.64	3361.24	2466.33	702.404
ENSMUSP00000099475	ENSMUSG00000047126	pep:known chromosome:GRCm38:11:86694351:86757565:-1 gene:ENSMUSG00000047126 transcript:ENSMUST00000103186 gene_biotype:protein_coding transcript_biotype:protein_coding	Cltc	clathrin, heavy polypeptide (Hc) [Source:MGI Symbol;Acc:MGI:2388633]	67.1	3	94	94	3528	2.5492e+09	2.55509e+09	4.20674e+09	3.41911e+09	4.34373e+09	5.00866e+09	2.37519e+09	1.26068e+09	1.97403e+09	3.10368e+09	4.25717e+09	1.86997e+09	9.49188	9.62912	9.27183	252	283	404	606	617	651	261	158	296	50	50	57	61	76	87	48	36	49	828.187	952.943	1396.69	2042.3	2137.01	2258.87	818.188
ENSMUSP00000042342	ENSMUSG00000036752	pep:known chromosome:GRCm38:2:25222160:25224702:-1 gene:ENSMUSG00000036752 transcript:ENSMUST00000043584 gene_biotype:protein_coding transcript_biotype:protein_coding	Tubb4b	tubulin, beta 4B class IVB [Source:MGI Symbol;Acc:MGI:1915472]	61.57	4	4	24	2907	2.38437e+10	2.16012e+10	3.03936e+10	5.19149e+09	4.43138e+09	5.9808e+09	1.43897e+09	1.41837e+09	2.08003e+09	2.52795e+10	5.20122e+09	1.64579e+09	10.4028	9.71611	9.21637	406	582	864	413	207	228	45	57	105	18	21	20	17	18	20	10	12	14	1344.17	1993.13	3253.81	1372.46	725.272	778.42	119.702
ENSMUSP00000075513	ENSMUSG00000059040	pep:known chromosome:GRCm38:18:48045335:48048378:1 gene:ENSMUSG00000059040 transcript:ENSMUST00000076155 gene_biotype:protein_coding transcript_biotype:protein_coding	Gm5506	predicted gene 5506 [Source:MGI Symbol;Acc:MGI:3648653]	74.88	8	10	36	2849	1.10533e+10	9.20675e+09	9.97184e+09	1.22372e+10	1.03123e+10	1.05597e+10	3.6218e+09	2.97163e+09	3.32517e+09	1.00773e+10	1.10364e+10	3.3062e+09	10.0033	10.0428	9.51933	177	176	258	578	715	626	86	91	142	19	23	21	26	31	32	13	16	18	534.613	560.158	881.332	1958.91	2240.92	2020.15	262.145
ENSMUSP00000052086	ENSMUSG00000055194	pep:known chromosome:GRCm38:13:111255013:111257749:1 gene:ENSMUSG00000055194 transcript:ENSMUST00000054716 gene_biotype:protein_coding transcript_biotype:protein_coding	Actbl2	actin, beta-like 2 [Source:MGI Symbol;Acc:MGI:2444552]	34.04	1	2	10	2817	1.38417e+11	1.66189e+11	1.40123e+11	1.26129e+11	1.39552e+11	1.245e+11	3.23039e+10	2.96891e+10	3.155e+10	1.48243e+11	1.3006e+11	3.1181e+10	11.171	11.1141	10.4939	183	280	316	493	629	614	75	80	147	8	8	6	7	8	8	6	7	7	564.612	896.112	1099.08	1871.32	2344.34	2318.57	223.94
ENSMUSP00000025684	ENSMUSG00000024772	pep:known chromosome:GRCm38:19:6276725:6300096:1 gene:ENSMUSG00000024772 transcript:ENSMUST00000025684 gene_biotype:protein_coding transcript_biotype:protein_coding	Ehd1	EH-domain containing 1 [Source:MGI Symbol;Acc:MGI:1341878]	74.72	1	30	41	2808	1.08518e+09	1.19687e+09	1.8552e+09	7.37515e+09	9.76667e+09	8.70737e+09	2.32976e+09	1.92285e+09	2.81555e+09	1.37908e+09	8.61639e+09	2.35606e+09	9.13959	9.93533	9.37219	89	108	147	671	674	517	160	214	228	24	25	27	35	39	38	25	27	30	286.22	361.66	514.939	2377.5	2577.02	2027.87	496.943
ENSMUSP00000112259	ENSMUSG00000056201	pep:known chromosome:GRCm38:19:5490485:5494029:1 gene:ENSMUSG00000056201 transcript:ENSMUST00000116560 gene_biotype:protein_coding transcript_biotype:protein_coding	Cfl1	cofilin 1, non-muscle [Source:MGI Symbol;Acc:MGI:101757]	44.49	1	7	16	2797	1.59728e+10	1.40524e+10	1.60864e+10	2.66081e+10	2.55136e+10	2.75544e+10	5.89766e+09	3.97616e+09	4.52548e+09	1.53706e+10	2.65587e+10	4.79977e+09	10.1867	10.4242	9.68122	175	276	372	742	482	406	85	81	178	11	11	12	13	16	15	11	11	11	626.653	1025.4	1421.13	2945.96	1787.76	1496.24	278.3
ENSMUSP00000103032	ENSMUSG00000030605	pep:known chromosome:GRCm38:7:79133769:79149060:-1 gene:ENSMUSG00000030605 transcript:ENSMUST00000107409 gene_biotype:protein_coding transcript_biotype:protein_coding	Mfge8	milk fat globule-EGF factor 8 protein [Source:MGI Symbol;Acc:MGI:102768]	42.49	2	18	18	2657	1.22042e+10	1.01487e+10	1.21567e+10	2.30163e+10	2.25481e+10	2.44384e+10	1.33881e+10	1.4592e+10	1.23006e+10	1.15032e+10	2.33343e+10	1.34269e+10	10.0608	10.368	10.128	143	194	215	509	452	368	233	280	263	13	13	14	15	17	16	14	14	14	514.076	716.839	817.539	1907.16	1745.75	1350.5	860.6
ENSMUSP00000060246	ENSMUSG00000058672	pep:known chromosome:GRCm38:13:34074301:34078008:-1 gene:ENSMUSG00000058672 transcript:ENSMUST00000056427 gene_biotype:protein_coding transcript_biotype:protein_coding	Tubb2a	tubulin, beta 2A class IIA [Source:MGI Symbol;Acc:MGI:107861]	57.98	2	1	20	2566	2.53466e+10	2.30616e+10	3.0983e+10	6.00644e+09	4.43138e+09	5.9808e+09	1.43897e+09	1.69139e+09	2.08003e+09	2.64638e+10	5.47287e+09	1.7368e+09	10.4227	9.73822	9.23975	367	534	816	351	161	165	42	49	81	16	17	18	14	15	16	7	9	9	1165.45	1759.09	2922.05	1156.59	549.565	547.637	108.902
ENSMUSP00000113071	ENSMUSG00000031207	pep:known chromosome:GRCm38:X:96096042:96168552:1 gene:ENSMUSG00000031207 transcript:ENSMUST00000117399 gene_biotype:protein_coding transcript_biotype:protein_coding	Msn	moesin [Source:MGI Symbol;Acc:MGI:97167]	67.42	1	36	45	2564	3.28643e+09	2.89628e+09	2.88297e+09	8.08212e+09	6.10041e+09	7.62018e+09	2.05758e+09	1.38319e+09	2.13164e+09	3.02189e+09	7.26757e+09	1.85747e+09	9.48028	9.86139	9.26892	125	137	165	532	659	516	173	127	130	24	25	24	34	40	40	27	24	26	405.102	451.938	551.388	1658.01	2045.58	1631.46	519.822
ENSMUSP00000075178	ENSMUSG00000045136	pep:known chromosome:GRCm38:13:34127008:34130354:-1 gene:ENSMUSG00000045136 transcript:ENSMUST00000075774 gene_biotype:protein_coding transcript_biotype:protein_coding	Tubb2b	tubulin, beta 2B class IIB [Source:MGI Symbol;Acc:MGI:1920960]	57.98	3	1	20	2559	2.53466e+10	2.30616e+10	3.0983e+10	6.00644e+09	4.43138e+09	5.9808e+09	1.43897e+09	1.69139e+09	2.08003e+09	2.64638e+10	5.47287e+09	1.7368e+09	10.4227	9.73822	9.23975	365	533	813	351	160	165	42	49	81	15	16	18	14	14	16	7	9	9	1160.18	1756.2	2914.51	1156.59	547.509	547.637	108.902
ENSMUSP00000003268	ENSMUSG00000003200	pep:known chromosome:GRCm38:17:56016753:56036637:-1 gene:ENSMUSG00000003200 transcript:ENSMUST00000003268 gene_biotype:protein_coding transcript_biotype:protein_coding	Sh3gl1	SH3-domain GRB2-like 1 [Source:MGI Symbol;Acc:MGI:700010]	68.21	6	30	30	2545	2.42739e+09	1.83838e+09	2.54861e+09	1.0087e+10	1.10693e+10	1.02929e+10	1.28132e+10	1.28819e+10	1.10775e+10	2.27146e+09	1.0483e+10	1.22575e+10	9.35631	10.0205	10.0884	92	102	115	420	497	401	268	272	378	16	16	15	21	28	28	22	20	22	292.634	330.031	390.403	1373.98	1821.14	1495.11	875.284
ENSMUSP00000078429	ENSMUSG00000026202	pep:known chromosome:GRCm38:1:75214974:75219253:-1 gene:ENSMUSG00000026202 transcript:ENSMUST00000079464 gene_biotype:protein_coding transcript_biotype:protein_coding	Tuba4a	tubulin, alpha 4A [Source:MGI Symbol;Acc:MGI:1095410]	50.22	2	6	18	2538	3.09388e+10	2.74901e+10	4.31059e+10	7.10748e+09	6.53474e+09	8.05244e+09	1.97674e+09	2.90986e+09	3.51714e+09	3.38449e+10	7.23155e+09	2.80125e+09	10.5295	9.85923	9.44735	387	490	741	240	222	209	42	91	116	18	18	17	16	15	15	9	14	14	1336.14	1715.51	2718.07	809.283	748.371	739.353	134.192
ENSMUSP00000030547	ENSMUSG00000028763	pep:known chromosome:GRCm38:4:137468769:137570630:1 gene:ENSMUSG00000028763 transcript:ENSMUST00000030547 gene_biotype:protein_coding transcript_biotype:protein_coding	Hspg2	perlecan (heparan sulfate proteoglycan 2) [Source:MGI Symbol;Acc:MGI:96257]	39.84	2	82	100	2455	4.11736e+08	3.73308e+08	5.78908e+08	2.22923e+09	1.27922e+09	1.62963e+09	3.85698e+08	1.23168e+09	1.06214e+09	4.54651e+08	1.71269e+09	8.93175e+08	8.65768	9.23368	8.95094	80	81	130	674	487	288	105	259	351	36	40	50	86	86	79	45	62	74	269.331	278.623	478.511	2490.15	1770.39	1031.68	310.502
ENSMUSP00000034453	ENSMUSG00000031972	pep:known chromosome:GRCm38:8:123891767:123894736:-1 gene:ENSMUSG00000031972 transcript:ENSMUST00000034453 gene_biotype:protein_coding transcript_biotype:protein_coding	Acta1	actin, alpha 1, skeletal muscle [Source:MGI Symbol;Acc:MGI:87902]	39.79	9	5	18	2403	1.04494e+11	1.30204e+11	1.13775e+11	7.91095e+10	8.42112e+10	8.36014e+10	2.32529e+10	1.84247e+10	2.11323e+10	1.16158e+11	8.23074e+10	2.09366e+10	11.065	10.9154	10.3209	223	309	272	300	458	567	92	79	103	13	11	10	13	16	16	7	9	8	592.763	841.722	739.132	794.077	1270.99	1747.18	247.754
ENSMUSP00000051033	ENSMUSG00000043091	pep:known chromosome:GRCm38:15:99029891:99038105:1 gene:ENSMUSG00000043091 transcript:ENSMUST00000058914 gene_biotype:protein_coding transcript_biotype:protein_coding	Tuba1c	tubulin, alpha 1C [Source:MGI Symbol;Acc:MGI:1095409]	51	3	7	19	2370	4.11362e+10	3.69077e+10	5.52103e+10	9.23936e+09	7.91955e+09	9.83121e+09	2.46465e+09	3.28841e+09	3.99066e+09	4.44181e+10	8.99671e+09	3.24791e+09	10.6476	9.95408	9.5116	354	429	606	271	223	217	61	93	116	19	18	17	15	15	14	10	12	12	1159.76	1450.75	2050.4	882.663	739.814	762.83	187.722
ENSMUSP00000071134	ENSMUSG00000062380	pep:known chromosome:GRCm38:8:123411424:123422015:1 gene:ENSMUSG00000062380 transcript:ENSMUST00000071134 gene_biotype:protein_coding transcript_biotype:protein_coding	Tubb3	tubulin, beta 3 class III [Source:MGI Symbol;Acc:MGI:107813]	44.67	2	4	17	2366	2.53466e+10	2.25401e+10	3.0983e+10	6.00644e+09	4.16278e+09	5.9808e+09	1.09097e+09	1.69139e+09	1.73935e+09	2.62899e+10	5.38334e+09	1.50724e+09	10.4198	9.73105	9.17818	317	480	751	343	150	157	36	47	85	15	16	16	13	13	14	7	9	10	1034.61	1620.47	2756.79	1139.64	526.829	532.04	95.9431
ENSMUSP00000034834	ENSMUSG00000032294	pep:known chromosome:GRCm38:9:59656368:59679375:1 gene:ENSMUSG00000032294 transcript:ENSMUST00000034834 gene_biotype:protein_coding transcript_biotype:protein_coding	Pkm	pyruvate kinase, muscle [Source:MGI Symbol;Acc:MGI:97591]	61.21	3	5	34	2328	6.66311e+09	4.66195e+09	6.25589e+09	5.68049e+09	4.93743e+09	6.04117e+09	1.24969e+09	1.01633e+09	1.42349e+09	5.86032e+09	5.55303e+09	1.22984e+09	9.76792	9.74453	9.08985	195	235	282	468	491	399	79	70	109	26	27	27	29	32	33	18	17	21	705.686	858.669	1013.44	1572.98	1764.62	1412.92	247.385
ENSMUSP00000113213	ENSMUSG00000057666	pep:known chromosome:GRCm38:6:125161854:125165773:-1 gene:ENSMUSG00000057666 transcript:ENSMUST00000118875 gene_biotype:protein_coding transcript_biotype:protein_coding	Gapdh	glyceraldehyde-3-phosphate dehydrogenase [Source:MGI Symbol;Acc:MGI:95640]	70.27	13	15	23	2270	2.30949e+10	1.96604e+10	2.96956e+10	2.3059e+10	1.96519e+10	2.18237e+10	5.26724e+09	6.17311e+09	8.04002e+09	2.41503e+10	2.15115e+10	6.49345e+09	10.3829	10.3327	9.81248	158	183	312	355	503	515	51	69	124	9	11	9	11	21	22	9	8	9	469.983	551.627	875.273	975.682	1485.71	1604.95	153.577
ENSMUSP00000104069	ENSMUSG00000017774	pep:putative chromosome:GRCm38:11:75655873:75673908:1 gene:ENSMUSG00000017774 transcript:ENSMUST00000108431 gene_biotype:protein_coding transcript_biotype:protein_coding	Myo1c	myosin IC [Source:MGI Symbol;Acc:MGI:106612]	51.82	4	56	57	2224	1.96941e+09	1.9166e+09	3.2496e+09	5.0127e+09	5.12071e+09	5.62223e+09	7.45453e+08	7.67817e+08	1.04283e+09	2.37854e+09	5.25188e+09	8.52032e+08	9.37631	9.72031	8.93046	123	141	221	504	508	470	74	81	102	27	31	31	38	50	49	21	23	29	380.023	443.954	693.044	1589.94	1672.02	1607.86	216.366
ENSMUSP00000070993	ENSMUSG00000020849	pep:known chromosome:GRCm38:11:75732869:75765845:1 gene:ENSMUSG00000020849 transcript:ENSMUST00000067664 gene_biotype:protein_coding transcript_biotype:protein_coding	Ywhae	tyrosine 3-monooxygenase/tryptophan 5-monooxygenase activation protein, epsilon polypeptide [Source:MGI Symbol;Acc:MGI:894689]	72.94	5	21	24	2182	5.59616e+09	5.02155e+09	5.90975e+09	9.72097e+09	8.69967e+09	8.86661e+09	2.82233e+09	2.43319e+09	2.36651e+09	5.50915e+09	9.09575e+09	2.54068e+09	9.74108	9.95884	9.40495	155	189	199	436	527	380	84	93	119	15	14	17	19	19	17	15	11	13	471.074	577.505	617.877	1330	1607.77	1178.73	243.878
ENSMUSP00000048383	ENSMUSG00000034311	pep:known chromosome:GRCm38:X:100625737:100727214:1 gene:ENSMUSG00000034311 transcript:ENSMUST00000048962 gene_biotype:protein_coding transcript_biotype:protein_coding	Kif4	kinesin family member 4 [Source:MGI Symbol;Acc:MGI:108389]	52.4	2	59	60	2113	8.60467e+09	5.78096e+09	8.96173e+09	1.4509e+09	1.40473e+09	1.32254e+09	1.38043e+08	8.68146e+08	1.9258e+08	7.78246e+09	1.39272e+09	3.9959e+08	9.89112	9.14386	8.60161	495	467	527	229	163	153	15	41	23	52	54	50	38	41	41	10	21	11	1610.93	1545.81	1815.52	719.389	509.603	475.602	38.796
ENSMUSP00000128770	ENSMUSG00000032294	pep:known chromosome:GRCm38:9:59656368:59679375:1 gene:ENSMUSG00000032294 transcript:ENSMUST00000163694 gene_biotype:protein_coding transcript_biotype:protein_coding	Pkm	pyruvate kinase, muscle [Source:MGI Symbol;Acc:MGI:97591]	53.3	3	1	30	2073	6.66311e+09	4.66195e+09	6.25589e+09	5.68049e+09	4.93743e+09	6.04117e+09	1.24969e+09	1.01633e+09	1.42349e+09	5.86032e+09	5.55303e+09	1.22984e+09	9.76792	9.74453	9.08985	179	210	252	414	435	354	71	63	95	24	23	24	26	29	29	16	16	19	643.724	767.182	899.037	1375.08	1552.28	1225.51	223.163
ENSMUSP00000133910	ENSMUSG00000038943	pep:novel chromosome:GRCm38:7:80294479:80316251:1 gene:ENSMUSG00000038943 transcript:ENSMUST00000173824 gene_biotype:protein_coding transcript_biotype:protein_coding	Prc1	protein regulator of cytokinesis 1 [Source:MGI Symbol;Acc:MGI:1858961]	60.07	4	2	39	2072	1.78944e+10	1.64061e+10	1.77864e+10	1.73151e+09	1.44751e+09	1.50705e+09	4.06571e+08	6.57348e+08	3.93961e+08	1.73623e+10	1.56202e+09	4.8596e+08	10.2396	9.19369	8.6866	444	532	614	168	100	88	26	59	41	34	32	33	23	18	20	11	16	15	1471.99	1815.73	2073.15	540.107	328.519	289.381	74.3039
ENSMUSP00000043379	ENSMUSG00000038943	pep:known chromosome:GRCm38:7:80294451:80316259:1 gene:ENSMUSG00000038943 transcript:ENSMUST00000047558 gene_biotype:protein_coding transcript_biotype:protein_coding	Prc1	protein regulator of cytokinesis 1 [Source:MGI Symbol;Acc:MGI:1858961]	60.53	6	1	40	2046	1.78944e+10	1.64061e+10	1.77864e+10	1.73151e+09	1.44751e+09	1.50705e+09	4.06571e+08	6.57348e+08	3.93961e+08	1.73623e+10	1.56202e+09	4.8596e+08	10.2396	9.19369	8.6866	440	530	613	160	96	88	26	54	39	34	32	34	22	18	21	11	14	13	1453.78	1800.58	2062.43	508.379	313.952	291.981	74.3039
ENSMUSP00000133387	ENSMUSG00000038943	pep:novel chromosome:GRCm38:7:80294505:80316254:1 gene:ENSMUSG00000038943 transcript:ENSMUST00000174172 gene_biotype:protein_coding transcript_biotype:protein_coding	Prc1	protein regulator of cytokinesis 1 [Source:MGI Symbol;Acc:MGI:1858961]	61.13	5	1	40	2032	1.78944e+10	1.64061e+10	1.77864e+10	1.73151e+09	1.44751e+09	1.50705e+09	4.06571e+08	6.57348e+08	3.93961e+08	1.73623e+10	1.56202e+09	4.8596e+08	10.2396	9.19369	8.6866	438	525	608	160	96	86	26	54	39	34	31	34	22	18	20	11	14	13	1447.59	1785.52	2048.8	508.379	313.952	286.072	74.3039
ENSMUSP00000042457	ENSMUSG00000037742	pep:known chromosome:GRCm38:9:78478449:78481724:-1 gene:ENSMUSG00000037742 transcript:ENSMUST00000042235 gene_biotype:protein_coding transcript_biotype:protein_coding	Eef1a1	eukaryotic translation elongation factor 1 alpha 1 [Source:MGI Symbol;Acc:MGI:1096881]	75.32	3	20	31	2028	8.78118e+09	8.1383e+09	1.33654e+10	9.47541e+09	1.13926e+10	1.63279e+10	1.67989e+09	1.33543e+09	3.73016e+09	1.0095e+10	1.23986e+10	2.24849e+09	10.0041	10.0934	9.35189	143	157	288	380	367	421	58	81	133	15	18	13	13	27	28	7	9	8	426.573	489.621	1065.94	1426.33	1444.53	1594.1	144.9
ENSMUSP00000093802	ENSMUSG00000024989	pep:known chromosome:GRCm38:19:38055025:38074425:1 gene:ENSMUSG00000024989 transcript:ENSMUST00000096096 gene_biotype:protein_coding transcript_biotype:protein_coding	Cep55	centrosomal protein 55 [Source:MGI Symbol;Acc:MGI:1921357]	68.83	2	45	45	2017	1.00447e+10	7.69378e+09	9.77069e+09	2.6285e+09	2.99481e+09	2.4339e+09	2.58369e+09	2.30691e+09	2.59182e+09	9.16971e+09	2.68574e+09	2.49414e+09	9.96236	9.42906	9.39692	295	323	310	204	204	162	156	171	192	38	38	35	33	31	29	33	37	31	925.104	1048.84	1045.85	642.84	663.849	542.473	495.943
ENSMUSP00000071715	ENSMUSG00000028068	pep:known chromosome:GRCm38:3:88082051:88121048:1 gene:ENSMUSG00000028068 transcript:ENSMUST00000071812 gene_biotype:protein_coding transcript_biotype:protein_coding	Iqgap3	IQ motif containing GTPase activating protein 3 [Source:MGI Symbol;Acc:MGI:3028642]	53	1	70	70	2009	6.11082e+09	5.02196e+09	6.34874e+09	1.51803e+09	1.49629e+09	1.46239e+09	1.56688e+08	3.09954e+08	2.03138e+08	5.82718e+09	1.49224e+09	2.2326e+08	9.76546	9.17384	8.34881	326	369	456	298	240	224	23	36	37	47	49	55	43	50	53	13	16	18	972.666	1152.49	1473.69	953.819	824.986	781.41	61.5357
ENSMUSP00000099909	ENSMUSG00000020460	pep:known chromosome:GRCm38:11:29545846:29548109:-1 gene:ENSMUSG00000020460 transcript:ENSMUST00000102845 gene_biotype:protein_coding transcript_biotype:protein_coding	Rps27a	ribosomal protein S27A [Source:MGI Symbol;Acc:MGI:1925544]	63.46	11	16	16	1769	1.85756e+10	1.6786e+10	2.52568e+10	7.76041e+10	9.22813e+10	1.20187e+11	8.95499e+10	6.89253e+10	1.00335e+11	2.02061e+10	9.66907e+10	8.62701e+10	10.3055	10.9854	10.9359	79	77	93	255	288	280	205	210	282	7	10	6	10	11	15	13	14	10	238.091	249.315	309.61	790.759	908.278	911.519	657.446
ENSMUSP00000050689	ENSMUSG00000051853	pep:known chromosome:GRCm38:15:98737621:98763211:-1 gene:ENSMUSG00000051853 transcript:ENSMUST00000053183 gene_biotype:protein_coding transcript_biotype:protein_coding	Arf3	ADP-ribosylation factor 3 [Source:MGI Symbol;Acc:MGI:99432]	67.4	4	4	15	1740	6.47755e+09	7.52697e+09	9.28234e+09	6.17228e+09	8.42121e+09	6.62702e+09	1.86767e+09	1.41353e+09	3.41199e+09	7.76229e+09	7.0735e+09	2.23106e+09	9.88999	9.84963	9.34851	102	130	285	366	365	286	43	54	109	6	9	9	9	12	15	4	5	8	347.024	441.862	924.577	1160.66	1185.19	983.625	126.498
ENSMUSP00000040447	ENSMUSG00000018417	pep:known chromosome:GRCm38:1:51749765:51916071:-1 gene:ENSMUSG00000018417 transcript:ENSMUST00000046390 gene_biotype:protein_coding transcript_biotype:protein_coding	Myo1b	myosin IB [Source:MGI Symbol;Acc:MGI:107752]	52.76	3	1	50	1733	2.13883e+09	2.2378e+09	2.74767e+09	2.58019e+09	2.47364e+09	2.75806e+09	2.82358e+08	2.62531e+08	2.42022e+08	2.37477e+09	2.60397e+09	2.62304e+08	9.37562	9.41564	8.4188	144	189	224	421	330	312	35	30	48	34	30	33	38	42	42	14	12	19	453.487	603.326	767.481	1348.48	1072.26	1030.67	94.1035
ENSMUSP00000001513	ENSMUSG00000001473	pep:known chromosome:GRCm38:18:67390717:67402748:1 gene:ENSMUSG00000001473 transcript:ENSMUST00000001513 gene_biotype:protein_coding transcript_biotype:protein_coding	Tubb6	tubulin, beta 6 class V [Source:MGI Symbol;Acc:MGI:1915201]	35.12	2	4	14	1733	1.36822e+10	1.23447e+10	1.98536e+10	3.83373e+09	3.62292e+09	5.50392e+09	6.80937e+08	8.56247e+08	1.42015e+09	1.52935e+10	4.32019e+09	9.85777e+08	10.1845	9.6355	8.99378	227	367	577	259	106	107	16	24	50	12	13	13	8	8	8	3	6	5	761.839	1260.39	2199.63	878.015	383.987	374.448	44.0597
ENSMUSP00000128278	ENSMUSG00000030536	pep:known chromosome:GRCm38:7:80711583:80803331:-1 gene:ENSMUSG00000030536 transcript:ENSMUST00000167377 gene_biotype:protein_coding transcript_biotype:protein_coding	Iqgap1	IQ motif containing GTPase activating protein 1 [Source:MGI Symbol;Acc:MGI:1352757]	50.69	1	68	70	1704	1.21191e+09	1.07063e+09	1.43516e+09	1.48821e+09	3.86646e+09	2.76504e+09	1.51985e+08	1.97704e+08	1.68442e+08	1.23923e+09	2.70657e+09	1.7271e+08	9.09315	9.43242	8.23732	181	191	223	387	361	276	24	24	37	47	48	46	56	60	58	14	15	19	556.917	597.583	724.048	1204.35	1172.63	904.945	57.8639
ENSMUSP00000099718	ENSMUSG00000027009	pep:known chromosome:GRCm38:2:79255500:79333123:1 gene:ENSMUSG00000027009 transcript:ENSMUST00000099972 gene_biotype:protein_coding transcript_biotype:protein_coding	Itga4	integrin alpha 4 [Source:MGI Symbol;Acc:MGI:96603]	40.7	1	33	33	1704	1.37366e+09	1.30716e+09	2.11062e+09	8.98191e+09	1.1471e+10	7.80932e+09	8.64534e+09	9.28784e+09	1.02969e+10	1.59715e+09	9.42074e+09	9.41002e+09	9.20334	9.97409	9.97359	44	46	51	277	316	267	142	199	362	11	12	13	23	29	30	19	19	20	134.765	144.405	164.497	871.571	1036.3	897.686	469.064
ENSMUSP00000110184	ENSMUSG00000018417	pep:known chromosome:GRCm38:1:51749982:51915941:-1 gene:ENSMUSG00000018417 transcript:ENSMUST00000114537 gene_biotype:protein_coding transcript_biotype:protein_coding	Myo1b	myosin IB [Source:MGI Symbol;Acc:MGI:107752]	54.17	3	1	50	1700	2.13883e+09	2.2378e+09	2.74767e+09	2.58019e+09	2.47364e+09	2.75806e+09	2.82358e+08	2.62531e+08	2.42022e+08	2.37477e+09	2.60397e+09	2.62304e+08	9.37562	9.41564	8.4188	140	188	217	413	324	308	35	30	45	33	29	32	38	42	42	14	12	18	440.842	599.335	739.041	1313.42	1045.41	1014.52	94.1035
ENSMUSP00000066068	ENSMUSG00000054808	pep:known chromosome:GRCm38:7:28893248:28962340:-1 gene:ENSMUSG00000054808 transcript:ENSMUST00000068045 gene_biotype:protein_coding transcript_biotype:protein_coding	Actn4	actinin alpha 4 [Source:MGI Symbol;Acc:MGI:1890773]	60.42	5	37	53	1690	2.00057e+09	1.82478e+09	2.6121e+09	2.15404e+09	1.84594e+09	2.17818e+09	6.80064e+07	7.55108e+07	8.16935e+07	2.14582e+09	2.05939e+09	7.50702e+07	9.33159	9.31374	7.87547	213	238	240	359	303	286	9	14	28	44	43	40	44	46	46	8	8	14	688.316	796.331	844.96	1195.4	1062.27	976.175	23.7788
ENSMUSP00000024739	ENSMUSG00000023944	pep:known chromosome:GRCm38:17:45567775:45573271:-1 gene:ENSMUSG00000023944 transcript:ENSMUST00000024739 gene_biotype:protein_coding transcript_biotype:protein_coding	Hsp90ab1	heat shock protein 90 alpha (cytosolic), class B member 1 [Source:MGI Symbol;Acc:MGI:96247]	58.29	5	6	48	1662	7.04576e+09	5.75815e+09	7.70249e+09	5.64508e+09	6.28634e+09	6.11558e+09	1.99474e+09	1.49655e+09	2.46353e+09	6.83547e+09	6.01567e+09	1.98494e+09	9.83477	9.77928	9.29775	194	190	220	265	245	264	96	78	110	30	30	27	32	35	38	24	20	26	628.086	621.353	717.204	849.409	820.35	881.468	293.003
ENSMUSP00000018851	ENSMUSG00000018707	pep:known chromosome:GRCm38:12:110601452:110666945:1 gene:ENSMUSG00000018707 transcript:ENSMUST00000018851 gene_biotype:protein_coding transcript_biotype:protein_coding	Dync1h1	dynein cytoplasmic 1 heavy chain 1 [Source:MGI Symbol;Acc:MGI:103147]	35.9	2	147	147	1639	8.30832e+08	6.72178e+08	8.8854e+08	3.75309e+08	3.7341e+08	4.5145e+08	4.74309e+07	7.20341e+07	1.21345e+08	7.97183e+08	4.00057e+08	8.027e+07	8.90156	8.60212	7.90455	208	231	359	270	222	243	13	26	67	82	89	106	91	83	106	11	21	46	588.769	677.138	1110.27	773.009	642.665	722.787	32.5446
ENSMUSP00000055862	ENSMUSG00000044147	pep:known chromosome:GRCm38:12:69372150:69375979:1 gene:ENSMUSG00000044147 transcript:ENSMUST00000050063 gene_biotype:protein_coding transcript_biotype:protein_coding	Arf6	ADP-ribosylation factor 6 [Source:MGI Symbol;Acc:MGI:99435]	71.43	4	12	12	1621	1.37057e+10	1.55089e+10	1.77937e+10	4.68624e+09	5.26634e+09	4.71613e+09	1.72883e+09	1.5397e+09	2.62949e+09	1.56694e+10	4.88957e+09	1.96601e+09	10.1951	9.68927	9.29359	116	160	380	256	276	227	47	49	110	6	8	7	7	11	11	4	4	7	354.314	495.353	1165.76	757.173	873.684	714.629	144.82
ENSMUSP00000071686	ENSMUSG00000062933	pep:known chromosome:GRCm38:9:96895617:96896352:1 gene:ENSMUSG00000062933 transcript:ENSMUST00000071781 gene_biotype:protein_coding transcript_biotype:protein_coding	Gm10123	predicted pseudogene 10123 [Source:MGI Symbol;Acc:MGI:3704342]	58.54	4	7	10	1589	6.40226e+09	4.72931e+09	5.97716e+09	1.34794e+10	1.76035e+10	1.72928e+10	1.03993e+10	7.5787e+09	7.87974e+09	5.70291e+09	1.61252e+10	8.61923e+09	9.7561	10.2075	9.93547	92	110	107	261	291	250	167	148	163	9	9	9	9	10	10	9	9	9	243.576	293.86	294.371	686.749	803.524	691.196	461.592
ENSMUSP00000099895	ENSMUSG00000005994	pep:known chromosome:GRCm38:4:80834307:80851719:1 gene:ENSMUSG00000005994 transcript:ENSMUST00000102831 gene_biotype:protein_coding transcript_biotype:protein_coding	Tyrp1	tyrosinase-related protein 1 [Source:MGI Symbol;Acc:MGI:98881]	42.83	3	23	23	1546	7.04808e+09	7.71931e+09	7.40234e+09	7.99131e+09	1.03249e+10	8.21754e+09	3.93802e+10	3.99982e+10	3.68271e+10	7.38991e+09	8.84458e+09	3.87352e+10	9.86864	9.94668	10.5881	74	86	84	135	178	162	233	306	288	16	15	13	14	18	18	18	18	19	261.035	302.774	298.442	483.018	704.849	635.418	789.374
ENSMUSP00000057543	ENSMUSG00000032562	pep:known chromosome:GRCm38:9:107614138:107635342:-1 gene:ENSMUSG00000032562 transcript:ENSMUST00000055704 gene_biotype:protein_coding transcript_biotype:protein_coding	Gnai2	guanine nucleotide binding protein (G protein), alpha inhibiting 2 [Source:MGI Symbol;Acc:MGI:95772]	61.13	7	16	21	1509	4.97769e+09	5.27199e+09	7.04076e+09	9.54221e+09	1.17707e+10	1.2358e+10	3.01306e+09	3.28591e+09	3.24065e+09	5.76348e+09	1.12236e+10	3.17988e+09	9.76068	10.0501	9.50241	71	84	105	306	345	327	76	88	107	11	12	13	15	20	20	11	11	14	221.405	260.485	349.676	982.229	1087.57	1005.35	213.67
ENSMUSP00000129796	ENSMUSG00000026074	pep:known chromosome:GRCm38:1:39900913:40026310:1 gene:ENSMUSG00000026074 transcript:ENSMUST00000168431 gene_biotype:protein_coding transcript_biotype:protein_coding	Map4k4	mitogen-activated protein kinase kinase kinase kinase 4 [Source:MGI Symbol;Acc:MGI:1349394]	44.49	2	4	47	1500	6.62341e+08	5.82627e+08	6.42683e+08	3.21359e+09	4.64191e+09	3.16698e+09	3.55186e+09	3.5361e+09	3.38066e+09	6.29217e+08	3.67416e+09	3.48954e+09	8.7988	9.56516	9.54277	24	38	46	275	386	274	112	138	207	8	12	11	31	41	35	21	21	29	77.9158	117.643	151.875	887.788	1290.62	935.506	349.659
ENSMUSP00000109230	ENSMUSG00000079477	pep:known chromosome:GRCm38:6:87999106:88045270:-1 gene:ENSMUSG00000079477 transcript:ENSMUST00000113600 gene_biotype:protein_coding transcript_biotype:protein_coding	Rab7	RAB7, member RAS oncogene family [Source:MGI Symbol;Acc:MGI:105068]	75.85	1	20	20	1462	4.80106e+09	4.69538e+09	6.14982e+09	7.03951e+09	8.58137e+09	7.74481e+09	7.44626e+09	9.74517e+09	7.17836e+09	5.21542e+09	7.78856e+09	8.12326e+09	9.71729	9.89146	9.90973	89	118	129	240	246	171	122	168	179	14	13	14	15	18	16	15	17	16	300.783	405.17	461.126	842.389	901.978	622.92	405.663
ENSMUSP00000107321	ENSMUSG00000034101	pep:known chromosome:GRCm38:2:84600073:84650745:-1 gene:ENSMUSG00000034101 transcript:ENSMUST00000111692 gene_biotype:protein_coding transcript_biotype:protein_coding	Ctnnd1	catenin (cadherin associated protein), delta 1 [Source:MGI Symbol;Acc:MGI:105100]	59.23	19	51	51	1456	1.20384e+09	1.37027e+09	1.51638e+09	1.9926e+09	2.11571e+09	1.82095e+09	6.34754e+08	5.75156e+08	5.44459e+08	1.3635e+09	1.97642e+09	5.8479e+08	9.13466	9.29588	8.767	102	113	139	306	292	244	80	73	107	33	32	35	38	43	41	25	27	37	337.578	388.037	486.168	1025.64	1022.41	834.364	230.541
ENSMUSP00000095072	ENSMUSG00000007097	pep:putative chromosome:GRCm38:1:172278083:172298064:-1 gene:ENSMUSG00000007097 transcript:ENSMUST00000097464 gene_biotype:protein_coding transcript_biotype:protein_coding	Atp1a2	ATPase, Na+/K+ transporting, alpha 2 polypeptide [Source:MGI Symbol;Acc:MGI:88106]	19.11	6	1	18	1453	9.54144e+09	1.00849e+10	1.04595e+10	1.04486e+10	1.0427e+10	1.01653e+10	2.3208e+09	2.78844e+09	2.1707e+09	1.00286e+10	1.0347e+10	2.42664e+09	10.0012	10.0148	9.38501	130	159	203	300	230	210	65	80	76	12	14	12	14	14	15	11	11	11	426.423	530.329	682.194	985.65	777.617	715.925	205.637
ENSMUSP00000030187	ENSMUSG00000028465	pep:known chromosome:GRCm38:4:43531519:43562422:-1 gene:ENSMUSG00000028465 transcript:ENSMUST00000030187 gene_biotype:protein_coding transcript_biotype:protein_coding	Tln1	talin 1 [Source:MGI Symbol;Acc:MGI:1099832]	49.86	4	23	89	1435	4.20298e+08	3.7587e+08	5.42735e+08	7.04954e+08	7.79634e+08	7.6894e+08	1.76443e+08	3.5225e+08	3.58353e+08	4.46301e+08	7.51176e+08	2.95682e+08	8.64963	8.87574	8.47082	108	111	133	288	301	254	38	105	97	51	51	46	64	76	69	26	44	41	335.172	347.699	468.405	960.41	994.131	840.188	107.737
ENSMUSP00000133806	ENSMUSG00000048264	pep:known chromosome:GRCm38:13:9276528:9668928:1 gene:ENSMUSG00000048264 transcript:ENSMUST00000174552 gene_biotype:protein_coding transcript_biotype:protein_coding	Dip2c	DIP2 disco-interacting protein 2 homolog C (Drosophila) [Source:MGI Symbol;Acc:MGI:1920179]	42.29	3	2	51	1425	4.42438e+08	3.98234e+08	4.50122e+08	1.19671e+09	1.62718e+09	1.49543e+09	9.92837e+08	1.02042e+09	9.38174e+08	4.30264e+08	1.43977e+09	9.83809e+08	8.63374	9.15829	8.99291	51	50	63	281	291	247	136	134	172	22	22	25	41	47	47	32	34	37	141.782	145.835	196.238	874.471	993.767	794.975	390.889
ENSMUSP00000126961	ENSMUSG00000026074	pep:known chromosome:GRCm38:1:39900913:40026310:1 gene:ENSMUSG00000026074 transcript:ENSMUST00000163854 gene_biotype:protein_coding transcript_biotype:protein_coding	Map4k4	mitogen-activated protein kinase kinase kinase kinase 4 [Source:MGI Symbol;Acc:MGI:1349394]	40.68	2	2	45	1418	6.62341e+08	5.82627e+08	6.42683e+08	3.21359e+09	4.64191e+09	3.16698e+09	3.55186e+09	3.5361e+09	3.38066e+09	6.29217e+08	3.67416e+09	3.48954e+09	8.7988	9.56516	9.54277	24	39	46	263	364	257	106	130	189	8	12	11	30	39	32	20	20	27	81.7495	119.445	150.521	841.593	1215.7	876.006	344.457
ENSMUSP00000128249	ENSMUSG00000032050	pep:known chromosome:GRCm38:9:52047150:52088737:1 gene:ENSMUSG00000032050 transcript:ENSMUST00000163153 gene_biotype:protein_coding transcript_biotype:protein_coding	Rdx	radixin [Source:MGI Symbol;Acc:MGI:97887]	66.38	2	28	38	1403	2.81001e+09	2.04896e+09	2.82367e+09	7.42748e+09	7.09078e+09	7.32278e+09	2.12828e+09	1.42051e+09	1.89936e+09	2.56088e+09	7.28035e+09	1.81605e+09	9.40839	9.86215	9.25913	55	55	80	275	407	306	92	60	73	21	17	19	26	32	28	18	18	16	146.936	150.961	233.163	755.695	1110.51	865.388	246.203
ENSMUSP00000020717	ENSMUSG00000020440	pep:known chromosome:GRCm38:6:28423560:28426602:1 gene:ENSMUSG00000020440 transcript:ENSMUST00000020717 gene_biotype:protein_coding transcript_biotype:protein_coding	Arf5	ADP-ribosylation factor 5 [Source:MGI Symbol;Acc:MGI:99434]	77.78	2	5	13	1402	2.95597e+09	3.18162e+09	4.59577e+09	3.87591e+09	4.98892e+09	3.51254e+09	8.43906e+08	8.22444e+08	1.97781e+09	3.57779e+09	4.12579e+09	1.21472e+09	9.55361	9.61551	9.08448	82	108	241	313	288	219	35	33	83	7	8	7	8	10	11	5	4	8	212.815	276.52	698.727	890.824	879.431	691.874	86.287
ENSMUSP00000003066	ENSMUSG00000002985	pep:known chromosome:GRCm38:7:19696272:19699052:-1 gene:ENSMUSG00000002985 transcript:ENSMUST00000003066 gene_biotype:protein_coding transcript_biotype:protein_coding	Apoe	apolipoprotein E [Source:MGI Symbol;Acc:MGI:88057]	50.8	5	20	20	1401	1.16662e+10	1.05454e+10	1.29684e+10	1.16379e+10	8.08006e+09	5.94601e+09	4.38989e+09	9.02436e+09	9.28571e+09	1.17267e+10	8.55467e+09	7.56665e+09	10.0692	9.9322	9.8789	126	139	141	208	210	182	94	134	167	15	16	14	15	15	14	14	17	15	414.367	466.189	483.096	675.118	757.99	634.394	299.395
ENSMUSP00000066238	ENSMUSG00000052681	pep:known chromosome:GRCm38:10:117814471:117845935:-1 gene:ENSMUSG00000052681 transcript:ENSMUST00000064667 gene_biotype:protein_coding transcript_biotype:protein_coding	Rap1b	RAS related protein 1b [Source:MGI Symbol;Acc:MGI:894315]	67.39	1	8	19	1398	1.35121e+09	1.45644e+09	2.01323e+09	7.37106e+09	8.00119e+09	7.07618e+09	4.33922e+09	4.93759e+09	5.79272e+09	1.60696e+09	7.48281e+09	5.02318e+09	9.20601	9.87406	9.70098	44	46	61	275	415	223	88	90	156	8	9	9	11	16	15	9	10	11	132.055	138.424	198.932	864.43	1183.69	655.065	255.636
ENSMUSP00000010239	ENSMUSG00000010095	pep:known chromosome:GRCm38:19:8706882:8713897:-1 gene:ENSMUSG00000010095 transcript:ENSMUST00000010239 gene_biotype:protein_coding transcript_biotype:protein_coding	Slc3a2	solute carrier family 3 (activators of dibasic and neutral amino acid transport), member 2 [Source:MGI Symbol;Acc:MGI:96955]	50.95	2	27	27	1396	8.38604e+09	7.69464e+09	9.95937e+09	1.3607e+10	1.54944e+10	1.6308e+10	5.10066e+09	5.90364e+09	5.45893e+09	8.68002e+09	1.51365e+10	5.48774e+09	9.93852	10.18	9.73939	109	125	87	253	229	222	101	148	122	15	15	13	20	21	22	12	15	15	355.649	419.194	330.901	867.346	781.697	779.796	307.433
ENSMUSP00000001809	ENSMUSG00000022283	pep:known chromosome:GRCm38:15:36595661:36608973:-1 gene:ENSMUSG00000022283 transcript:ENSMUST00000001809 gene_biotype:protein_coding transcript_biotype:protein_coding	Pabpc1	poly(A) binding protein, cytoplasmic 1 [Source:MGI Symbol;Acc:MGI:1349722]	44.65	5	20	29	1396	1.45045e+09	1.38163e+09	1.75834e+09	4.2083e+09	4.8276e+09	5.30039e+09	3.05701e+09	1.58324e+09	2.56426e+09	1.53014e+09	4.77876e+09	2.4015e+09	9.18473	9.67932	9.38048	73	67	82	243	277	275	147	90	142	22	20	19	22	25	24	22	21	21	212.256	197.74	253.68	739.163	864.021	854.945	445.414
ENSMUSP00000038841	ENSMUSG00000036894	pep:known chromosome:GRCm38:3:61364507:61368703:1 gene:ENSMUSG00000036894 transcript:ENSMUST00000049064 gene_biotype:protein_coding transcript_biotype:protein_coding	Rap2b	RAP2B, member of RAS oncogene family [Source:MGI Symbol;Acc:MGI:1921262]	65.57	1	11	16	1394	2.68174e+09	2.5905e+09	4.20259e+09	1.00812e+10	8.65354e+09	7.91044e+09	4.69357e+09	3.68048e+09	5.18942e+09	3.15828e+09	8.88174e+09	4.52116e+09	9.49945	9.9485	9.65525	61	76	87	247	272	223	121	141	166	10	11	11	13	16	15	11	11	13	182.645	241.342	295.162	813.497	971.526	790.194	362.969
ENSMUSP00000043768	ENSMUSG00000037706	pep:known chromosome:GRCm38:7:143052739:143067934:1 gene:ENSMUSG00000037706 transcript:ENSMUST00000037941 gene_biotype:protein_coding transcript_biotype:protein_coding	Cd81	CD81 antigen [Source:MGI Symbol;Acc:MGI:1096398]	30.93	1	5	5	1383	6.12667e+09	7.94918e+09	1.19942e+10	6.50652e+10	4.50634e+10	4.18732e+10	4.72844e+10	4.83156e+10	5.08833e+10	8.69003e+09	5.06673e+10	4.88277e+10	9.93902	10.7047	10.6887	38	54	54	216	233	185	161	199	243	3	3	3	4	5	5	3	3	3	122.045	170.461	179.5	745.992	826.932	640.542	527.468
ENSMUSP00000046101	ENSMUSG00000034994	pep:known chromosome:GRCm38:10:81176631:81182507:1 gene:ENSMUSG00000034994 transcript:ENSMUST00000047864 gene_biotype:protein_coding transcript_biotype:protein_coding	Eef2	eukaryotic translation elongation factor 2 [Source:MGI Symbol;Acc:MGI:95288]	57.46	1	41	41	1374	3.61149e+09	2.74775e+09	3.55347e+09	3.35625e+09	3.16828e+09	3.08173e+09	1.0601e+09	7.82879e+08	8.37657e+08	3.30423e+09	3.20208e+09	8.93547e+08	9.51907	9.50543	8.95112	111	127	169	274	260	247	59	47	80	21	23	26	33	35	34	12	15	20	381.791	455.07	571.444	920.381	929.691	861.419	212.37
ENSMUSP00000031840	ENSMUSG00000029816	pep:known chromosome:GRCm38:6:49036518:49058182:1 gene:ENSMUSG00000029816 transcript:ENSMUST00000031840 gene_biotype:protein_coding transcript_biotype:protein_coding	Gpnmb	glycoprotein (transmembrane) nmb [Source:MGI Symbol;Acc:MGI:1934765]	28.4	1	16	16	1371	8.72936e+08	8.85156e+08	1.15014e+09	3.65875e+09	1.14897e+10	1.12929e+10	2.02831e+09	4.54487e+09	1.00472e+10	9.6941e+08	8.81379e+09	5.54012e+09	8.98651	9.94516	9.74352	37	47	80	202	227	213	79	156	330	8	8	10	9	10	12	9	12	15	111.075	135.075	255.635	687.727	786.148	734.573	244.059
ENSMUSP00000051814	ENSMUSG00000062421	pep:known chromosome:GRCm38:11:103966739:103985337:1 gene:ENSMUSG00000062421 transcript:ENSMUST00000057921 gene_biotype:protein_coding transcript_biotype:protein_coding	Arf2	ADP-ribosylation factor 2 [Source:MGI Symbol;Acc:MGI:99595]	61.88	4	1	11	1370	6.47755e+09	7.52697e+09	9.28234e+09	6.17228e+09	8.42121e+09	6.62702e+09	1.86767e+09	1.41353e+09	3.41199e+09	7.76229e+09	7.0735e+09	2.23106e+09	9.88999	9.84963	9.34851	84	100	225	292	281	226	35	46	81	5	7	7	8	9	10	3	4	7	298.218	361.363	757.448	960.598	967.706	819.094	105.602
ENSMUSP00000091921	ENSMUSG00000021270	pep:known chromosome:GRCm38:12:110690605:110696395:-1 gene:ENSMUSG00000021270 transcript:ENSMUST00000094361 gene_biotype:protein_coding transcript_biotype:protein_coding	Hsp90aa1	heat shock protein 90, alpha (cytosolic), class A member 1 [Source:MGI Symbol;Acc:MGI:96250]	53.89	4	7	45	1351	6.16877e+09	5.20444e+09	7.13631e+09	5.23087e+09	5.70499e+09	5.52795e+09	1.742e+09	1.32257e+09	2.24427e+09	6.16984e+09	5.48794e+09	1.76961e+09	9.79027	9.73941	9.24788	155	145	161	216	209	230	79	66	90	30	29	24	32	34	35	25	19	24	502.005	474.31	525.164	701.799	700.922	769.202	231.409
ENSMUSP00000131238	ENSMUSG00000048264	pep:novel chromosome:GRCm38:13:9276933:9666178:1 gene:ENSMUSG00000048264 transcript:ENSMUST00000169960 gene_biotype:protein_coding transcript_biotype:protein_coding	Dip2c	DIP2 disco-interacting protein 2 homolog C (Drosophila) [Source:MGI Symbol;Acc:MGI:1920179]	42.63	2	1	50	1351	4.42438e+08	3.98234e+08	4.50122e+08	1.19671e+09	1.62718e+09	1.49543e+09	9.92837e+08	1.02042e+09	9.38174e+08	4.30264e+08	1.43977e+09	9.83809e+08	8.63374	9.15829	8.99291	46	43	60	268	281	236	124	130	163	21	20	24	40	46	46	31	33	36	130.609	128.198	189.724	842.285	968.163	767.047	357.829
ENSMUSP00000088174	ENSMUSG00000068798	pep:known chromosome:GRCm38:3:105727267:105801330:-1 gene:ENSMUSG00000068798 transcript:ENSMUST00000090678 gene_biotype:protein_coding transcript_biotype:protein_coding	Rap1a	RAS-related protein-1a [Source:MGI Symbol;Acc:MGI:97852]	67.39	1	8	19	1345	1.32327e+09	1.37666e+09	1.93303e+09	6.96592e+09	7.58697e+09	6.74893e+09	4.16911e+09	4.46348e+09	5.46511e+09	1.54432e+09	7.10061e+09	4.69923e+09	9.18874	9.8513	9.67203	42	47	58	258	410	226	83	76	145	8	9	9	12	15	14	10	10	11	123.001	134.118	190.857	821.526	1172.18	665.479	248.094
ENSMUSP00000130123	ENSMUSG00000029064	pep:known chromosome:GRCm38:4:155491361:155559269:1 gene:ENSMUSG00000029064 transcript:ENSMUST00000165335 gene_biotype:protein_coding transcript_biotype:protein_coding	Gnb1	guanine nucleotide binding protein (G protein), beta 1 [Source:MGI Symbol;Acc:MGI:95781]	48.24	4	8	12	1316	2.8391e+09	2.99916e+09	2.77961e+09	6.93189e+09	6.86373e+09	8.25208e+09	2.8326e+09	3.0492e+09	2.93106e+09	2.87262e+09	7.34923e+09	2.93762e+09	9.45828	9.86624	9.468	40	61	73	339	282	243	64	76	138	8	11	12	12	11	12	8	10	11	130.301	198.204	237.59	1063.16	958.987	807.037	200.666
ENSMUSP00000109938	ENSMUSG00000031328	pep:novel chromosome:GRCm38:X:74223461:74249820:-1 gene:ENSMUSG00000031328 transcript:ENSMUST00000114299 gene_biotype:protein_coding transcript_biotype:protein_coding	Flna	filamin, alpha [Source:MGI Symbol;Acc:MGI:95556]	48.92	7	30	89	1314	1.19259e+09	1.14397e+09	1.47861e+09	8.01839e+08	8.52203e+08	8.3109e+08	5.92382e+07	2.2982e+08	2.61187e+08	1.27172e+09	8.28377e+08	1.83415e+08	9.10439	8.91823	8.26344	170	183	222	239	215	199	12	35	39	67	70	65	67	66	70	9	23	28	573.956	623.187	804.499	816.031	715.652	678.772	29.7288
ENSMUSP00000088372	ENSMUSG00000062382	pep:known chromosome:GRCm38:13:74406396:74407317:1 gene:ENSMUSG00000062382 transcript:ENSMUST00000090860 gene_biotype:protein_coding transcript_biotype:protein_coding	Gm10116	predicted pseudogene 10116 [Source:MGI Symbol;Acc:MGI:3779109]	66.12	2	10	10	1300	1.05505e+09	1.02594e+09	1.48579e+09	1.68872e+09	2.00281e+09	2.64407e+09	5.46218e+09	1.32311e+10	2.39453e+10	1.18893e+09	2.11187e+09	1.42129e+10	9.07516	9.32467	10.1527	38	36	57	91	85	82	117	313	481	8	9	10	9	9	9	10	10	10	116.431	113.584	201.844	298.432	297.212	287.405	355.074
ENSMUSP00000023486	ENSMUSG00000022797	pep:known chromosome:GRCm38:16:32608920:32632794:1 gene:ENSMUSG00000022797 transcript:ENSMUST00000023486 gene_biotype:protein_coding transcript_biotype:protein_coding	Tfrc	transferrin receptor [Source:MGI Symbol;Acc:MGI:98822]	40.63	2	31	31	1299	2.51188e+09	3.0007e+09	3.81839e+09	4.07826e+09	5.24555e+09	5.00062e+09	2.57729e+09	3.15082e+09	3.93576e+09	3.11032e+09	4.77481e+09	3.22129e+09	9.49281	9.67896	9.50803	62	77	119	200	278	226	78	101	158	17	19	20	21	31	28	13	20	22	182.232	242.206	390.12	632.66	912.647	733.655	226.74
ENSMUSP00000022894	ENSMUSG00000022285	pep:known chromosome:GRCm38:15:36770770:36794538:-1 gene:ENSMUSG00000022285 transcript:ENSMUST00000022894 gene_biotype:protein_coding transcript_biotype:protein_coding	Ywhaz	tyrosine 3-monooxygenase/tryptophan 5-monooxygenase activation protein, zeta polypeptide [Source:MGI Symbol;Acc:MGI:109484]	53.06	5	2	20	1283	5.32315e+09	4.69742e+09	5.82258e+09	9.09311e+09	9.42156e+09	9.5692e+09	2.49276e+09	2.41394e+09	2.3999e+09	5.28105e+09	9.36129e+09	2.43553e+09	9.72272	9.97134	9.38659	89	115	160	267	214	214	67	60	97	13	12	12	14	16	18	13	12	12	260.148	336.001	467.819	821.949	651.258	643.215	187.221
ENSMUSP00000136544	ENSMUSG00000066632	pep:known chromosome:GRCm38:12:10898566:10900296:-1 gene:ENSMUSG00000066632 transcript:ENSMUST00000085735 gene_biotype:protein_coding transcript_biotype:protein_coding	Pgk1-rs7	phosphoglycerate kinase-1, related sequence-7 [Source:MGI Symbol;Acc:MGI:97562]	73.14	2	26	26	1283	3.79499e+09	3.35833e+09	3.93089e+09	5.79188e+09	5.78294e+09	6.22015e+09	1.42793e+09	1.31884e+09	1.69792e+09	3.69474e+09	5.93166e+09	1.48156e+09	9.56758	9.77318	9.17072	94	105	106	230	298	258	58	52	82	17	18	17	19	21	23	14	11	13	301.342	344.334	365.014	791.988	1024.33	895.638	177.595
ENSMUSP00000085179	ENSMUSG00000027523	pep:known chromosome:GRCm38:2:174327768:174346744:1 gene:ENSMUSG00000027523 transcript:ENSMUST00000087871 gene_biotype:protein_coding transcript_biotype:protein_coding	Gnas	GNAS (guanine nucleotide binding protein, alpha stimulating) complex locus [Source:MGI Symbol;Acc:MGI:95777]	59.14	10	1	22	1282	4.3029e+09	4.57365e+09	5.66938e+09	8.35232e+09	1.11433e+10	1.07684e+10	2.97965e+09	3.20438e+09	2.79663e+09	4.84864e+09	1.0088e+10	2.99355e+09	9.68562	10.0038	9.47619	68	81	99	292	274	249	58	65	96	14	13	13	16	19	22	12	11	12	190.973	231.122	300.365	847.539	830.994	757.433	153.356
ENSMUSP00000028222	ENSMUSG00000026864	pep:known chromosome:GRCm38:2:34772092:34776531:1 gene:ENSMUSG00000026864 transcript:ENSMUST00000028222 gene_biotype:protein_coding transcript_biotype:protein_coding	Hspa5	heat shock protein 5 [Source:MGI Symbol;Acc:MGI:95835]	45.04	1	26	28	1267	4.65273e+09	3.96055e+09	6.02578e+09	1.31968e+10	6.83851e+09	8.19225e+09	1.2637e+10	9.07539e+09	1.60633e+10	4.87969e+09	9.4092e+09	1.25919e+10	9.68839	9.97355	10.1001	160	190	248	180	139	149	55	61	85	24	26	26	21	19	24	6	4	10	518.047	628.114	837.014	591.67	457.575	494.887	174.169
ENSMUSP00000076093	ENSMUSG00000019820	pep:known chromosome:GRCm38:10:12382188:12861735:-1 gene:ENSMUSG00000019820 transcript:ENSMUST00000076817 gene_biotype:protein_coding transcript_biotype:protein_coding	Utrn	utrophin [Source:MGI Symbol;Acc:MGI:104631]	43.12	1	123	124	1247	3.5716e+08	3.89763e+08	7.71376e+08	1.613e+09	9.5254e+08	6.77877e+08	1.72643e+08	2.18912e+08	2.10365e+08	5.061e+08	1.08114e+09	2.0064e+08	8.70424	9.03388	8.30242	112	125	143	252	250	203	42	50	70	54	57	59	74	95	88	27	28	35	335.842	376.629	461.792	765.648	802.125	645.34	111.629
ENSMUSP00000052872	ENSMUSG00000025153	pep:known chromosome:GRCm38:11:120805940:120824178:-1 gene:ENSMUSG00000025153 transcript:ENSMUST00000055655 gene_biotype:protein_coding transcript_biotype:protein_coding	Fasn	fatty acid synthase [Source:MGI Symbol;Acc:MGI:95485]	39.34	1	70	70	1223	8.69795e+08	7.78567e+08	1.03016e+09	8.76079e+08	8.3745e+08	7.29723e+08	9.03667e+07	4.10064e+08	3.24001e+08	8.92839e+08	8.14417e+08	2.74811e+08	8.95077	8.91085	8.43903	131	141	174	237	227	218	23	18	54	41	39	42	43	57	60	17	14	24	412.935	456.918	557.138	729.504	704.86	684.638	63.6596
ENSMUSP00000014546	ENSMUSG00000014402	pep:known chromosome:GRCm38:7:46888949:46919969:-1 gene:ENSMUSG00000014402 transcript:ENSMUST00000014546 gene_biotype:protein_coding transcript_biotype:protein_coding	Tsg101	tumor susceptibility gene 101 [Source:MGI Symbol;Acc:MGI:106581]	51.15	3	23	23	1218	1.02603e+09	8.71013e+08	1.12148e+09	4.37759e+09	5.86677e+09	4.18262e+09	4.25969e+09	6.18202e+09	6.9257e+09	1.00617e+09	4.80899e+09	5.78914e+09	9.00267	9.68205	9.76261	45	40	46	192	178	158	196	173	190	8	10	9	15	19	20	13	15	19	143.164	134.461	162.877	616.046	587.642	534.731	632.642
ENSMUSP00000024860	ENSMUSG00000024065	pep:known chromosome:GRCm38:17:73804841:73832093:1 gene:ENSMUSG00000024065 transcript:ENSMUST00000024860 gene_biotype:protein_coding transcript_biotype:protein_coding	Ehd3	EH-domain containing 3 [Source:MGI Symbol;Acc:MGI:1928900]	67.1	1	30	42	1217	7.26133e+08	8.3017e+08	7.4818e+08	2.71577e+09	4.49082e+09	4.45144e+09	1.60766e+09	1.55888e+09	2.55146e+09	7.68161e+08	3.88601e+09	1.906e+09	8.88545	9.5895	9.28012	32	33	55	239	332	280	62	69	115	9	10	18	30	36	37	16	20	23	87.8368	96.1318	171.057	772.384	1275.06	1069.4	176.302
ENSMUSP00000104713	ENSMUSG00000027523	pep:known chromosome:GRCm38:2:174330006:174346744:1 gene:ENSMUSG00000027523 transcript:ENSMUST00000109085 gene_biotype:protein_coding transcript_biotype:protein_coding	Gnas	GNAS (guanine nucleotide binding protein, alpha stimulating) complex locus [Source:MGI Symbol;Acc:MGI:95777]	59.47	9	1	22	1198	4.3029e+09	4.57365e+09	5.66938e+09	8.35232e+09	1.11433e+10	1.07684e+10	2.97965e+09	3.20438e+09	2.79663e+09	4.84864e+09	1.0088e+10	2.99355e+09	9.68562	10.0038	9.47619	61	75	89	278	254	240	52	57	92	13	12	12	15	19	22	11	10	11	161.529	204.017	256.017	783.855	737.075	713.364	132.735
ENSMUSP00000104712	ENSMUSG00000027523	pep:known chromosome:GRCm38:2:174330097:174346744:1 gene:ENSMUSG00000027523 transcript:ENSMUST00000109084 gene_biotype:protein_coding transcript_biotype:protein_coding	Gnas	GNAS (guanine nucleotide binding protein, alpha stimulating) complex locus [Source:MGI Symbol;Acc:MGI:95777]	59.37	8	1	22	1198	4.3029e+09	4.57365e+09	5.66938e+09	8.35232e+09	1.11433e+10	1.07684e+10	2.97965e+09	3.20438e+09	2.79663e+09	4.84864e+09	1.0088e+10	2.99355e+09	9.68562	10.0038	9.47619	61	75	89	279	253	239	52	58	92	13	12	12	16	19	21	11	11	11	161.529	204.017	256.017	786.295	734.077	710.455	132.735
ENSMUSP00000034138	ENSMUSG00000031701	pep:known chromosome:GRCm38:8:85537640:85555271:-1 gene:ENSMUSG00000031701 transcript:ENSMUST00000034138 gene_biotype:protein_coding transcript_biotype:protein_coding	Dnaja2	DnaJ (Hsp40) homolog, subfamily A, member 2 [Source:MGI Symbol;Acc:MGI:1931882]	61.65	1	24	24	1175	1.17885e+09	1.15088e+09	2.19546e+09	7.77498e+09	9.15659e+09	9.76157e+09	6.39653e+09	3.67476e+09	7.94935e+09	1.5084e+09	8.89771e+09	6.00688e+09	9.17852	9.94928	9.77865	42	45	64	205	203	215	138	105	158	6	8	8	13	18	21	14	11	15	119.492	135.953	193.469	624.782	691.253	712.86	383.365
ENSMUSP00000099671	ENSMUSG00000020900	pep:known chromosome:GRCm38:11:68691915:68816632:1 gene:ENSMUSG00000020900 transcript:ENSMUST00000102611 gene_biotype:protein_coding transcript_biotype:protein_coding	Myh10	myosin, heavy polypeptide 10, non-muscle [Source:MGI Symbol;Acc:MGI:1930780]	10.12	13	1	24	1155	4.53806e+09	4.55121e+09	6.8433e+09	3.78454e+09	3.53486e+09	3.09161e+09	1.04515e+08	1.98882e+08	3.04192e+08	5.31086e+09	3.47034e+09	2.0253e+08	9.72516	9.54037	8.30649	149	173	200	227	171	159	13	25	38	18	18	17	18	20	22	5	8	10	466.444	549.212	652.258	709.707	545.536	509.241	33.4727
ENSMUSP00000034650	ENSMUSG00000032135	pep:known chromosome:GRCm38:9:44134562:44142727:1 gene:ENSMUSG00000032135 transcript:ENSMUST00000034650 gene_biotype:protein_coding transcript_biotype:protein_coding	Mcam	melanoma cell adhesion molecule [Source:MGI Symbol;Acc:MGI:1933966]	39.35	3	27	27	1153	8.89132e+08	1.02395e+09	1.63875e+09	3.50511e+09	4.17778e+09	4.79302e+09	2.27761e+09	2.43001e+09	4.67739e+09	1.18395e+09	4.15864e+09	3.12834e+09	9.07333	9.61895	9.49531	41	55	75	190	201	186	105	109	191	14	16	14	20	26	25	19	19	20	139.797	188.823	279.953	669.129	722.43	686.463	314.66
ENSMUSP00000084846	ENSMUSG00000030695	pep:putative chromosome:GRCm38:7:126795236:126799141:-1 gene:ENSMUSG00000030695 transcript:ENSMUST00000087566 gene_biotype:protein_coding transcript_biotype:protein_coding	Aldoa	aldolase A, fructose-bisphosphate [Source:MGI Symbol;Acc:MGI:87994]	58.13	8	18	20	1153	5.77553e+09	4.17679e+09	6.07863e+09	5.88214e+09	5.33464e+09	6.42269e+09	1.17738e+09	9.43064e+08	8.31048e+08	5.34365e+09	5.87982e+09	9.83832e+08	9.72784	9.76936	8.99292	116	109	120	238	214	218	49	41	48	16	15	14	19	18	18	10	10	10	419.344	419.35	488.118	912.807	854.321	906.946	163.439
ENSMUSP00000022429	ENSMUSG00000021877	pep:known chromosome:GRCm38:14:26638074:26657258:1 gene:ENSMUSG00000021877 transcript:ENSMUST00000022429 gene_biotype:protein_coding transcript_biotype:protein_coding	Arf4	ADP-ribosylation factor 4 [Source:MGI Symbol;Acc:MGI:99433]	67.78	4	5	12	1148	2.09448e+09	2.54874e+09	3.39553e+09	3.03243e+09	4.93725e+09	3.51254e+09	7.30293e+08	6.76644e+08	1.52467e+09	2.67959e+09	3.82741e+09	9.77203e+08	9.42807	9.5829	8.98998	64	70	198	248	265	205	22	27	49	4	6	8	6	11	10	4	3	6	154.14	185.048	570.922	707.1	817.237	643.476	54.9262
ENSMUSP00000104955	ENSMUSG00000036606	pep:novel chromosome:GRCm38:15:89155549:89171120:-1 gene:ENSMUSG00000036606 transcript:ENSMUST00000109331 gene_biotype:protein_coding transcript_biotype:protein_coding	Plxnb2	plexin B2 [Source:MGI Symbol;Acc:MGI:2154239]	39.9	1	52	52	1116	4.62031e+08	5.5069e+08	6.4724e+08	1.07619e+09	1.74965e+09	1.91803e+09	1.09481e+09	1.48011e+09	9.96642e+08	5.5332e+08	1.58129e+09	1.19052e+09	8.74298	9.19901	9.07574	51	56	74	202	220	208	87	101	117	25	27	30	40	42	45	28	28	34	161.666	175.028	250.678	648.303	705.914	686.854	251.383
ENSMUSP00000000001	ENSMUSG00000000001	pep:known chromosome:GRCm38:3:108107280:108146146:-1 gene:ENSMUSG00000000001 transcript:ENSMUST00000000001 gene_biotype:protein_coding transcript_biotype:protein_coding	Gnai3	guanine nucleotide binding protein (G protein), alpha inhibiting 3 [Source:MGI Symbol;Acc:MGI:95773]	44.07	6	10	15	1097	3.98412e+09	4.2814e+09	5.6612e+09	7.78211e+09	1.02002e+10	1.04631e+10	2.54189e+09	2.7168e+09	2.65302e+09	4.64224e+09	9.4818e+09	2.63723e+09	9.66673	9.97689	9.42115	54	60	72	235	249	253	44	50	80	10	9	9	12	13	15	9	9	9	164.325	178.564	231.842	708.621	745.73	755.304	120.176
ENSMUSP00000007248	ENSMUSG00000007033	pep:known chromosome:GRCm38:17:34972703:34979284:1 gene:ENSMUSG00000007033 transcript:ENSMUST00000007248 gene_biotype:protein_coding transcript_biotype:protein_coding	Hspa1l	heat shock protein 1-like [Source:MGI Symbol;Acc:MGI:96231]	27.61	1	2	15	1095	1.51478e+10	1.34258e+10	1.67942e+10	5.471e+10	4.65063e+10	5.47174e+10	7.32124e+10	4.31967e+10	5.73303e+10	1.51226e+10	5.19779e+10	5.79131e+10	10.1796	10.7158	10.7628	53	47	56	192	180	137	139	121	170	9	7	9	13	12	11	12	12	12	166.877	152.732	185.508	613.876	558.436	428.965	419.153
ENSMUSP00000048350	ENSMUSG00000034993	pep:known chromosome:GRCm38:11:101458745:101466230:-1 gene:ENSMUSG00000034993 transcript:ENSMUST00000040430 gene_biotype:protein_coding transcript_biotype:protein_coding	Vat1	vesicle amine transport protein 1 homolog (T californica) [Source:MGI Symbol;Acc:MGI:1349450]	45.07	1	18	18	1088	2.28796e+09	2.36404e+09	3.16504e+09	4.97871e+09	4.80547e+09	5.43312e+09	9.97974e+08	9.53031e+08	1.05552e+09	2.60568e+09	5.07243e+09	1.00218e+09	9.41592	9.70522	9.00094	52	62	62	175	379	267	26	30	35	9	9	9	13	18	16	7	8	8	152.011	184.939	200.575	555.641	1228.79	876.715	76.6787
ENSMUSP00000096829	ENSMUSG00000074698	pep:known chromosome:GRCm38:2:152226839:152281852:1 gene:ENSMUSG00000074698 transcript:ENSMUST00000099224 gene_biotype:protein_coding transcript_biotype:protein_coding	Csnk2a1	casein kinase 2, alpha 1 polypeptide [Source:MGI Symbol;Acc:MGI:88543]	53.71	3	20	20	1083	6.75196e+09	5.88634e+09	9.90936e+09	1.08e+09	8.72004e+08	9.69688e+08	6.80404e+07	3.14086e+08	2.90097e+08	7.51589e+09	9.73896e+08	2.24075e+08	9.87598	8.98851	8.35039	226	282	302	97	62	56	9	27	22	20	18	18	16	14	14	5	9	5	796.511	1013.96	1133.32	326.538	220.595	191.411	24.2668
ENSMUSP00000028522	ENSMUSG00000027111	pep:known chromosome:GRCm38:2:71786978:71856758:1 gene:ENSMUSG00000027111 transcript:ENSMUST00000028522 gene_biotype:protein_coding transcript_biotype:protein_coding	Itga6	integrin alpha 6 [Source:MGI Symbol;Acc:MGI:96605]	42.4	3	38	38	1055	5.71571e+08	6.25649e+08	7.19544e+08	2.28867e+09	3.02265e+09	2.39886e+09	1.41632e+09	2.01569e+09	1.57875e+09	6.38922e+08	2.57006e+09	1.67025e+09	8.80545	9.40994	9.22278	38	42	61	209	227	174	73	120	111	15	15	20	29	31	33	21	27	22	113.855	131.366	191.296	646.795	719.712	561.738	212.992
ENSMUSP00000079324	ENSMUSG00000009376	pep:known chromosome:GRCm38:6:17491241:17571823:1 gene:ENSMUSG00000009376 transcript:ENSMUST00000080469 gene_biotype:protein_coding transcript_biotype:protein_coding	Met	met proto-oncogene [Source:MGI Symbol;Acc:MGI:96969]	37.93	6	38	39	1052	7.50325e+08	7.62643e+08	4.87629e+08	1.20885e+09	1.49146e+09	1.00278e+09	1.34685e+09	1.35831e+09	1.37698e+09	6.66866e+08	1.23436e+09	1.36071e+09	8.82404	9.09144	9.13377	44	45	56	173	198	152	92	133	159	16	16	20	29	33	30	21	25	29	119.214	129.55	169.53	511.372	607.613	466.808	265.967
ENSMUSP00000022725	ENSMUSG00000022129	pep:known chromosome:GRCm38:14:118012792:118052246:-1 gene:ENSMUSG00000022129 transcript:ENSMUST00000022725 gene_biotype:protein_coding transcript_biotype:protein_coding	Dct	dopachrome tautomerase [Source:MGI Symbol;Acc:MGI:102563]	42.17	1	23	23	1048	1.96806e+09	1.9366e+09	2.5153e+09	3.0312e+09	4.60865e+09	2.61871e+09	8.86916e+09	7.62453e+09	7.6477e+09	2.13999e+09	3.41952e+09	8.04713e+09	9.33041	9.53396	9.90564	50	53	53	119	150	110	154	167	192	15	15	13	16	19	21	17	18	18	150.436	160.787	172.495	366.77	494.002	346.59	460.728
ENSMUSP00000055122	ENSMUSG00000019978	pep:known chromosome:GRCm38:10:25359798:25523519:1 gene:ENSMUSG00000019978 transcript:ENSMUST00000053748 gene_biotype:protein_coding transcript_biotype:protein_coding	Epb4.1l2	erythrocyte protein band 4.1-like 2 [Source:MGI Symbol;Acc:MGI:103009]	62.85	1	50	52	1044	1.11533e+09	1.06796e+09	1.29098e+09	2.03958e+09	2.76995e+09	2.18926e+09	5.17682e+08	3.93522e+08	4.43808e+08	1.15809e+09	2.33293e+09	4.51671e+08	9.06374	9.3679	8.65482	68	77	95	233	239	197	39	48	48	25	27	29	37	41	44	18	19	22	236.001	262.04	367.366	839.374	870.756	718.121	122.07
ENSMUSP00000025561	ENSMUSG00000024659	pep:known chromosome:GRCm38:19:20373428:20390944:-1 gene:ENSMUSG00000024659 transcript:ENSMUST00000025561 gene_biotype:protein_coding transcript_biotype:protein_coding	Anxa1	annexin A1 [Source:MGI Symbol;Acc:MGI:96819]	64.16	1	25	25	1039	9.80944e+08	1.08175e+09	1.79555e+09	2.53216e+09	1.96749e+09	3.84273e+09	4.51799e+08	4.99402e+08	1.44366e+09	1.28608e+09	2.7808e+09	7.98288e+08	9.10927	9.44417	8.90216	46	73	93	162	189	291	25	50	110	14	13	15	17	20	25	9	15	18	141.008	232.137	320.135	544.15	640.01	995.351	70.9313
ENSMUSP00000101734	ENSMUSG00000028184	pep:known chromosome:GRCm38:3:148815586:148954635:-1 gene:ENSMUSG00000028184 transcript:ENSMUST00000106128 gene_biotype:protein_coding transcript_biotype:protein_coding	Lphn2	latrophilin 2 [Source:MGI Symbol;Acc:MGI:2139714]	36.05	3	39	40	1039	9.85787e+08	9.5793e+08	1.36631e+09	2.58461e+09	2.85613e+09	2.59726e+09	1.22137e+09	1.45658e+09	1.29738e+09	1.10334e+09	2.67933e+09	1.32511e+09	9.04271	9.42803	9.12225	51	64	75	211	208	158	83	95	94	18	21	21	32	35	35	24	25	26	170.913	206.229	259.737	730.603	726.142	534.369	251.193
ENSMUSP00000054499	ENSMUSG00000026193	pep:known chromosome:GRCm38:1:71585523:71653171:-1 gene:ENSMUSG00000026193 transcript:ENSMUST00000055226 gene_biotype:protein_coding transcript_biotype:protein_coding	Fn1	fibronectin 1 [Source:MGI Symbol;Acc:MGI:95566]	34.4	1	32	60	1027	9.91834e+09	1.29893e+09	1.24232e+09	9.14131e+08	4.51868e+08	3.31107e+08	8.03305e+08	3.71457e+08	7.43601e+08	4.1532e+09	5.65702e+08	6.39454e+08	9.61838	8.75259	8.80581	230	84	173	176	90	59	44	63	108	46	31	42	45	36	27	21	24	38	701.244	254.847	614.697	583.413	298.028	189.211	127.139
ENSMUSP00000029266	ENSMUSG00000027712	pep:known chromosome:GRCm38:3:36448925:36475843:-1 gene:ENSMUSG00000027712 transcript:ENSMUST00000029266 gene_biotype:protein_coding transcript_biotype:protein_coding	Anxa5	annexin A5 [Source:MGI Symbol;Acc:MGI:106008]	62.38	1	22	22	1024	3.57955e+09	3.56181e+09	7.6283e+09	4.25705e+09	4.07457e+09	6.37188e+09	8.08861e+08	7.72239e+08	9.12402e+08	4.92322e+09	4.90117e+09	8.31167e+08	9.69225	9.6903	8.91969	77	109	149	174	167	187	37	57	67	11	10	12	9	17	16	9	10	10	229.677	338.358	489.522	558.963	499.851	580.143	97.2067
ENSMUSP00000063734	ENSMUSG00000052397	pep:known chromosome:GRCm38:17:6738041:6782784:-1 gene:ENSMUSG00000052397 transcript:ENSMUST00000064234 gene_biotype:protein_coding transcript_biotype:protein_coding	Ezr	ezrin [Source:MGI Symbol;Acc:MGI:98931]	50.34	3	19	28	1012	2.47537e+09	1.6131e+09	2.38048e+09	7.42748e+09	5.34621e+09	6.87948e+09	1.55962e+09	9.33842e+08	1.85052e+09	2.15632e+09	6.55106e+09	1.44799e+09	9.33371	9.81631	9.16077	36	39	46	196	297	212	70	49	67	13	12	13	19	23	20	13	14	17	102.954	117.282	135.435	556.902	815.163	569.386	194.115
ENSMUSP00000096394	ENSMUSG00000070047	pep:known chromosome:GRCm38:8:44950208:45052257:1 gene:ENSMUSG00000070047 transcript:ENSMUST00000098796 gene_biotype:protein_coding transcript_biotype:protein_coding	Fat1	FAT tumor suppressor homolog 1 (Drosophila) [Source:MGI Symbol;Acc:MGI:109168]	30.59	1	98	98	1009	6.17882e+07	5.42247e+07	7.75152e+07	5.03042e+08	6.97085e+08	3.76631e+08	4.20132e+08	6.71431e+08	7.15194e+08	6.45094e+07	5.25586e+08	6.02253e+08	7.80962	8.72064	8.77978	3	4	10	205	244	158	92	132	161	2	4	8	65	80	70	47	57	61	8.27852	10.8449	30.7449	614.503	784.327	508.774	259.048
ENSMUSP00000031726	ENSMUSG00000029713	pep:known chromosome:GRCm38:5:137528127:137533510:-1 gene:ENSMUSG00000029713 transcript:ENSMUST00000031726 gene_biotype:protein_coding transcript_biotype:protein_coding	Gnb2	guanine nucleotide binding protein (G protein), beta 2 [Source:MGI Symbol;Acc:MGI:95784]	52.06	8	8	14	1008	1.83679e+09	1.94069e+09	3.23723e+09	7.49737e+09	7.90731e+09	7.4439e+09	1.81983e+09	1.86292e+09	2.40815e+09	2.33824e+09	7.61619e+09	2.0303e+09	9.36889	9.88174	9.30756	30	48	64	225	251	200	42	48	100	6	9	11	12	12	13	6	8	11	94.0579	148.606	194.208	701.114	847.635	648.281	125.444
ENSMUSP00000084586	ENSMUSG00000091971	pep:known chromosome:GRCm38:17:34969199:34972124:-1 gene:ENSMUSG00000091971 transcript:ENSMUST00000087328 gene_biotype:protein_coding transcript_biotype:protein_coding	Hspa1a	heat shock protein 1A [Source:MGI Symbol;Acc:MGI:96244]	45.71	2	6	26	998	1.21279e+10	1.10517e+10	1.33169e+10	4.37239e+10	4.37646e+10	5.05258e+10	6.25566e+10	3.5656e+10	4.47143e+10	1.21655e+10	4.60048e+10	4.76423e+10	10.0851	10.6628	10.678	47	36	52	169	168	127	122	110	167	11	8	12	19	22	18	19	16	21	145.606	115.965	169.372	547.389	547.456	423.616	368.185
ENSMUSP00000048900	ENSMUSG00000042035	pep:known chromosome:GRCm38:3:101377125:101463060:1 gene:ENSMUSG00000042035 transcript:ENSMUST00000043983 gene_biotype:protein_coding transcript_biotype:protein_coding	Igsf3	immunoglobulin superfamily, member 3 [Source:MGI Symbol;Acc:MGI:1926158]	46.65	1	44	44	991	3.10915e+08	3.57191e+08	4.16536e+08	1.06201e+09	1.47664e+09	1.53763e+09	7.47953e+08	1.06869e+09	8.3246e+08	3.61547e+08	1.35876e+09	8.83036e+08	8.55816	9.13314	8.94598	39	39	52	202	177	183	87	89	123	21	21	22	32	35	38	23	27	26	119.137	118.293	171.947	666.338	615.948	616.315	261.946
ENSMUSP00000048857	ENSMUSG00000036438	pep:known chromosome:GRCm38:17:87433412:87446935:-1 gene:ENSMUSG00000036438 transcript:ENSMUST00000040440 gene_biotype:protein_coding transcript_biotype:protein_coding	Calm2	calmodulin 2 [Source:MGI Symbol;Acc:MGI:103250]	32.21	3	7	7	971	1.03352e+10	1.02653e+10	1.27073e+10	1.73376e+10	1.88389e+10	1.79397e+10	3.06607e+09	4.29769e+09	3.72036e+09	1.11026e+10	1.80387e+10	3.69471e+09	10.0454	10.2562	9.56758	89	94	97	159	183	153	70	75	51	5	6	5	5	6	6	5	5	5	307.695	331.71	354.001	566.209	643.178	532.899	220.012
ENSMUSP00000028755	ENSMUSG00000027293	pep:known chromosome:GRCm38:2:120089175:120154606:-1 gene:ENSMUSG00000027293 transcript:ENSMUST00000028755 gene_biotype:protein_coding transcript_biotype:protein_coding	Ehd4	EH-domain containing 4 [Source:MGI Symbol;Acc:MGI:1919619]	63.77	1	24	28	956	5.62856e+08	6.3315e+08	6.90548e+08	2.54269e+09	3.2216e+09	3.91072e+09	1.07524e+09	1.42057e+09	1.94386e+09	6.28851e+08	3.225e+09	1.47989e+09	8.79855	9.50853	9.17023	28	32	37	217	221	191	65	69	96	12	12	11	22	23	24	14	14	18	74.8906	86.5295	107.243	672.191	754.798	652.367	181.132
ENSMUSP00000062996	ENSMUSG00000021218	pep:known chromosome:GRCm38:13:3538075:3566261:1 gene:ENSMUSG00000021218 transcript:ENSMUST00000059515 gene_biotype:protein_coding transcript_biotype:protein_coding	Gdi2	guanosine diphosphate (GDP) dissociation inhibitor 2 [Source:MGI Symbol;Acc:MGI:99845]	73.48	1	20	37	956	7.27706e+08	5.61753e+08	6.8949e+08	1.86516e+09	2.03924e+09	2.17727e+09	7.94053e+08	5.7913e+08	5.10808e+08	6.59649e+08	2.02722e+09	6.27997e+08	8.81931	9.3069	8.79796	50	45	64	218	213	210	44	49	63	15	14	18	28	31	30	11	14	17	154.463	139.241	211.553	701.107	753.431	742.804	130.736
ENSMUSP00000020107	ENSMUSG00000019943	pep:known chromosome:GRCm38:10:98915152:99026143:1 gene:ENSMUSG00000019943 transcript:ENSMUST00000020107 gene_biotype:protein_coding transcript_biotype:protein_coding	Atp2b1	ATPase, Ca++ transporting, plasma membrane 1 [Source:MGI Symbol;Acc:MGI:104653]	40.98	11	41	41	950	9.93763e+08	1.01529e+09	1.10353e+09	1.25132e+09	1.69378e+09	1.06791e+09	4.28138e+08	3.01409e+08	2.3798e+08	1.03753e+09	1.33767e+09	3.22509e+08	9.016	9.12635	8.50854	82	96	116	209	199	160	25	24	39	28	27	29	30	38	37	12	12	18	263.562	327.687	406.365	699.41	712.607	555.625	67.3685
ENSMUSP00000079380	ENSMUSG00000001847	pep:known chromosome:GRCm38:5:143505478:143528036:-1 gene:ENSMUSG00000001847 transcript:ENSMUST00000080537 gene_biotype:protein_coding transcript_biotype:protein_coding	Rac1	RAS-related C3 botulinum substrate 1 [Source:MGI Symbol;Acc:MGI:97845]	46.88	7	10	11	944	5.76366e+09	5.0977e+09	4.5118e+09	1.176e+10	1.35119e+10	9.91699e+09	8.74483e+09	7.78627e+09	8.29675e+09	5.12439e+09	1.17296e+10	8.27595e+09	9.70964	10.0693	9.91782	58	56	35	199	159	164	77	99	97	7	6	6	8	8	9	9	7	9	171.469	165.994	98.0747	610.746	487.778	494.479	219.504
ENSMUSP00000072620	ENSMUSG00000060600	pep:known chromosome:GRCm38:11:70657202:70662513:1 gene:ENSMUSG00000060600 transcript:ENSMUST00000072841 gene_biotype:protein_coding transcript_biotype:protein_coding	Eno3	enolase 3, beta muscle [Source:MGI Symbol;Acc:MGI:95395]	17.74	5	2	5	943	8.3089e+09	7.08437e+09	4.77609e+09	6.80907e+09	4.12278e+09	6.2756e+09	3.0458e+09	2.43297e+09	1.53143e+09	6.72312e+09	5.73581e+09	2.33673e+09	9.82757	9.7586	9.36861	47	58	107	180	246	206	24	27	48	2	2	4	4	4	3	2	2	3	172.817	226.874	399.89	655.855	803.63	652.604	89.8673
ENSMUSP00000051049	ENSMUSG00000049792	pep:known chromosome:GRCm38:12:111709488:111713257:-1 gene:ENSMUSG00000049792 transcript:ENSMUST00000054636 gene_biotype:protein_coding transcript_biotype:protein_coding	Bag5	BCL2-associated athanogene 5 [Source:MGI Symbol;Acc:MGI:1917619]	66.44	3	31	31	935	2.87365e+08	2.52893e+08	4.28658e+08	2.21025e+09	2.4081e+09	2.25912e+09	2.40156e+09	1.38172e+09	2.00586e+09	3.22972e+08	2.29249e+09	1.92972e+09	8.50917	9.36031	9.28549	21	20	33	177	197	162	109	78	138	10	9	13	20	28	25	20	17	20	72.483	69.1702	116.053	604.48	698.632	560.06	349.419
ENSMUSP00000077856	ENSMUSG00000062381	pep:known chromosome:GRCm38:15:76622088:76626027:-1 gene:ENSMUSG00000062381 transcript:ENSMUST00000078803 gene_biotype:protein_coding transcript_biotype:protein_coding	Vps28	vacuolar protein sorting 28 (yeast) [Source:MGI Symbol;Acc:MGI:1914164]	62.44	1	18	18	934	8.02859e+08	4.68641e+08	4.92742e+08	1.80809e+09	2.59939e+09	2.54206e+09	3.09564e+09	3.82434e+09	3.88404e+09	5.88081e+08	2.31652e+09	3.60134e+09	8.76944	9.36484	9.55646	24	29	32	134	140	130	129	155	161	7	7	11	14	15	15	14	15	15	75.1954	90.7537	101.85	414.482	443.819	421.623	396.943
ENSMUSP00000049007	ENSMUSG00000037815	pep:known chromosome:GRCm38:18:35118888:35254773:1 gene:ENSMUSG00000037815 transcript:ENSMUST00000042345 gene_biotype:protein_coding transcript_biotype:protein_coding	Ctnna1	catenin (cadherin associated protein), alpha 1 [Source:MGI Symbol;Acc:MGI:88274]	61.26	2	45	45	932	8.16239e+08	7.55007e+08	8.69273e+08	1.41982e+09	1.3277e+09	1.41045e+09	5.11975e+08	5.25873e+08	5.00649e+08	8.13506e+08	1.38599e+09	5.12832e+08	8.91036	9.14176	8.70998	54	65	88	191	219	173	41	37	64	22	21	23	35	38	40	16	16	18	173.965	212.034	297.957	631.326	752.311	616.193	120.082
ENSMUSP00000097265	ENSMUSG00000005087	pep:known chromosome:GRCm38:2:102812547:102901510:-1 gene:ENSMUSG00000005087 transcript:ENSMUST00000099673 gene_biotype:protein_coding transcript_biotype:protein_coding	Cd44	CD44 antigen [Source:MGI Symbol;Acc:MGI:88338]	27.4	8	9	9	927	2.86091e+09	4.20029e+09	4.18309e+09	8.96656e+09	1.00044e+10	8.08475e+09	3.71074e+09	3.9222e+09	4.89984e+09	3.7481e+09	9.01858e+09	4.17759e+09	9.57381	9.95514	9.62093	62	65	80	155	182	138	81	90	74	6	6	6	8	9	8	7	7	7	223.652	247.44	297.125	562.839	672.04	504.121	272.661
ENSMUSP00000004378	ENSMUSG00000004267	pep:known chromosome:GRCm38:6:124760055:124769673:-1 gene:ENSMUSG00000004267 transcript:ENSMUST00000004378 gene_biotype:protein_coding transcript_biotype:protein_coding	Eno2	enolase 2, gamma neuronal [Source:MGI Symbol;Acc:MGI:95394]	19.12	4	1	4	923	5.32006e+09	4.98407e+09	3.91502e+09	5.07335e+09	5.3029e+09	3.8497e+09	1.57439e+09	1.19634e+09	7.26412e+08	4.73972e+09	4.74198e+09	1.16571e+09	9.67575	9.67596	9.06659	39	54	102	174	249	209	24	26	46	2	2	3	4	3	3	2	2	3	142.271	203.499	373.866	626.74	800.057	649.526	85.2322
ENSMUSP00000112998	ENSMUSG00000031453	pep:known chromosome:GRCm38:8:13566950:13677603:-1 gene:ENSMUSG00000031453 transcript:ENSMUST00000117551 gene_biotype:protein_coding transcript_biotype:protein_coding	Rasa3	RAS p21 protein activator 3 [Source:MGI Symbol;Acc:MGI:1197013]	51.32	1	38	38	919	5.53411e+08	6.18577e+08	7.41042e+08	1.3777e+09	2.2065e+09	1.80928e+09	3.75364e+08	4.16312e+08	4.42139e+08	6.37677e+08	1.79782e+09	4.11272e+08	8.8046	9.25475	8.61413	49	59	59	212	190	180	54	58	58	20	21	20	29	33	33	18	18	21	153.694	185.745	190.835	669.492	618.866	589.287	145.316
ENSMUSP00000020358	ENSMUSG00000020149	pep:known chromosome:GRCm38:11:20201432:20226856:1 gene:ENSMUSG00000020149 transcript:ENSMUST00000020358 gene_biotype:protein_coding transcript_biotype:protein_coding	Rab1	RAB1, member RAS oncogene family [Source:MGI Symbol;Acc:MGI:97842]	71.29	9	7	12	915	3.946e+09	3.92082e+09	5.82293e+09	8.48972e+09	9.4829e+09	9.37888e+09	3.93143e+09	3.85911e+09	5.01115e+09	4.56325e+09	9.11717e+09	4.26723e+09	9.65927	9.95986	9.63015	68	65	107	168	163	143	59	69	73	5	6	7	8	11	12	5	5	6	170.556	179.122	290.818	452.014	446.504	396.395	157.503
ENSMUSP00000117781	ENSMUSG00000041313	pep:known chromosome:GRCm38:5:148334520:148392815:-1 gene:ENSMUSG00000041313 transcript:ENSMUST00000138257 gene_biotype:protein_coding transcript_biotype:protein_coding	Slc7a1	solute carrier family 7 (cationic amino acid transporter, y+ system), member 1 [Source:MGI Symbol;Acc:MGI:88117]	13.84	3	5	5	914	7.78642e+08	7.57384e+08	1.35847e+09	3.36547e+09	4.47638e+09	6.29624e+09	1.25953e+09	1.29428e+09	1.36305e+09	9.64832e+08	4.7127e+09	1.30562e+09	8.98445	9.67327	9.11582	30	36	59	249	177	137	39	68	119	3	4	5	5	5	4	3	5	5	106.312	134.371	210.173	834.347	598.172	472.389	138.714
ENSMUSP00000024709	ENSMUSG00000061665	pep:known chromosome:GRCm38:17:42792951:42876424:-1 gene:ENSMUSG00000061665 transcript:ENSMUST00000024709 gene_biotype:protein_coding transcript_biotype:protein_coding	Cd2ap	CD2-associated protein [Source:MGI Symbol;Acc:MGI:1330281]	46.47	1	30	30	912	8.65047e+08	6.95764e+08	8.21979e+08	1.49989e+09	1.79108e+09	1.77562e+09	1.8239e+09	1.47256e+09	1.80214e+09	7.94263e+08	1.68886e+09	1.69954e+09	8.89996	9.22759	9.23033	35	33	48	164	167	138	102	89	136	16	14	14	22	25	25	24	23	18	102.991	97.6583	151.419	498.029	531.302	436.058	292.009
ENSMUSP00000033915	ENSMUSG00000031517	pep:known chromosome:GRCm38:8:54954728:55060877:1 gene:ENSMUSG00000031517 transcript:ENSMUST00000033915 gene_biotype:protein_coding transcript_biotype:protein_coding	Gpm6a	glycoprotein m6a [Source:MGI Symbol;Acc:MGI:107671]	14.75	1	7	7	910	8.55257e+08	1.26712e+09	8.07198e+08	5.49446e+09	6.01179e+09	4.21899e+09	5.99684e+09	4.42026e+09	5.48517e+09	9.76523e+08	5.24175e+09	5.30075e+09	8.98968	9.71948	9.72434	24	22	15	143	106	67	118	230	185	5	5	4	7	6	6	6	6	7	73.6528	67.5649	46.0089	449.305	347.934	226.172	383.887
ENSMUSP00000002297	ENSMUSG00000002227	pep:known chromosome:GRCm38:3:104794836:104818242:-1 gene:ENSMUSG00000002227 transcript:ENSMUST00000002297 gene_biotype:protein_coding transcript_biotype:protein_coding	Mov10	Moloney leukemia virus 10 [Source:MGI Symbol;Acc:MGI:97054]	47.61	4	39	39	905	3.90979e+08	3.82922e+08	4.24558e+08	1.31869e+09	1.48531e+09	2.32377e+09	1.50208e+09	6.48158e+08	8.05617e+08	3.99486e+08	1.70926e+09	9.85285e+08	8.6015	9.23281	8.99356	39	41	44	171	188	164	96	69	93	16	17	18	28	35	36	25	20	22	123.441	129.138	149.3	567.941	620.878	543.559	282.31
ENSMUSP00000021001	ENSMUSG00000020671	pep:known chromosome:GRCm38:12:3247430:3309969:-1 gene:ENSMUSG00000020671 transcript:ENSMUST00000021001 gene_biotype:protein_coding transcript_biotype:protein_coding	Rab10	RAB10, member RAS oncogene family [Source:MGI Symbol;Acc:MGI:105066]	61.5	9	10	13	904	3.65908e+09	3.62739e+09	5.1346e+09	7.77894e+09	9.27684e+09	9.19515e+09	4.02657e+09	3.95201e+09	4.63324e+09	4.14036e+09	8.75031e+09	4.20394e+09	9.61704	9.94202	9.62366	47	58	85	164	184	163	61	65	77	7	7	9	12	13	11	8	8	8	139.256	170.628	253.797	491.217	536.116	460.773	172.042
ENSMUSP00000026635	ENSMUSG00000025555	pep:known chromosome:GRCm38:14:121035564:121283744:1 gene:ENSMUSG00000025555 transcript:ENSMUST00000026635 gene_biotype:protein_coding transcript_biotype:protein_coding	Farp1	FERM, RhoGEF (Arhgef) and pleckstrin domain protein 1 (chondrocyte-derived) [Source:MGI Symbol;Acc:MGI:2446173]	50.86	2	37	38	900	7.25621e+08	7.9973e+08	7.72823e+08	2.18853e+09	2.21976e+09	1.82008e+09	9.43831e+08	1.37654e+09	1.15046e+09	7.66058e+08	2.07612e+09	1.15694e+09	8.88426	9.31725	9.06331	46	53	60	180	212	160	55	72	62	15	16	15	29	34	32	14	15	18	135.786	160.094	191.592	593.967	750.416	559.498	170.537
ENSMUSP00000032998	ENSMUSG00000030744	pep:known chromosome:GRCm38:7:99477896:99483738:-1 gene:ENSMUSG00000030744 transcript:ENSMUST00000032998 gene_biotype:protein_coding transcript_biotype:protein_coding	Rps3	ribosomal protein S3 [Source:MGI Symbol;Acc:MGI:1350917]	67.49	2	17	17	899	2.10624e+09	2.03509e+09	2.75936e+09	1.55079e+09	1.06157e+09	1.10819e+09	1.53309e+09	4.15929e+09	6.62611e+09	2.30023e+09	1.24018e+09	4.10616e+09	9.36177	9.09349	9.61344	54	55	91	120	90	81	72	140	196	13	13	13	15	14	15	13	14	15	167.531	164.239	287.761	369.201	275.545	249.08	223.81
ENSMUSP00000033683	ENSMUSG00000031320	pep:known chromosome:GRCm38:X:102184941:102189394:-1 gene:ENSMUSG00000031320 transcript:ENSMUST00000033683 gene_biotype:protein_coding transcript_biotype:protein_coding	Rps4x	ribosomal protein S4, X-linked [Source:MGI Symbol;Acc:MGI:98158]	47.15	4	17	17	891	4.79849e+08	4.86777e+08	8.8983e+08	6.9487e+08	5.38663e+08	7.45778e+08	8.29246e+08	1.57933e+09	4.06592e+09	6.18819e+08	6.5977e+08	2.15817e+09	8.79156	8.81939	9.33408	34	44	57	73	47	65	64	269	238	8	8	9	9	10	14	10	14	13	98.1448	138.906	178.035	217.922	145.19	203.633	179.667
ENSMUSP00000001479	ENSMUSG00000001440	pep:known chromosome:GRCm38:11:97159714:97187881:-1 gene:ENSMUSG00000001440 transcript:ENSMUST00000001479 gene_biotype:protein_coding transcript_biotype:protein_coding	Kpnb1	karyopherin (importin) beta 1 [Source:MGI Symbol;Acc:MGI:107532]	40.41	1	25	25	891	4.43838e+09	3.1004e+09	3.61452e+09	7.26169e+08	9.18894e+08	8.7706e+08	1.5523e+08	3.48013e+08	1.76044e+08	3.71777e+09	8.40708e+08	2.26429e+08	9.57028	8.92464	8.35493	146	190	197	140	91	72	12	18	25	21	21	20	16	19	17	5	11	10	445.857	605.79	656.27	417.301	284.508	225.734	33.9626
ENSMUSP00000097154	ENSMUSG00000024812	pep:known chromosome:GRCm38:19:24094523:24225026:-1 gene:ENSMUSG00000024812 transcript:ENSMUST00000099558 gene_biotype:protein_coding transcript_biotype:protein_coding	Tjp2	tight junction protein 2 [Source:MGI Symbol;Acc:MGI:1341872]	40.62	2	42	42	879	2.19609e+09	2.08281e+09	2.33044e+09	1.1143e+09	1.01819e+09	8.00399e+08	4.11512e+08	4.65104e+08	3.68856e+08	2.20311e+09	9.77632e+08	4.15157e+08	9.34304	8.99018	8.61821	128	147	159	132	122	86	36	36	33	28	30	29	28	34	28	17	16	13	424.407	492.88	546.671	447.262	432.668	297.546	104.051
ENSMUSP00000107369	ENSMUSG00000027087	pep:novel chromosome:GRCm38:2:83724555:83806916:1 gene:ENSMUSG00000027087 transcript:ENSMUST00000111740 gene_biotype:protein_coding transcript_biotype:protein_coding	Itgav	integrin alpha V [Source:MGI Symbol;Acc:MGI:96608]	40.48	5	41	41	871	5.3594e+08	5.76532e+08	1.29098e+09	1.6221e+09	1.73629e+09	2.46398e+09	4.52006e+08	5.30864e+08	7.08717e+08	8.01149e+08	1.94079e+09	5.63862e+08	8.90371	9.28798	8.75117	43	55	82	157	163	174	55	59	83	15	16	22	26	32	37	18	16	22	141.581	180.902	281.579	526.53	531.496	568.557	166.772
ENSMUSP00000100067	ENSMUSG00000076432	pep:known chromosome:GRCm38:12:21390329:21417436:-1 gene:ENSMUSG00000076432 transcript:ENSMUST00000103002 gene_biotype:protein_coding transcript_biotype:protein_coding	Ywhaq	tyrosine 3-monooxygenase/tryptophan 5-monooxygenase activation protein, theta polypeptide [Source:MGI Symbol;Acc:MGI:891963]	56.33	6	17	20	869	3.40144e+09	3.15861e+09	3.49621e+09	5.28573e+09	4.76782e+09	5.19822e+09	1.52238e+09	1.18474e+09	1.52994e+09	3.35209e+09	5.08392e+09	1.41235e+09	9.52532	9.7062	9.14994	75	98	114	175	141	119	42	43	62	13	12	12	14	15	16	9	9	12	227.603	298.945	356.509	526.596	442.721	375.321	130.852
ENSMUSP00000021554	ENSMUSG00000015143	pep:known chromosome:GRCm38:12:80167542:80260371:-1 gene:ENSMUSG00000015143 transcript:ENSMUST00000021554 gene_biotype:protein_coding transcript_biotype:protein_coding	Actn1	actinin, alpha 1 [Source:MGI Symbol;Acc:MGI:2137706]	53.81	3	30	47	864	1.14583e+09	1.31209e+09	1.40739e+09	1.096e+09	1.49331e+09	1.42175e+09	4.18298e+07	2.98687e+07	6.71339e+07	1.28844e+09	1.33702e+09	4.62775e+07	9.11006	9.12614	7.66537	97	122	123	183	164	152	3	5	15	31	30	23	30	37	34	2	3	5	299.162	377.123	397.24	570.026	540.58	492.46	9.41754
ENSMUSP00000034966	ENSMUSG00000032399	pep:known chromosome:GRCm38:9:64173387:64178562:1 gene:ENSMUSG00000032399 transcript:ENSMUST00000034966 gene_biotype:protein_coding transcript_biotype:protein_coding	Rpl4	ribosomal protein L4 [Source:MGI Symbol;Acc:MGI:1915141]	34.61	1	20	20	860	1.1764e+09	1.27656e+09	2.17928e+09	1.09832e+09	9.07796e+08	1.20633e+09	1.18877e+09	4.82948e+09	5.2811e+09	1.54408e+09	1.07082e+09	3.76645e+09	9.18867	9.02971	9.57593	49	61	76	88	62	65	68	223	168	11	11	11	12	14	16	12	17	15	189.111	232.513	305.033	339.045	245.671	246.613	242.497
ENSMUSP00000116028	ENSMUSG00000034593	pep:novel chromosome:GRCm38:9:75071188:75223688:1 gene:ENSMUSG00000034593 transcript:ENSMUST00000123128 gene_biotype:protein_coding transcript_biotype:protein_coding	Myo5a	myosin VA [Source:MGI Symbol;Acc:MGI:105976]	37.61	7	3	66	859	5.01908e+08	4.67767e+09	6.22901e+08	6.27336e+08	7.4847e+08	7.55191e+08	1.51173e+08	1.2992e+08	1.49626e+08	1.93416e+09	7.10332e+08	1.43573e+08	9.28649	8.85146	8.15707	67	83	111	191	176	159	21	24	27	29	42	37	45	54	48	15	17	17	204.08	250.462	368.227	594.348	559.246	508.973	51.2821
ENSMUSP00000027123	ENSMUSG00000025980	pep:known chromosome:GRCm38:1:55077835:55088024:-1 gene:ENSMUSG00000025980 transcript:ENSMUST00000027123 gene_biotype:protein_coding transcript_biotype:protein_coding	Hspd1	heat shock protein 1 (chaperonin) [Source:MGI Symbol;Acc:MGI:96242]	61.95	3	31	31	831	3.48217e+09	3.54291e+09	4.81545e+09	5.08376e+08	3.77174e+08	7.91945e+08	9.80564e+07		6.9431e+07	3.94685e+09	5.59165e+08	8.37437e+07	9.59625	8.74754	7.92295	140	174	303	66	35	105	2	1	5	23	24	29	15	15	24	1	1	4	447.297	582.07	1044.64	198.948	120.706	345.493	4.62041
ENSMUSP00000026459	ENSMUSG00000025393	pep:known chromosome:GRCm38:10:128083273:128090391:1 gene:ENSMUSG00000025393 transcript:ENSMUST00000026459 gene_biotype:protein_coding transcript_biotype:protein_coding	Atp5b	ATP synthase, H+ transporting mitochondrial F1 complex, beta subunit [Source:MGI Symbol;Acc:MGI:107801]	69.75	1	24	24	829	2.31365e+09	2.89736e+09	4.13001e+09	6.49488e+08	7.77022e+08	2.12971e+09	3.81053e+07	1.72164e+08	1.03353e+08	3.11367e+09	1.18541e+09	1.04541e+08	9.49327	9.07387	8.01929	113	144	252	88	83	132	2	9	6	17	18	20	15	19	22	2	5	5	362.326	464.586	829.124	269.542	263.22	429.344	4.26131
ENSMUSP00000120444	ENSMUSG00000034593	pep:novel chromosome:GRCm38:9:75071600:75218953:1 gene:ENSMUSG00000034593 transcript:ENSMUST00000136731 gene_biotype:protein_coding transcript_biotype:protein_coding	Myo5a	myosin VA [Source:MGI Symbol;Acc:MGI:105976]	37.36	9	1	64	829	5.01908e+08	4.67767e+09	6.22901e+08	6.27336e+08	7.4847e+08	7.55191e+08	1.51173e+08	1.2992e+08	1.49626e+08	1.93416e+09	7.10332e+08	1.43573e+08	9.28649	8.85146	8.15707	64	81	107	186	167	154	21	22	27	28	41	36	44	51	46	15	16	17	195.717	244.03	353.369	578.202	534.014	495.352	51.2821
ENSMUSP00000058391	ENSMUSG00000050029	pep:known chromosome:GRCm38:X:51003912:51018018:-1 gene:ENSMUSG00000050029 transcript:ENSMUST00000053593 gene_biotype:protein_coding transcript_biotype:protein_coding	Rap2c	RAP2C, member of RAS oncogene family [Source:MGI Symbol;Acc:MGI:1919315]	61.75	1	8	13	828	1.36425e+09	1.37504e+09	1.85884e+09	5.04196e+09	4.55111e+09	4.12995e+09	3.44033e+09	2.35224e+09	3.24622e+09	1.53271e+09	4.57434e+09	3.01293e+09	9.18546	9.66033	9.47899	31	31	49	168	163	129	57	72	128	8	10	11	13	13	12	10	12	13	86.9265	91.5024	168.727	546.334	586.418	442.999	154.133
ENSMUSP00000084599	ENSMUSG00000024795	pep:known chromosome:GRCm38:19:34922358:34975731:1 gene:ENSMUSG00000024795 transcript:ENSMUST00000087341 gene_biotype:protein_coding transcript_biotype:protein_coding	Kif20b	kinesin family member 20B [Source:MGI Symbol;Acc:MGI:2444576]	36.25	1	61	61	825	1.25174e+09	1.07447e+09	1.488e+09	4.43407e+08	3.79229e+08	2.44012e+08	2.76568e+07	4.94286e+07	1.4319e+07	1.2714e+09	3.55549e+08	3.04681e+07	9.10428	8.5509	7.48385	195	175	204	87	75	73	5	9	2	50	49	46	33	35	40	4	6	2	588.18	552.29	664.879	263.73	225.646	226.917	12.1418
ENSMUSP00000131504	ENSMUSG00000016664	pep:known chromosome:GRCm38:15:83375607:83464606:-1 gene:ENSMUSG00000016664 transcript:ENSMUST00000171436 gene_biotype:protein_coding transcript_biotype:protein_coding	Pacsin2	protein kinase C and casein kinase substrate in neurons 2 [Source:MGI Symbol;Acc:MGI:1345153]	50.41	1	24	24	812	1.12494e+09	8.17571e+08	8.75626e+08	3.19488e+09	3.8176e+09	3.94716e+09	1.28939e+09	9.75464e+08	1.39662e+09	9.39379e+08	3.65321e+09	1.22049e+09	8.97284	9.56268	9.08654	44	39	35	158	167	156	77	67	69	14	12	11	16	18	21	16	16	14	125.431	114.037	108.286	493.348	520.662	476.648	229.378
ENSMUSP00000068056	ENSMUSG00000022568	pep:known chromosome:GRCm38:15:76047158:76069754:-1 gene:ENSMUSG00000022568 transcript:ENSMUST00000063747 gene_biotype:protein_coding transcript_biotype:protein_coding	Scrib	scribbled homolog (Drosophila) [Source:MGI Symbol;Acc:MGI:2145950]	42.31	5	45	48	804	7.46516e+08	6.45098e+08	9.99743e+08	8.95926e+08	1.0071e+09	7.85814e+08	1.81632e+08	2.11931e+08	1.74091e+08	7.97119e+08	8.96279e+08	1.89218e+08	8.90152	8.95244	8.27696	73	76	84	199	161	125	26	32	28	25	25	24	39	40	37	12	17	14	239.362	257.813	305.413	682.807	598.973	447.192	73.1589
ENSMUSP00000106087	ENSMUSG00000022272	pep:known chromosome:GRCm38:15:25622525:25813673:1 gene:ENSMUSG00000022272 transcript:ENSMUST00000110457 gene_biotype:protein_coding transcript_biotype:protein_coding	Myo10	myosin X [Source:MGI Symbol;Acc:MGI:107716]	38.26	9	65	66	800	2.62572e+08	2.76574e+08	3.63373e+08	8.75062e+08	7.70768e+08	8.72371e+08	1.42617e+08	1.13706e+08	1.15941e+08	3.0084e+08	8.394e+08	1.24088e+08	8.47833	8.92397	8.09373	31	40	68	231	190	183	16	18	23	18	21	28	49	51	53	10	15	13	90.1325	121.803	206.396	692.133	595.107	588.371	41.5443
ENSMUSP00000025804	ENSMUSG00000024870	pep:known chromosome:GRCm38:19:5099207:5106996:-1 gene:ENSMUSG00000024870 transcript:ENSMUST00000025804 gene_biotype:protein_coding transcript_biotype:protein_coding	Rab1b	RAB1B, member RAS oncogene family [Source:MGI Symbol;Acc:MGI:1923558]	49.25	6	4	9	797	3.946e+09	3.92082e+09	5.76011e+09	8.12071e+09	8.89187e+09	8.84048e+09	3.93143e+09	3.84458e+09	4.7449e+09	4.54231e+09	8.61769e+09	4.17364e+09	9.65728	9.93539	9.62051	55	59	86	141	142	119	61	67	67	5	6	7	7	8	9	5	5	6	146.792	165.064	233.902	374.169	388.923	337.1	156.421
ENSMUSP00000128803	ENSMUSG00000090841	pep:known chromosome:GRCm38:10:128490860:128493875:-1 gene:ENSMUSG00000090841 transcript:ENSMUST00000164181 gene_biotype:protein_coding transcript_biotype:protein_coding	Myl6	myosin, light polypeptide 6, alkali, smooth muscle and non-muscle [Source:MGI Symbol;Acc:MGI:109318]	76.16	5	9	10	792	1.03453e+10	9.19585e+09	1.30294e+10	5.75126e+09	5.57344e+09	5.24635e+09	3.84113e+08	5.47192e+08	4.1299e+08	1.08568e+10	5.52369e+09	4.48098e+08	10.0357	9.74223	8.65137	92	101	115	141	158	142	12	20	11	9	9	9	10	10	9	5	6	7	275.25	298.017	342.016	399.87	475.31	437.322	32.0399
ENSMUSP00000003121	ENSMUSG00000003037	pep:known chromosome:GRCm38:8:72161200:72183904:1 gene:ENSMUSG00000003037 transcript:ENSMUST00000003121 gene_biotype:protein_coding transcript_biotype:protein_coding	Rab8a	RAB8A, member RAS oncogene family [Source:MGI Symbol;Acc:MGI:96960]	47.83	9	2	9	786	3.69637e+09	3.63095e+09	5.17382e+09	7.89314e+09	9.0976e+09	9.0223e+09	4.13464e+09	4.11253e+09	4.88684e+09	4.16705e+09	8.67101e+09	4.378e+09	9.61983	9.93807	9.64128	42	49	62	135	163	143	62	67	63	4	5	6	8	9	9	6	6	6	116.223	133.602	176.272	383.711	462.848	398.522	166.687
ENSMUSP00000131840	ENSMUSG00000030084	pep:known chromosome:GRCm38:6:89316316:89362613:-1 gene:ENSMUSG00000030084 transcript:ENSMUST00000163139 gene_biotype:protein_coding transcript_biotype:protein_coding	Plxna1	plexin A1 [Source:MGI Symbol;Acc:MGI:107685]	35.9	4	49	49	784	1.81154e+08	2.29826e+08	2.61309e+08	6.18777e+08	6.61962e+08	5.50625e+08	3.38007e+08	4.89654e+08	4.81473e+08	2.24096e+08	6.10455e+08	4.36378e+08	8.35043	8.78565	8.63986	25	28	46	163	160	125	60	91	86	17	17	23	32	44	39	24	27	28	65.5044	82.6674	138.509	475.036	493.321	378.387	156.059
ENSMUSP00000066554	ENSMUSG00000052504	pep:known chromosome:GRCm38:16:63543538:63864158:-1 gene:ENSMUSG00000052504 transcript:ENSMUST00000064405 gene_biotype:protein_coding transcript_biotype:protein_coding	Epha3	Eph receptor A3 [Source:MGI Symbol;Acc:MGI:99612]	42.07	3	32	33	783	6.1741e+08	5.69879e+08	5.84979e+08	1.54516e+09	4.09183e+10	1.12928e+09	1.2147e+09	2.05695e+09	1.05519e+09	5.90756e+08	1.45309e+10	1.44228e+09	8.77141	10.1623	9.15905	39	44	43	127	183	141	57	71	78	14	14	13	22	28	30	16	16	19	116.95	138.809	129.212	385.595	591.838	446.43	166.202
ENSMUSP00000041857	ENSMUSG00000036943	pep:known chromosome:GRCm38:9:66843672:66919705:-1 gene:ENSMUSG00000036943 transcript:ENSMUST00000041139 gene_biotype:protein_coding transcript_biotype:protein_coding	Rab8b	RAB8B, member RAS oncogene family [Source:MGI Symbol;Acc:MGI:2442982]	47.83	9	3	9	773	3.69637e+09	3.63095e+09	5.17382e+09	7.89314e+09	9.0976e+09	8.95401e+09	4.13464e+09	4.11253e+09	4.88684e+09	4.16705e+09	8.64825e+09	4.378e+09	9.61983	9.93693	9.64128	46	54	67	133	144	108	69	79	73	5	5	6	8	9	8	6	6	6	129.522	151.638	196.188	375.291	405.336	293.673	197.83
ENSMUSP00000005234	ENSMUSG00000005103	pep:known chromosome:GRCm38:5:38526814:38561666:-1 gene:ENSMUSG00000005103 transcript:ENSMUST00000005234 gene_biotype:protein_coding transcript_biotype:protein_coding	Wdr1	WD repeat domain 1 [Source:MGI Symbol;Acc:MGI:1337100]	57.1	1	22	23	770	1.47515e+09	1.43341e+09	1.81136e+09	2.74754e+09	2.65822e+09	2.4839e+09	3.34107e+08	2.95766e+08	4.53198e+08	1.57331e+09	2.62988e+09	3.61024e+08	9.19681	9.41994	8.55754	65	71	87	176	153	141	23	23	31	14	14	14	16	20	22	8	8	9	209.706	253.386	350.105	674.406	582.36	542.869	71.1186
ENSMUSP00000034756	ENSMUSG00000032231	pep:known chromosome:GRCm38:9:69453620:69491795:1 gene:ENSMUSG00000032231 transcript:ENSMUST00000034756 gene_biotype:protein_coding transcript_biotype:protein_coding	Anxa2	annexin A2 [Source:MGI Symbol;Acc:MGI:88246]	63.72	4	24	24	766	1.3617e+09	1.19979e+09	2.47052e+09	2.21661e+09	3.23932e+09	6.44604e+09	5.29988e+08	7.10593e+08	1.25321e+09	1.67733e+09	3.96732e+09	8.31262e+08	9.22462	9.5985	8.91974	47	66	92	146	129	150	29	38	69	15	17	17	17	18	21	11	11	14	171.376	241.773	349.481	525.444	487.344	556.833	96.105
ENSMUSP00000131318	ENSMUSG00000068566	pep:known chromosome:GRCm38:7:3289038:3299345:1 gene:ENSMUSG00000068566 transcript:ENSMUST00000164553 gene_biotype:protein_coding transcript_biotype:protein_coding	Myadm	myeloid-associated differentiation marker [Source:MGI Symbol;Acc:MGI:1355332]	17.81	1	3	3	764	2.45791e+09	1.17512e+09	8.64191e+08	2.03759e+09	2.25293e+09	2.1604e+09	1.75541e+09	9.0997e+08	1.50136e+09	1.49907e+09	2.1503e+09	1.38891e+09	9.17582	9.3325	9.14267	19	29	52	151	145	152	44	69	103	1	2	2	3	3	3	2	2	2	67.3885	101.693	199.579	587.078	549.904	583.249	145.049
ENSMUSP00000102877	ENSMUSG00000030559	pep:known chromosome:GRCm38:7:88430273:88491466:1 gene:ENSMUSG00000030559 transcript:ENSMUST00000107256 gene_biotype:protein_coding transcript_biotype:protein_coding	Rab38	RAB38, member of RAS oncogene family [Source:MGI Symbol;Acc:MGI:1919683]	69.67	2	9	12	757	8.11735e+08	7.51414e+08	1.19769e+09	1.48565e+09	2.92025e+09	1.83068e+09	5.06303e+09	4.17017e+09	4.64755e+09	9.20278e+08	2.07886e+09	4.62692e+09	8.96392	9.31783	9.66529	21	25	43	101	129	103	75	93	167	8	7	8	9	11	10	8	9	11	60.4815	80.7511	144.777	332.87	428.428	338.346	220.521
ENSMUSP00000034198	ENSMUSG00000031748	pep:known chromosome:GRCm38:8:93810838:93969388:1 gene:ENSMUSG00000031748 transcript:ENSMUST00000034198 gene_biotype:protein_coding transcript_biotype:protein_coding	Gnao1	guanine nucleotide binding protein, alpha O [Source:MGI Symbol;Acc:MGI:95775]	40.96	8	8	11	748	3.32252e+09	3.53601e+09	4.54338e+09	5.95841e+09	8.66e+09	8.967e+09	2.06306e+09	2.23727e+09	2.153e+09	3.80064e+09	7.8618e+09	2.15111e+09	9.57986	9.89552	9.33266	39	49	68	180	158	135	32	35	52	7	8	8	8	8	10	7	6	7	108.805	132.86	203.697	533.263	478.143	411.991	81.3245
ENSMUSP00000032629	ENSMUSG00000030447	pep:known chromosome:GRCm38:7:55842071:55930700:1 gene:ENSMUSG00000030447 transcript:ENSMUST00000032629 gene_biotype:protein_coding transcript_biotype:protein_coding	Cyfip1	cytoplasmic FMR1 interacting protein 1 [Source:MGI Symbol;Acc:MGI:1338801]	39.27	4	29	42	742	3.92273e+08	4.12718e+08	1.74255e+09	1.67314e+09	1.8609e+09	1.60156e+09	3.71018e+08	3.19515e+08	3.66921e+08	8.49181e+08	1.71187e+09	3.52485e+08	8.929	9.23347	8.54714	23	28	41	177	196	184	28	23	42	7	10	13	28	35	33	15	12	18	61.4975	77.0512	115.866	489.366	579.954	551.118	72.1045
ENSMUSP00000137503	ENSMUSG00000026341	pep:known chromosome:GRCm38:1:125392905:125435727:-1 gene:ENSMUSG00000026341 transcript:ENSMUST00000178474 gene_biotype:protein_coding transcript_biotype:protein_coding	Actr3	ARP3 actin-related protein 3 [Source:MGI Symbol;Acc:MGI:1921367]	52.63	3	19	19	740	1.96819e+09	2.02841e+09	2.59507e+09	2.13546e+09	2.29448e+09	2.14715e+09	2.17212e+08	2.2897e+08	2.6692e+08	2.19723e+09	2.19236e+09	2.37701e+08	9.34187	9.34091	8.37603	76	102	112	145	130	123	13	19	20	14	15	16	15	17	18	8	9	7	248.497	344.839	392.908	486.281	417.735	398.744	36.7622
ENSMUSP00000014339	ENSMUSG00000014195	pep:known chromosome:GRCm38:11:100582818:100620168:-1 gene:ENSMUSG00000014195 transcript:ENSMUST00000014339 gene_biotype:protein_coding transcript_biotype:protein_coding	Dnajc7	DnaJ (Hsp40) homolog, subfamily C, member 7 [Source:MGI Symbol;Acc:MGI:1928373]	57.09	3	30	30	740	4.53907e+08	3.79132e+08	4.81098e+08	1.08362e+09	1.16265e+09	9.70004e+08	1.39377e+09	5.96974e+08	1.44502e+09	4.38045e+08	1.07209e+09	1.14526e+09	8.64152	9.03023	9.0589	31	30	39	120	127	117	105	81	90	13	12	14	19	24	26	20	20	19	94.7197	94.3228	122.24	378.424	404.418	383.028	313.762
ENSMUSP00000056433	ENSMUSG00000051615	pep:known chromosome:GRCm38:14:120478461:120507194:1 gene:ENSMUSG00000051615 transcript:ENSMUST00000062117 gene_biotype:protein_coding transcript_biotype:protein_coding	Rap2a	RAS related protein 2a [Source:MGI Symbol;Acc:MGI:97855]	57.38	2	8	13	735	1.36425e+09	1.37504e+09	1.85884e+09	5.04196e+09	4.55111e+09	4.12995e+09	3.44033e+09	2.35224e+09	3.24622e+09	1.53271e+09	4.57434e+09	3.01293e+09	9.18546	9.66033	9.47899	25	32	52	156	133	117	48	70	102	7	7	9	10	13	12	7	10	11	68.331	91.7998	170.798	500.49	466.624	396.806	133.395
ENSMUSP00000063839	ENSMUSG00000054693	pep:known chromosome:GRCm38:9:70678997:70780229:1 gene:ENSMUSG00000054693 transcript:ENSMUST00000067880 gene_biotype:protein_coding transcript_biotype:protein_coding	Adam10	a disintegrin and metallopeptidase domain 10 [Source:MGI Symbol;Acc:MGI:109548]	34.05	3	19	19	718	4.86168e+08	5.52043e+08	4.7379e+08	2.13941e+09	3.30716e+09	2.4774e+09	3.37568e+09	3.69103e+09	3.68226e+09	5.04e+08	2.64133e+09	3.58299e+09	8.70243	9.42182	9.55425	16	16	23	140	113	96	75	96	143	9	10	9	16	15	16	13	17	16	47.9411	49.5554	76.0882	455.884	380.32	319.915	220.863
ENSMUSP00000125525	ENSMUSG00000041734	pep:known chromosome:GRCm38:3:87078593:87174700:-1 gene:ENSMUSG00000041734 transcript:ENSMUST00000159976 gene_biotype:protein_coding transcript_biotype:protein_coding	Kirrel	kin of IRRE like (Drosophila) [Source:MGI Symbol;Acc:MGI:1891396]	46.13	2	31	31	712	4.20862e+08	3.51741e+08	4.08246e+08	1.65259e+09	1.39073e+09	1.23118e+09	1.27995e+09	1.3186e+09	1.27658e+09	3.93616e+08	1.42483e+09	1.29171e+09	8.59507	9.15376	9.11116	20	19	37	138	142	122	74	75	85	10	11	14	23	24	25	19	20	21	58.7009	60.7661	117.593	440.312	467.896	403.731	223.473
ENSMUSP00000028386	ENSMUSG00000027002	pep:known chromosome:GRCm38:2:80500512:80581264:-1 gene:ENSMUSG00000027002 transcript:ENSMUST00000028386 gene_biotype:protein_coding transcript_biotype:protein_coding	Nckap1	NCK-associated protein 1 [Source:MGI Symbol;Acc:MGI:1355333]	39.01	3	37	37	698	3.0322e+08	3.3309e+08	4.14905e+08	1.34263e+09	1.84586e+09	1.12491e+09	2.65569e+08	2.34787e+08	3.64927e+08	3.50405e+08	1.4378e+09	2.88428e+08	8.54457	9.1577	8.46004	23	31	50	159	181	163	24	25	42	10	12	14	22	30	32	11	10	14	66.5075	91.3143	144.326	460.443	566.846	498.326	63.896
ENSMUSP00000030164	ENSMUSG00000028452	pep:known chromosome:GRCm38:4:42979963:43000507:-1 gene:ENSMUSG00000028452 transcript:ENSMUST00000030164 gene_biotype:protein_coding transcript_biotype:protein_coding	Vcp	valosin containing protein [Source:MGI Symbol;Acc:MGI:99919]	56.2	6	39	40	696	9.73818e+08	7.70752e+08	1.24703e+09	8.58043e+08	7.20172e+08	8.09807e+08	1.24165e+08	1.25864e+08	1.75835e+08	9.972e+08	7.96008e+08	1.41955e+08	8.99878	8.90092	8.15215	74	82	119	143	107	118	12	20	21	24	22	25	27	29	31	7	10	13	227.965	254.649	389.534	416.133	337.968	377.874	30.9827
ENSMUSP00000018470	ENSMUSG00000018326	pep:known chromosome:GRCm38:2:163994960:164018588:1 gene:ENSMUSG00000018326 transcript:ENSMUST00000018470 gene_biotype:protein_coding transcript_biotype:protein_coding	Ywhab	tyrosine 3-monooxygenase/tryptophan 5-monooxygenase activation protein, beta polypeptide [Source:MGI Symbol;Acc:MGI:1891917]	56.1	5	13	18	692	2.00933e+09	2.13605e+09	3.29697e+09	5.24519e+09	4.54094e+09	4.8269e+09	1.05934e+09	8.65868e+08	1.39593e+09	2.48078e+09	4.87101e+09	1.10705e+09	9.39459	9.68762	9.04417	47	65	88	143	130	110	29	28	52	7	7	7	9	13	15	7	7	7	125.389	174.973	244.934	395.883	384.208	326.088	76.3833
ENSMUSP00000071166	ENSMUSG00000095308	pep:known chromosome:GRCm38:9:85781863:85782663:-1 gene:ENSMUSG00000095308 transcript:ENSMUST00000071172 gene_biotype:protein_coding transcript_biotype:protein_coding	Gm5619	predicted gene 5619 [Source:MGI Symbol;Acc:MGI:3643807]	42.86	12	14	14	692	2.27655e+09	2.36178e+09	3.19835e+09	1.48925e+09	1.41568e+09	1.8468e+09	1.63351e+09	8.2516e+09	6.76611e+09	2.61223e+09	1.58391e+09	5.5504e+09	9.41701	9.19973	9.74432	50	55	50	64	53	55	51	161	153	12	12	9	13	13	13	12	13	13	153.461	176.303	175.563	212.839	177.545	188.215	150.259
ENSMUSP00000052776	ENSMUSG00000015766	pep:known chromosome:GRCm38:6:137477245:137649285:-1 gene:ENSMUSG00000015766 transcript:ENSMUST00000058210 gene_biotype:protein_coding transcript_biotype:protein_coding	Eps8	epidermal growth factor receptor pathway substrate 8 [Source:MGI Symbol;Acc:MGI:104684]	56.15	4	39	40	683	1.22019e+09	8.98811e+08	1.2567e+09	1.47027e+09	1.29218e+09	1.07384e+09	5.58042e+08	4.89105e+08	6.70917e+08	1.12523e+09	1.27876e+09	5.72688e+08	9.05124	9.10679	8.75792	49	54	68	122	134	117	49	39	51	17	19	20	25	28	28	18	14	16	162.198	185.292	251.531	424.904	493.905	429.618	154.864
ENSMUSP00000036386	ENSMUSG00000063229	pep:known chromosome:GRCm38:7:46845839:46855627:1 gene:ENSMUSG00000063229 transcript:ENSMUST00000048209 gene_biotype:protein_coding transcript_biotype:protein_coding	Ldha	lactate dehydrogenase A [Source:MGI Symbol;Acc:MGI:96759]	53.01	8	13	18	680	3.46311e+09	2.90021e+09	3.16468e+09	3.63026e+09	3.27952e+09	2.62135e+09	9.30526e+08	6.36749e+08	6.06382e+08	3.176e+09	3.17704e+09	7.24552e+08	9.50188	9.50202	8.86007	76	85	96	144	128	83	21	22	25	10	8	8	11	14	16	6	6	7	214.062	239.924	276.246	399.225	364.829	234.686	59.7846
ENSMUSP00000025563	ENSMUSG00000024661	pep:known chromosome:GRCm38:19:9982703:9985092:1 gene:ENSMUSG00000024661 transcript:ENSMUST00000025563 gene_biotype:protein_coding transcript_biotype:protein_coding	Fth1	ferritin heavy chain 1 [Source:MGI Symbol;Acc:MGI:95588]	71.43	1	17	17	679	1.80653e+08	2.28921e+08	2.99094e+08	3.21586e+08	2.60746e+08	3.99064e+08	9.85803e+08	3.41745e+09	5.13362e+09	2.36223e+08	3.27132e+08	3.17895e+09	8.37332	8.51472	9.50228	5	5	12	14	21	19	52	206	345	3	2	4	6	8	8	10	14	16	13.6457	13.0266	32.5214	39.9058	65.4022	57.9379	141.065
ENSMUSP00000129565	ENSMUSG00000060803	pep:known chromosome:GRCm38:19:4035411:4037912:-1 gene:ENSMUSG00000060803 transcript:ENSMUST00000169613 gene_biotype:protein_coding transcript_biotype:protein_coding	Gstp1	glutathione S-transferase, pi 1 [Source:MGI Symbol;Acc:MGI:95865]	48.57	3	9	9	674	8.41575e+08	8.50117e+08	1.26008e+09	1.44214e+09	1.91033e+09	2.12982e+09	4.84264e+08	1.77968e+08	6.17027e+08	9.83925e+08	1.82743e+09	4.2642e+08	8.99296	9.26184	8.62984	69	47	76	140	121	121	32	29	39	6	6	7	8	7	9	4	5	5	186.99	132.147	228.366	398.846	338.251	353.104	80.7736
ENSMUSP00000096056	ENSMUSG00000051586	pep:novel chromosome:GRCm38:6:120931707:121003152:-1 gene:ENSMUSG00000051586 transcript:ENSMUST00000098457 gene_biotype:protein_coding transcript_biotype:protein_coding	Mical3	microtubule associated monooxygenase, calponin and LIM domain containing 3 [Source:MGI Symbol;Acc:MGI:2442733]	34.4	2	30	39	673	3.80041e+09	3.06527e+09	4.40087e+09	4.37123e+08	3.24626e+08	2.5877e+08	8.44494e+07	1.76308e+08	8.25999e+07	3.75552e+09	3.40173e+08	1.14452e+08	9.57467	8.5317	8.05862	174	171	186	42	46	33	7	11	3	32	35	32	15	14	15	4	6	3	564.695	557.37	629.251	130.545	148.291	106.7	19.6182
ENSMUSP00000020630	ENSMUSG00000020361	pep:known chromosome:GRCm38:11:53259814:53300457:-1 gene:ENSMUSG00000020361 transcript:ENSMUST00000020630 gene_biotype:protein_coding transcript_biotype:protein_coding	Hspa4	heat shock protein 4 [Source:MGI Symbol;Acc:MGI:1342292]	58.43	4	41	42	671	9.15776e+08	6.83448e+08	8.5259e+08	8.86281e+08	7.86757e+08	8.0425e+08	3.18163e+08	1.75553e+08	2.73436e+08	8.17271e+08	8.25763e+08	2.55718e+08	8.91237	8.91686	8.40776	60	54	72	145	134	108	34	19	45	20	20	24	30	35	35	17	9	17	191.71	170.519	248.791	485.55	440.591	373.873	92.5903
ENSMUSP00000104136	ENSMUSG00000001918	pep:known chromosome:GRCm38:7:16781346:16798257:1 gene:ENSMUSG00000001918 transcript:ENSMUST00000108496 gene_biotype:protein_coding transcript_biotype:protein_coding	Slc1a5	solute carrier family 1 (neutral amino acid transporter), member 5 [Source:MGI Symbol;Acc:MGI:105305]	24.14	2	13	13	665	1.322e+09	2.17415e+09	1.74642e+09	4.07082e+09	3.14088e+09	2.76093e+09	1.43425e+09	1.34999e+09	1.63916e+09	1.74752e+09	3.32421e+09	1.47447e+09	9.24242	9.52169	9.16864	35	37	51	143	140	122	39	43	55	8	9	9	10	11	10	9	9	8	117.851	127.986	172.677	465.1	446.733	390.779	118.946
ENSMUSP00000102536	ENSMUSG00000073982	pep:known chromosome:GRCm38:7:102239123:102250088:-1 gene:ENSMUSG00000073982 transcript:ENSMUST00000106923 gene_biotype:protein_coding transcript_biotype:protein_coding	Rhog	ras homolog gene family, member G [Source:MGI Symbol;Acc:MGI:1928370]	69.11	3	11	12	659	2.46268e+09	1.15139e+09	1.45278e+09	3.25149e+09	3.52819e+09	3.29368e+09	2.11161e+09	1.9319e+09	1.81892e+09	1.68895e+09	3.35779e+09	1.95414e+09	9.22762	9.52605	9.29096	29	37	50	119	125	93	66	67	73	7	7	8	10	10	10	9	9	10	94.0113	123.764	177.046	425.926	477.95	350.176	204.218
ENSMUSP00000071616	ENSMUSG00000043716	pep:known chromosome:GRCm38:1:16101295:16104662:-1 gene:ENSMUSG00000043716 transcript:ENSMUST00000058437 gene_biotype:protein_coding transcript_biotype:protein_coding	Rpl7	ribosomal protein L7 [Source:MGI Symbol;Acc:MGI:98073]	42.96	2	17	17	659	2.39452e+09	2.60965e+09	2.08686e+09	1.31443e+09	9.55977e+08	1.52807e+09	1.99693e+09	1.07024e+10	7.92604e+09	2.36368e+09	1.26616e+09	6.87513e+09	9.37359	9.10249	9.83728	33	45	23	61	53	63	43	162	176	5	8	5	7	9	9	9	12	14	113.4	144.392	70.0799	193.958	165.384	211.839	136.136
ENSMUSP00000039633	ENSMUSG00000052698	pep:known chromosome:GRCm38:9:67217087:67559703:-1 gene:ENSMUSG00000052698 transcript:ENSMUST00000040025 gene_biotype:protein_coding transcript_biotype:protein_coding	Tln2	talin 2 [Source:MGI Symbol;Acc:MGI:1917799]	39.38	1	63	72	659	2.86925e+08	2.75192e+08	3.86184e+08	1.25955e+09	6.42771e+08	6.13918e+08	1.39691e+08	2.60068e+08	2.1583e+08	3.161e+08	8.38746e+08	2.05196e+08	8.49982	8.92363	8.31217	39	42	47	160	170	130	19	23	29	28	29	28	47	59	55	13	14	16	108.228	122.327	148.31	504.426	537.999	426.037	52.1594
ENSMUSP00000108897	ENSMUSG00000026814	pep:known chromosome:GRCm38:2:32646958:32681815:1 gene:ENSMUSG00000026814 transcript:ENSMUST00000113272 gene_biotype:protein_coding transcript_biotype:protein_coding	Eng	endoglin [Source:MGI Symbol;Acc:MGI:95392]	41.87	4	18	18	658	1.82879e+09	1.91232e+09	2.57199e+09	4.32749e+09	4.54977e+09	3.40724e+09	1.98146e+09	2.1546e+09	1.73498e+09	2.10437e+09	4.09483e+09	1.95701e+09	9.32312	9.61224	9.29159	40	39	43	109	149	120	51	55	52	11	11	12	14	16	17	13	11	10	126.074	128.115	140.427	365.339	566.582	456.584	153.596
ENSMUSP00000114159	ENSMUSG00000028691	pep:known chromosome:GRCm38:4:116685544:116700822:1 gene:ENSMUSG00000028691 transcript:ENSMUST00000135573 gene_biotype:protein_coding transcript_biotype:protein_coding	Prdx1	peroxiredoxin 1 [Source:MGI Symbol;Acc:MGI:99523]	72.86	4	17	19	651	5.33224e+09	4.51052e+09	7.5041e+09	7.49268e+09	6.9688e+09	6.64321e+09	1.47115e+09	1.03931e+09	1.70785e+09	5.78229e+09	7.0349e+09	1.4061e+09	9.7621	9.84726	9.14802	64	62	85	109	114	132	28	25	32	12	9	11	13	16	19	9	8	8	193.893	194.367	274.217	342.37	374.84	429.294	84.0092
ENSMUSP00000034983	ENSMUSG00000032412	pep:known chromosome:GRCm38:9:96332680:96364299:-1 gene:ENSMUSG00000032412 transcript:ENSMUST00000034983 gene_biotype:protein_coding transcript_biotype:protein_coding	Atp1b3	ATPase, Na+/K+ transporting, beta 3 polypeptide [Source:MGI Symbol;Acc:MGI:107788]	41.73	1	11	11	649	1.66638e+09	2.41079e+09	3.62388e+09	3.89679e+09	5.03497e+09	5.64606e+09	4.75432e+08	4.52378e+08	8.57541e+08	2.56702e+09	4.85927e+09	5.95117e+08	9.40943	9.68657	8.7746	29	41	84	140	127	136	21	33	38	4	4	6	7	9	11	3	5	6	77.9201	109.68	223.537	374.49	360.461	387.134	56.6221
ENSMUSP00000015511	ENSMUSG00000030123	pep:known chromosome:GRCm38:6:115954811:115995005:-1 gene:ENSMUSG00000030123 transcript:ENSMUST00000015511 gene_biotype:protein_coding transcript_biotype:protein_coding	Plxnd1	plexin D1 [Source:MGI Symbol;Acc:MGI:2154244]	30.65	2	48	48	643	2.49975e+08	3.06889e+08	3.26694e+08	5.00427e+08	6.11672e+08	3.91724e+08	2.3429e+08	3.34216e+08	3.34195e+08	2.94519e+08	5.01275e+08	3.009e+08	8.46911	8.70008	8.47842	37	43	45	148	138	82	27	55	68	22	21	21	34	38	30	14	23	25	101.83	119.723	135.835	409.293	426.739	241.804	72.205
ENSMUSP00000022945	ENSMUSG00000022322	pep:known chromosome:GRCm38:8:4735980:4779534:-1 gene:ENSMUSG00000022322 transcript:ENSMUST00000022945 gene_biotype:protein_coding transcript_biotype:protein_coding	Shcbp1	Shc SH2-domain binding protein 1 [Source:MGI Symbol;Acc:MGI:1338802]	52.4	1	29	29	643	3.733e+09	3.03629e+09	3.59967e+09	4.05922e+08	3.11369e+08	2.95783e+08	9.46508e+07	1.93244e+08	9.385e+07	3.45632e+09	3.37691e+08	1.27248e+08	9.53861	8.52852	8.10465	151	144	168	48	48	33	9	28	14	26	23	23	12	19	17	6	12	8	461.483	459.37	550.637	138.107	142.379	97.2446	19.9718
ENSMUSP00000019109	ENSMUSG00000018965	pep:known chromosome:GRCm38:5:33018816:33027966:1 gene:ENSMUSG00000018965 transcript:ENSMUST00000019109 gene_biotype:protein_coding transcript_biotype:protein_coding	Ywhah	tyrosine 3-monooxygenase/tryptophan 5-monooxygenase activation protein, eta polypeptide [Source:MGI Symbol;Acc:MGI:109194]	52.44	3	14	18	642	2.03897e+09	2.10829e+09	3.23652e+09	5.01446e+09	4.6007e+09	4.94171e+09	9.47959e+08	8.06515e+08	1.36435e+09	2.46126e+09	4.85229e+09	1.03961e+09	9.39116	9.68595	9.01687	52	64	80	129	110	101	29	29	48	9	10	7	11	14	15	7	7	7	134.148	173.404	215.332	339.04	311.982	281.644	76.0471
ENSMUSP00000017900	ENSMUSG00000017756	pep:known chromosome:GRCm38:13:73763697:73816743:1 gene:ENSMUSG00000017756 transcript:ENSMUST00000017900 gene_biotype:protein_coding transcript_biotype:protein_coding	Slc12a7	solute carrier family 12, member 7 [Source:MGI Symbol;Acc:MGI:1342283]	25.95	1	24	24	642	1.39409e+09	1.40673e+09	1.44779e+09	1.67907e+09	1.84902e+09	1.29523e+09	4.25995e+08	4.33272e+08	4.84414e+08	1.4162e+09	1.60777e+09	4.47894e+08	9.15113	9.20622	8.65118	56	57	70	138	116	117	26	30	32	13	14	14	17	22	22	8	10	9	192.312	204.635	255.924	456.064	415.746	410.507	82.5753
ENSMUSP00000023039	ENSMUSG00000022403	pep:novel chromosome:GRCm38:15:81365450:81399594:-1 gene:ENSMUSG00000022403 transcript:ENSMUST00000023039 gene_biotype:protein_coding transcript_biotype:protein_coding	St13	suppression of tumorigenicity 13 [Source:MGI Symbol;Acc:MGI:1917606]	25.97	4	10	10	639	2.3613e+09	8.92431e+08	2.02595e+09	4.25959e+09	4.541e+09	3.93896e+09	4.20168e+09	2.35008e+09	3.45984e+09	1.75989e+09	4.24652e+09	3.3372e+09	9.24549	9.62803	9.52338	32	41	47	128	98	84	64	43	102	7	8	6	7	9	9	10	9	8	102.427	125.353	149.179	433.036	342.476	291.405	206.186
ENSMUSP00000072091	ENSMUSG00000020827	pep:known chromosome:GRCm38:11:70562881:70614482:1 gene:ENSMUSG00000020827 transcript:ENSMUST00000072237 gene_biotype:protein_coding transcript_biotype:protein_coding	Mink1	misshapen-like kinase 1 (zebrafish) [Source:MGI Symbol;Acc:MGI:1355329]	35.94	8	24	33	633	3.16491e+08	2.9494e+08	3.24867e+08	1.52602e+09	2.24091e+09	2.13315e+09	2.31568e+09	1.86167e+09	2.53342e+09	3.121e+08	1.96669e+09	2.23692e+09	8.49429	9.29374	9.34965	13	11	11	115	166	109	59	62	87	5	5	5	24	27	21	18	15	20	40.2858	34.5184	40.4156	386.555	547.207	348.849	175.512
ENSMUSP00000051223	ENSMUSG00000051391	pep:known chromosome:GRCm38:5:135908409:135934599:-1 gene:ENSMUSG00000051391 transcript:ENSMUST00000055808 gene_biotype:protein_coding transcript_biotype:protein_coding	Ywhag	tyrosine 3-monooxygenase/tryptophan 5-monooxygenase activation protein, gamma polypeptide [Source:MGI Symbol;Acc:MGI:108109]	59.11	3	9	15	632	2.36385e+09	2.42267e+09	3.62142e+09	5.68717e+09	4.95201e+09	5.21809e+09	1.13679e+09	9.52557e+08	1.49111e+09	2.80265e+09	5.28575e+09	1.19349e+09	9.44757	9.72311	9.07682	43	55	83	132	117	108	22	26	46	8	5	8	10	13	13	5	7	8	110.078	144.18	223.575	345.462	335.824	307.51	55.2282
ENSMUSP00000124876	ENSMUSG00000027692	pep:known chromosome:GRCm38:3:28263563:28668223:1 gene:ENSMUSG00000027692 transcript:ENSMUST00000159680 gene_biotype:protein_coding transcript_biotype:protein_coding	Tnik	TRAF2 and NCK interacting kinase [Source:MGI Symbol;Acc:MGI:1916264]	34.84	9	23	34	626	2.80214e+08	2.72344e+08	2.54776e+08	1.4799e+09	2.07212e+09	2.13315e+09	2.25623e+09	1.69957e+09	2.62951e+09	2.69111e+08	1.89506e+09	2.1951e+09	8.42993	9.27762	9.34145	10	11	9	108	171	114	57	62	84	5	6	3	21	31	24	18	18	21	31.218	36.4142	28.725	360.169	560.407	376.934	178.995
ENSMUSP00000122447	ENSMUSG00000068036	pep:known chromosome:GRCm38:17:13760674:13904007:1 gene:ENSMUSG00000068036 transcript:ENSMUST00000150848 gene_biotype:protein_coding transcript_biotype:protein_coding	Mllt4	myeloid/lymphoid or mixed-lineage leukemia (trithorax homolog, Drosophila); translocated to, 4 [Source:MGI Symbol;Acc:MGI:1314653]	48.64	5	2	68	624	2.19749e+08	2.38514e+08	2.77994e+08	7.13097e+08	7.99636e+08	5.33845e+08	1.33766e+08	1.25443e+08	1.4297e+08	2.45419e+08	6.82192e+08	1.3406e+08	8.38991	8.83391	8.1273	23	26	35	149	193	127	24	24	23	16	18	21	42	56	53	16	17	12	66.1164	74.316	109.199	465.456	626.506	416.158	64.3953
ENSMUSP00000028062	ENSMUSG00000026728	pep:known chromosome:GRCm38:2:13573952:13582826:1 gene:ENSMUSG00000026728 transcript:ENSMUST00000028062 gene_biotype:protein_coding transcript_biotype:protein_coding	Vim	vimentin [Source:MGI Symbol;Acc:MGI:98932]	49.57	9	26	26	623	1.85516e+09	1.88987e+09	3.00368e+09	2.56137e+08	3.14415e+08	7.72178e+08		6.38777e+07	1.50174e+08	2.24957e+09	4.47577e+08	1.07026e+08	9.3521	8.65087	8.02949	145	151	160	43	46	61		5	12	25	24	23	17	17	18		4	9	465.081	502.005	542.539	129.859	159.678	215.578
ENSMUSP00000130858	ENSMUSG00000023456	pep:known chromosome:GRCm38:6:124810586:124814296:-1 gene:ENSMUSG00000023456 transcript:ENSMUST00000172132 gene_biotype:protein_coding transcript_biotype:protein_coding	Tpi1	triosephosphate isomerase 1 [Source:MGI Symbol;Acc:MGI:98797]	46.82	3	11	11	621	1.35772e+09	1.26452e+09	1.65792e+09	2.25323e+09	2.36476e+09	2.7018e+09	4.55817e+08	3.6836e+08	4.83737e+08	1.42672e+09	2.43993e+09	4.35971e+08	9.15434	9.38738	8.63946	46	43	60	148	117	113	25	29	40	9	9	9	10	10	11	7	7	9	148.144	142.99	199.579	484.463	433.875	374.297	79.1695
ENSMUSP00000007130	ENSMUSG00000006932	pep:known chromosome:GRCm38:9:120933400:120960507:1 gene:ENSMUSG00000006932 transcript:ENSMUST00000007130 gene_biotype:protein_coding transcript_biotype:protein_coding	Ctnnb1	catenin (cadherin associated protein), beta 1 [Source:MGI Symbol;Acc:MGI:88276]	35.6	8	16	19	613	8.38309e+08	7.70046e+08	9.67791e+08	1.51268e+09	2.16388e+09	1.44742e+09	5.8763e+08	4.90047e+08	4.44731e+08	8.58715e+08	1.70799e+09	5.07469e+08	8.93385	9.23249	8.70541	42	42	59	149	131	101	18	29	42	12	9	12	15	18	16	9	8	12	142.321	151.458	208.015	497.366	480.634	342.403	56.773
ENSMUSP00000119153	ENSMUSG00000068036	pep:novel chromosome:GRCm38:17:13760599:13904132:1 gene:ENSMUSG00000068036 transcript:ENSMUST00000137784 gene_biotype:protein_coding transcript_biotype:protein_coding	Mllt4	myeloid/lymphoid or mixed-lineage leukemia (trithorax homolog, Drosophila); translocated to, 4 [Source:MGI Symbol;Acc:MGI:1314653]	47.45	4	1	67	607	2.19749e+08	2.38514e+08	2.77994e+08	7.13097e+08	7.99636e+08	5.33845e+08	1.33766e+08	1.25443e+08	1.37606e+08	2.45419e+08	6.82192e+08	1.32272e+08	8.38991	8.83391	8.12147	23	26	33	144	192	123	22	23	21	16	18	20	41	55	51	15	16	11	66.1164	74.316	101.83	444.365	619.684	404.533	59.3229
ENSMUSP00000132838	ENSMUSG00000024589	pep:known chromosome:GRCm38:18:64887756:65217826:1 gene:ENSMUSG00000024589 transcript:ENSMUST00000163516 gene_biotype:protein_coding transcript_biotype:protein_coding	Nedd4l	neural precursor cell expressed, developmentally down-regulated gene 4-like [Source:MGI Symbol;Acc:MGI:1933754]	35.86	2	28	29	599	9.0198e+08	1.02729e+08	1.98709e+08	6.07959e+08	8.26071e+08	7.14738e+08	6.40737e+08	7.66692e+08	9.20923e+08	4.01139e+08	7.16256e+08	7.76117e+08	8.6033	8.85507	8.88993	11	10	19	106	115	88	62	79	109	7	5	8	19	27	24	19	20	22	30.207	28.3939	58.3496	343.284	386.849	289.737	176.901
ENSMUSP00000036288	ENSMUSG00000034024	pep:known chromosome:GRCm38:10:117050998:117063814:-1 gene:ENSMUSG00000034024 transcript:ENSMUST00000047672 gene_biotype:protein_coding transcript_biotype:protein_coding	Cct2	chaperonin containing Tcp1, subunit 2 (beta) [Source:MGI Symbol;Acc:MGI:107186]	56.26	1	25	25	596	7.89644e+08	7.26143e+08	1.25565e+09	7.44227e+08	7.93474e+08	7.87744e+08	7.91751e+07	1.8862e+08	3.38474e+08	9.23812e+08	7.75148e+08	2.0209e+08	8.96558	8.88938	8.30554	55	53	97	106	98	102	9	26	50	15	14	16	17	20	20	4	8	10	178.697	169.567	321.261	351.026	320.642	333.706	27.7778
ENSMUSP00000001452	ENSMUSG00000001416	pep:known chromosome:GRCm38:3:88297116:88321767:1 gene:ENSMUSG00000001416 transcript:ENSMUST00000001452 gene_biotype:protein_coding transcript_biotype:protein_coding	Cct3	chaperonin containing Tcp1, subunit 3 (gamma) [Source:MGI Symbol;Acc:MGI:104708]	65.32	5	26	26	596	8.03826e+08	5.83632e+08	1.18383e+09	9.46986e+08	9.89006e+08	1.0894e+09	5.93125e+07	1.68418e+08	3.38244e+08	8.57096e+08	1.00846e+09	1.88658e+08	8.93303	9.00366	8.27568	57	56	108	117	107	95	3	17	36	20	19	21	22	24	22	2	11	14	184.728	175.659	348.479	361.877	350.773	322.482	8.14772
ENSMUSP00000103531	ENSMUSG00000030739	pep:known chromosome:GRCm38:7:44605803:44665501:-1 gene:ENSMUSG00000030739 transcript:ENSMUST00000107899 gene_biotype:protein_coding transcript_biotype:protein_coding	Myh14	myosin, heavy polypeptide 14 [Source:MGI Symbol;Acc:MGI:1919210]	4.42	13	1	13	594	4.07079e+09	3.90288e+09	4.47919e+09	2.77784e+09	2.47119e+09	3.08691e+09	1.17578e+08	1.66597e+08	2.0538e+08	4.15095e+09	2.77865e+09	1.63185e+08	9.61815	9.44383	8.21268	92	91	121	126	71	57	4	13	19	12	12	11	13	12	11	2	4	6	284.52	288.365	377.317	393.182	219.694	178.037	11.9231
ENSMUSP00000045873	ENSMUSG00000036777	pep:known chromosome:GRCm38:9:22331214:22389206:-1 gene:ENSMUSG00000036777 transcript:ENSMUST00000040912 gene_biotype:protein_coding transcript_biotype:protein_coding	Anln	anillin, actin binding protein [Source:MGI Symbol;Acc:MGI:1920174]	41.03	1	36	36	592	1.66969e+09	1.43846e+09	2.06014e+09	7.94214e+08	9.61761e+08	6.2093e+08	5.11694e+07	8.05266e+07	6.4539e+07	1.72277e+09	7.92302e+08	6.54117e+07	9.23623	8.89889	7.81566	99	104	109	96	87	70	5	10	12	26	24	24	25	25	27	3	7	7	328.055	345.242	387.825	312.954	284.646	241.288	12.9028
ENSMUSP00000029549	ENSMUSG00000027940	pep:known chromosome:GRCm38:3:90079540:90100901:1 gene:ENSMUSG00000027940 transcript:ENSMUST00000029549 gene_biotype:protein_coding transcript_biotype:protein_coding	Tpm3	tropomyosin 3, gamma [Source:MGI Symbol;Acc:MGI:1890149]	54.84	4	0	24	590	1.51411e+09	1.68141e+09	1.69603e+09	8.20028e+08	1.03075e+09	1.14452e+09	1.01239e+08	9.1021e+07	8.16759e+07	1.63052e+09	9.98431e+08	9.13121e+07	9.21233	8.99932	7.96053	91	102	99	95	83	89	10	14	7	19	20	16	17	18	20	7	8	3	302.823	331.801	325.321	307.413	285.18	314.286	26.9489
ENSMUSP00000060225	ENSMUSG00000032733	pep:known chromosome:GRCm38:9:56917200:56928371:-1 gene:ENSMUSG00000032733 transcript:ENSMUST00000050916 gene_biotype:protein_coding transcript_biotype:protein_coding	Snx33	sorting nexin 33 [Source:MGI Symbol;Acc:MGI:2443239]	22.65	1	13	13	589	3.51026e+08	3.30659e+08	4.17699e+08	1.14811e+09	1.06989e+09	1.10287e+09	5.81034e+08	4.7011e+08	4.81479e+08	3.66461e+08	1.10696e+09	5.10875e+08	8.56403	9.04413	8.70831	32	33	42	147	97	92	41	47	58	10	10	9	11	12	12	10	11	10	92.829	90.3492	120.53	434.403	296.723	287.879	113.045
ENSMUSP00000028238	ENSMUSG00000026878	pep:known chromosome:GRCm38:2:35180205:35201120:-1 gene:ENSMUSG00000026878 transcript:ENSMUST00000028238 gene_biotype:protein_coding transcript_biotype:protein_coding	Rab14	RAB14, member RAS oncogene family [Source:MGI Symbol;Acc:MGI:1915615]	78.6	9	13	15	588	3.02361e+09	3.09134e+09	4.25057e+09	5.47838e+09	5.48034e+09	5.7121e+09	2.69996e+09	3.04747e+09	3.0367e+09	3.45517e+09	5.55694e+09	2.92804e+09	9.53847	9.74484	9.46658	47	53	70	92	99	86	37	49	55	9	8	11	12	14	13	9	10	11	151.787	179.684	242.475	309.795	324.132	281.985	110.173
ENSMUSP00000027495	ENSMUSG00000026276	pep:known chromosome:GRCm38:1:93478964:93510260:1 gene:ENSMUSG00000026276 transcript:ENSMUST00000027495 gene_biotype:protein_coding transcript_biotype:protein_coding	41884	septin 2 [Source:MGI Symbol;Acc:MGI:97298]	60.39	9	17	17	583	2.47711e+09	2.28897e+09	2.71788e+09	1.56043e+09	1.24903e+09	1.29269e+09	7.14352e+07	1.40297e+08	1.33339e+08	2.49465e+09	1.36738e+09	1.15024e+08	9.39701	9.13589	8.06079	73	87	129	113	77	85	3	8	8	12	14	14	13	13	15	2	4	4	240.464	284.059	419.391	375.765	263.151	280.861	7.96828
ENSMUSP00000055470	ENSMUSG00000017291	pep:known chromosome:GRCm38:11:77529162:77607815:-1 gene:ENSMUSG00000017291 transcript:ENSMUST00000058496 gene_biotype:protein_coding transcript_biotype:protein_coding	Taok1	TAO kinase 1 [Source:MGI Symbol;Acc:MGI:1914490]	33.87	1	34	38	582	2.26161e+08	2.29358e+08	1.70198e+09	9.90415e+08	9.12307e+08	1.37124e+09	9.38229e+08	5.15878e+08	4.75524e+08	7.19168e+08	1.09132e+09	6.4321e+08	8.85683	9.03795	8.80835	17	21	31	142	133	109	41	46	42	9	12	15	31	36	30	17	18	20	51.9297	62.2892	93.4829	447.066	435.685	353.884	114.193
ENSMUSP00000075089	ENSMUSG00000058301	pep:known chromosome:GRCm38:8:70331522:70353273:-1 gene:ENSMUSG00000058301 transcript:ENSMUST00000075666 gene_biotype:protein_coding transcript_biotype:protein_coding	Upf1	UPF1 regulator of nonsense transcripts homolog (yeast) [Source:MGI Symbol;Acc:MGI:107995]	41.28	1	38	38	579	3.78192e+08	7.40964e+08	5.71908e+08	5.47451e+08	9.63353e+08	6.36859e+08	3.36115e+08	4.96103e+08	6.58239e+08	5.63688e+08	7.15888e+08	4.96819e+08	8.75104	8.85484	8.6962	46	41	72	97	106	91	49	31	46	18	17	24	26	31	30	19	15	20	156.919	134.487	254.839	325.562	351.3	310.16	137.523
ENSMUSP00000054634	ENSMUSG00000006699	pep:known chromosome:GRCm38:4:137319696:137357720:-1 gene:ENSMUSG00000006699 transcript:ENSMUST00000051477 gene_biotype:protein_coding transcript_biotype:protein_coding	Cdc42	cell division cycle 42 [Source:MGI Symbol;Acc:MGI:106211]	45.55	4	9	10	578	2.46896e+08	5.32784e+08	8.15275e+08	2.86903e+09	3.78544e+09	3.72387e+09	8.29405e+08	4.90785e+08	1.97401e+09	5.31652e+08	3.45944e+09	1.09807e+09	8.72563	9.53901	9.04063	18	18	27	119	160	138	23	23	52	4	3	5	8	9	10	3	4	7	52.5557	63.3904	96.8953	384.946	504.094	433.946	70.4911
ENSMUSP00000026495	ENSMUSG00000025428	pep:known chromosome:GRCm38:18:77773729:77782869:1 gene:ENSMUSG00000025428 transcript:ENSMUST00000026495 gene_biotype:protein_coding transcript_biotype:protein_coding	Atp5a1	ATP synthase, H+ transporting, mitochondrial F1 complex, alpha subunit 1 [Source:MGI Symbol;Acc:MGI:88115]	42.86	3	21	21	577	3.29315e+09	3.51038e+09	5.24357e+09	7.22052e+08	5.68793e+08	1.30293e+09	6.06014e+07	1.52494e+08	1.4969e+08	4.0157e+09	8.64592e+08	1.20928e+08	9.60376	8.93681	8.08253	89	113	158	53	46	88	4	13	13	16	17	18	14	15	19	3	7	6	277.85	359.045	537.126	164.645	139.103	289.572	9.2818
ENSMUSP00000032492	ENSMUSG00000030342	pep:known chromosome:GRCm38:6:125460266:125494791:-1 gene:ENSMUSG00000030342 transcript:ENSMUST00000032492 gene_biotype:protein_coding transcript_biotype:protein_coding	Cd9	CD9 antigen [Source:MGI Symbol;Acc:MGI:88348]	33.63	1	8	8	575	4.40246e+08	3.15031e+08	7.07885e+08	4.28222e+09	5.08137e+09	5.60146e+09	2.7167e+09	2.22978e+09	2.84518e+09	4.87721e+08	4.98835e+09	2.59722e+09	8.68817	9.69796	9.41451	7	8	14	153	126	84	27	43	113	2	3	2	4	6	3	3	4	5	20.5694	23.4978	51.9784	626.983	589.624	405.813	78.6492
ENSMUSP00000102744	ENSMUSG00000030761	pep:novel chromosome:GRCm38:7:98051276:98119503:-1 gene:ENSMUSG00000030761 transcript:ENSMUST00000107127 gene_biotype:protein_coding transcript_biotype:protein_coding	Myo7a	myosin VIIA [Source:MGI Symbol;Acc:MGI:104510]	35.19	7	64	64	575	9.01387e+08	8.42799e+08	1.00216e+09	4.72573e+08	4.89108e+08	5.10551e+08	4.53835e+07	1.34616e+08	1.02253e+08	9.15449e+08	4.90744e+08	9.4084e+07	8.96163	8.69086	7.97352	77	82	105	104	86	87	2	18	14	34	40	37	36	37	40	2	11	7	237.383	263.916	349.269	309.045	264.733	263.42	4.70119
ENSMUSP00000037821	ENSMUSG00000034714	pep:known chromosome:GRCm38:11:114675431:114720977:1 gene:ENSMUSG00000034714 transcript:ENSMUST00000045779 gene_biotype:protein_coding transcript_biotype:protein_coding	Ttyh2	tweety homolog 2 (Drosophila) [Source:MGI Symbol;Acc:MGI:2157091]	14.66	1	8	8	573	3.29321e+08	3.52013e+08	4.73631e+08	2.13354e+09	3.14185e+09	1.68257e+09	5.09152e+09	4.44458e+09	4.66632e+09	3.84988e+08	2.31932e+09	4.73414e+09	8.58545	9.36536	9.67524	9	14	12	69	106	54	106	108	95	3	3	3	6	7	5	7	5	7	30.5573	48.5902	44.6425	246.378	374.17	193.28	353.681
ENSMUSP00000101961	ENSMUSG00000059248	pep:putative chromosome:GRCm38:11:117232285:117362313:1 gene:ENSMUSG00000059248 transcript:ENSMUST00000106354 gene_biotype:protein_coding transcript_biotype:protein_coding	41891	septin 9 [Source:MGI Symbol;Acc:MGI:1858222]	56.28	6	28	28	573	2.11592e+09	1.47629e+09	2.37943e+09	1.25588e+09	1.46268e+09	1.61658e+09	9.37501e+07	1.10648e+08	1.02683e+08	1.99055e+09	1.44505e+09	1.0236e+08	9.29897	9.15988	8.01013	68	84	108	125	84	81	5	10	8	16	18	20	21	24	20	2	5	4	218.782	277.786	370.187	395.13	273.997	274.16	10.9806
ENSMUSP00000121203	ENSMUSG00000007891	pep:known chromosome:GRCm38:7:142375910:142388038:-1 gene:ENSMUSG00000007891 transcript:ENSMUST00000151120 gene_biotype:protein_coding transcript_biotype:protein_coding	Ctsd	cathepsin D [Source:MGI Symbol;Acc:MGI:88562]	45.12	3	15	15	569	2.16009e+09	1.77858e+09	2.74935e+09	2.21926e+09	3.07891e+09	3.4255e+09	9.48921e+08	1.56636e+09	2.01145e+09	2.22934e+09	2.90789e+09	1.50891e+09	9.34818	9.46358	9.17866	44	45	66	89	99	91	26	48	61	8	8	8	10	12	15	8	8	8	122.017	124.344	191.427	253.201	293.736	271.078	63.0508
ENSMUSP00000038011	ENSMUSG00000028745	pep:putative chromosome:GRCm38:4:139233383:139291783:1 gene:ENSMUSG00000028745 transcript:ENSMUST00000042675 gene_biotype:protein_coding transcript_biotype:protein_coding	Capzb	capping protein (actin filament) muscle Z-line, beta [Source:MGI Symbol;Acc:MGI:104652]	48.85	7	20	20	567	1.6798e+09	1.99908e+09	2.08136e+09	2.08179e+09	1.9776e+09	1.78195e+09	4.36405e+08	3.9024e+08	4.21771e+08	1.92008e+09	1.94711e+09	4.16139e+08	9.28332	9.28939	8.61924	62	63	70	103	94	86	32	28	29	14	14	12	13	18	16	9	10	11	218.155	220.281	252.969	359.043	331.05	303.905	99.2247
ENSMUSP00000113056	ENSMUSG00000027940	pep:novel chromosome:GRCm38:3:90079654:90100896:1 gene:ENSMUSG00000027940 transcript:ENSMUST00000118566 gene_biotype:protein_coding transcript_biotype:protein_coding	Tpm3	tropomyosin 3, gamma [Source:MGI Symbol;Acc:MGI:1890149]	56.05	3	1	24	566	1.51411e+09	1.68141e+09	1.69603e+09	8.20028e+08	1.03075e+09	1.14452e+09	1.01239e+08	9.1021e+07	8.16759e+07	1.63052e+09	9.98431e+08	9.13121e+07	9.21233	8.99932	7.96053	88	97	95	92	78	85	10	14	7	19	19	16	16	17	19	7	8	3	295.166	318.2	314.714	298.727	271.454	303.413	26.9489
ENSMUSP00000127034	ENSMUSG00000059796	pep:known chromosome:GRCm38:11:69666936:69672317:-1 gene:ENSMUSG00000059796 transcript:ENSMUST00000163666 gene_biotype:protein_coding transcript_biotype:protein_coding	Eif4a1	eukaryotic translation initiation factor 4A1 [Source:MGI Symbol;Acc:MGI:95303]	53.69	7	19	21	558	9.10211e+08	1.1847e+09	1.48442e+09	7.41472e+08	1.20235e+09	1.30677e+09	3.30899e+08	2.09872e+08	5.03137e+08	1.19311e+09	1.08353e+09	3.47969e+08	9.07668	9.03484	8.54154	52	59	92	82	100	98	21	15	39	14	14	16	16	18	18	10	6	13	156.41	187.403	285.905	247.869	311.643	307.102	60.9998
ENSMUSP00000092502	ENSMUSG00000044533	pep:known chromosome:GRCm38:17:24720110:24721929:1 gene:ENSMUSG00000044533 transcript:ENSMUST00000054289 gene_biotype:protein_coding transcript_biotype:protein_coding	Rps2	ribosomal protein S2 [Source:MGI Symbol;Acc:MGI:105110]	41.3	11	10	10	558	1.71205e+09	1.64183e+09	1.54997e+09	1.07867e+09	9.31214e+08	1.04318e+09	1.43372e+09	5.01701e+09	5.29478e+09	1.63462e+09	1.01769e+09	3.91517e+09	9.21342	9.00761	9.59275	38	39	43	73	42	50	34	121	118	6	6	5	6	7	9	5	8	10	106.914	108.592	118.769	198.129	116.478	135.581	86.6079
ENSMUSP00000110927	ENSMUSG00000001833	pep:known chromosome:GRCm38:9:25252439:25308571:1 gene:ENSMUSG00000001833 transcript:ENSMUST00000115272 gene_biotype:protein_coding transcript_biotype:protein_coding	41889	septin 7 [Source:MGI Symbol;Acc:MGI:1335094]	52.17	4	22	23	558	3.03131e+09	2.51593e+09	3.09709e+09	1.69791e+09	1.09157e+09	1.08353e+09	1.04989e+08	3.04258e+08	1.93271e+08	2.88144e+09	1.291e+09	2.00839e+08	9.45961	9.11093	8.30285	91	79	75	94	91	99	6	10	13	16	17	12	14	17	19	5	5	6	284.755	248.713	238.589	281.924	297.269	319.483	16.4714
ENSMUSP00000031492	ENSMUSG00000029518	pep:known chromosome:GRCm38:5:115631929:115647736:1 gene:ENSMUSG00000029518 transcript:ENSMUST00000031492 gene_biotype:protein_coding transcript_biotype:protein_coding	Rab35	RAB35, member RAS oncogene family [Source:MGI Symbol;Acc:MGI:1924657]	59.2	14	7	10	557	3.64776e+09	3.66168e+09	5.1694e+09	7.84229e+09	8.92126e+09	8.88443e+09	4.00667e+09	3.98004e+09	4.6851e+09	4.15961e+09	8.54933e+09	4.22394e+09	9.61905	9.93193	9.62572	34	40	50	96	93	82	54	51	57	5	5	5	7	8	9	4	4	6	96.5301	108.123	145.246	280.03	270.425	239.166	149.242
ENSMUSP00000026704	ENSMUSG00000025613	pep:known chromosome:GRCm38:16:87483326:87495873:-1 gene:ENSMUSG00000025613 transcript:ENSMUST00000026704 gene_biotype:protein_coding transcript_biotype:protein_coding	Cct8	chaperonin containing Tcp1, subunit 8 (theta) [Source:MGI Symbol;Acc:MGI:107183]	49.27	6	27	27	557	9.1718e+08	8.08294e+08	1.19975e+09	7.17941e+08	7.76428e+08	7.48386e+08	1.03591e+08	1.94993e+08	3.66009e+08	9.75075e+08	7.47585e+08	2.21531e+08	8.98904	8.87366	8.34543	62	64	95	101	82	85	11	20	37	20	19	22	21	22	24	5	9	15	180.84	196.632	290.338	297.04	242.162	265.42	28.332
ENSMUSP00000102987	ENSMUSG00000019173	pep:known chromosome:GRCm38:11:100715009:100738215:-1 gene:ENSMUSG00000019173 transcript:ENSMUST00000107364 gene_biotype:protein_coding transcript_biotype:protein_coding	Rab5c	RAB5C, member RAS oncogene family [Source:MGI Symbol;Acc:MGI:105306]	42.13	4	4	7	553	1.06491e+09	8.7174e+08	1.42645e+09	2.19952e+09	2.73057e+09	2.95258e+09	1.08522e+09	1.12023e+09	1.62598e+09	1.12103e+09	2.62756e+09	1.27715e+09	9.04962	9.41955	9.10624	16	20	39	119	124	105	32	35	63	6	6	5	6	7	6	4	6	7	48.2027	61.805	120.293	362.612	381.37	331.094	93.2247
ENSMUSP00000103012	ENSMUSG00000020917	pep:known chromosome:GRCm38:11:100476353:100528000:-1 gene:ENSMUSG00000020917 transcript:ENSMUST00000107389 gene_biotype:protein_coding transcript_biotype:protein_coding	Acly	ATP citrate lyase [Source:MGI Symbol;Acc:MGI:103251]	41.96	3	33	33	551	3.61186e+08	1.02512e+09	5.07148e+08	4.12689e+08	1.90542e+09	1.57176e+09	4.0826e+07	5.60072e+07	1.46097e+08	6.31152e+08	1.29662e+09	8.09767e+07	8.80013	9.11281	7.90836	43	56	98	107	99	112	5	5	26	16	20	22	23	26	26	3	3	10	128.738	166.44	299.852	312.026	301.722	340.546	11.967
ENSMUSP00000054556	ENSMUSG00000016349	pep:known chromosome:GRCm38:2:181147653:181157014:-1 gene:ENSMUSG00000016349 transcript:ENSMUST00000055990 gene_biotype:protein_coding transcript_biotype:protein_coding	Eef1a2	eukaryotic translation elongation factor 1 alpha 2 [Source:MGI Symbol;Acc:MGI:1096317]	36.07	1	1	12	549	6.42132e+09	4.77133e+09	8.21609e+09	5.69924e+09	6.64056e+09	7.38994e+09	1.16699e+09	9.95243e+08	2.85614e+09	6.46958e+09	6.57658e+09	1.67279e+09	9.81088	9.818	9.22344	43	46	90	100	77	140	12	13	28	6	8	7	7	9	10	5	4	4	127.75	127.681	299.012	345.488	256.318	439.35	32.0462
ENSMUSP00000082406	ENSMUSG00000034574	pep:known chromosome:GRCm38:12:71831078:71992367:1 gene:ENSMUSG00000034574 transcript:ENSMUST00000085299 gene_biotype:protein_coding transcript_biotype:protein_coding	Daam1	dishevelled associated activator of morphogenesis 1 [Source:MGI Symbol;Acc:MGI:1914596]	43.08	1	42	46	547	4.19686e+08	4.1707e+08	4.72643e+08	5.67769e+08	7.54322e+08	5.74148e+08	1.718e+08	2.13328e+08	2.1054e+08	4.36466e+08	6.3208e+08	1.98556e+08	8.63995	8.80077	8.29788	40	45	47	120	113	91	26	31	34	19	20	18	30	37	31	15	14	16	119.846	139.268	156.933	377.08	367.439	294.797	65.4038
ENSMUSP00000046557	ENSMUSG00000036402	pep:known chromosome:GRCm38:6:66896397:67021350:1 gene:ENSMUSG00000036402 transcript:ENSMUST00000043148 gene_biotype:protein_coding transcript_biotype:protein_coding	Gng12	guanine nucleotide binding protein (G protein), gamma 12 [Source:MGI Symbol;Acc:MGI:1336171]	70.83	1	6	6	542	1.10326e+09	1.63159e+09	1.675e+09	3.62824e+09	4.57868e+09	4.24847e+09	1.41396e+09	1.05794e+09	1.87747e+09	1.46995e+09	4.1518e+09	1.44979e+09	9.1673	9.61824	9.16131	32	35	33	96	115	88	43	49	51	4	5	4	6	6	5	4	5	5	107.721	120.463	114.353	338.236	394.304	290.03	140.277
ENSMUSP00000029046	ENSMUSG00000027533	pep:known chromosome:GRCm38:3:10012548:10016607:1 gene:ENSMUSG00000027533 transcript:ENSMUST00000029046 gene_biotype:protein_coding transcript_biotype:protein_coding	Fabp5	fatty acid binding protein 5, epidermal [Source:MGI Symbol;Acc:MGI:101790]	78.52	1	15	15	540	6.22328e+08	5.02066e+08	7.05871e+08	1.39692e+09	1.07469e+09	1.10973e+09	3.45263e+08	2.75518e+08	4.91486e+08	6.10088e+08	1.19378e+09	3.70756e+08	8.78539	9.07692	8.56909	34	23	39	106	131	114	43	27	23	10	9	9	10	13	15	9	8	7	100.251	75.2943	132.065	349.978	430.715	377.377	125.122
ENSMUSP00000034740	ENSMUSG00000032216	pep:known chromosome:GRCm38:9:72662346:72749852:1 gene:ENSMUSG00000032216 transcript:ENSMUST00000034740 gene_biotype:protein_coding transcript_biotype:protein_coding	Nedd4	neural precursor cell expressed, developmentally down-regulated 4 [Source:MGI Symbol;Acc:MGI:97297]	31.57	5	25	26	538	4.37894e+08	4.08938e+08	6.14816e+08	4.68178e+08	4.89279e+08	5.38996e+08	2.27372e+08	2.61353e+08	3.10008e+08	4.87216e+08	4.98818e+08	2.66244e+08	8.68772	8.69794	8.42528	36	48	62	97	88	79	39	40	49	17	21	17	20	19	19	16	13	16	105.21	148.645	200.899	285.09	268.799	234.27	103.332
ENSMUSP00000018437	ENSMUSG00000018293	pep:known chromosome:GRCm38:11:70651850:70654644:-1 gene:ENSMUSG00000018293 transcript:ENSMUST00000018437 gene_biotype:protein_coding transcript_biotype:protein_coding	Pfn1	profilin 1 [Source:MGI Symbol;Acc:MGI:97549]	63.57	3	5	9	536	2.3319e+09	1.07574e+09	2.04336e+09	3.68484e+09	2.63322e+09	3.62848e+09	3.82581e+08	1.47161e+09	1.48769e+09	1.817e+09	3.31551e+09	1.11396e+09	9.25935	9.52055	9.04687	26	37	61	119	112	111	11	18	41	2	5	5	7	7	8	2	2	5	74.8416	108.058	182.907	354.876	345.695	348.443	34.3623
ENSMUSP00000054391	ENSMUSG00000027257	pep:known chromosome:GRCm38:2:91256162:91264679:1 gene:ENSMUSG00000027257 transcript:ENSMUST00000059566 gene_biotype:protein_coding transcript_biotype:protein_coding	Pacsin3	protein kinase C and casein kinase substrate in neurons 3 [Source:MGI Symbol;Acc:MGI:1891410]	43.4	8	13	13	534	5.80677e+08	6.64809e+08	6.99071e+08	1.71113e+09	2.04935e+09	1.55609e+09	7.69903e+08	8.00787e+08	9.58923e+08	6.48186e+08	1.77219e+09	8.43204e+08	8.8117	9.24851	8.92593	23	31	26	98	117	89	45	53	52	7	9	8	12	12	13	9	10	11	79.9481	99.8413	87.8557	316.243	385.995	300.582	146.105
ENSMUSP00000020238	ENSMUSG00000020048	pep:known chromosome:GRCm38:10:86690840:86705509:-1 gene:ENSMUSG00000020048 transcript:ENSMUST00000020238 gene_biotype:protein_coding transcript_biotype:protein_coding	Hsp90b1	heat shock protein 90, beta (Grp94), member 1 [Source:MGI Symbol;Acc:MGI:98817]	44.14	2	34	36	530	2.77453e+09	2.50634e+09	3.56383e+09	1.39434e+09	1.48166e+09	1.38626e+09	5.42836e+08	2.87518e+08	6.03794e+08	2.94823e+09	1.42075e+09	4.78049e+08	9.46956	9.15252	8.67947	95	112	142	47	46	54	11	8	15	25	27	29	11	15	22	2	3	6	300.249	364.149	456.52	157.196	160.553	180.343	39.288
ENSMUSP00000048901	ENSMUSG00000038740	pep:known chromosome:GRCm38:2:33729953:33887946:-1 gene:ENSMUSG00000038740 transcript:ENSMUST00000041555 gene_biotype:protein_coding transcript_biotype:protein_coding	Mvb12b	multivesicular body subunit 12B [Source:MGI Symbol;Acc:MGI:1919793]	58.36	2	16	16	528	1.48215e+08	1.52789e+08	1.74192e+08	1.16542e+09	1.49387e+09	1.35032e+09	2.17418e+09	2.78168e+09	2.52648e+09	1.58398e+08	1.33654e+09	2.49412e+09	8.19975	9.12598	9.39692	8	8	10	73	72	72	78	114	93	4	4	4	9	13	15	7	9	8	25.447	26.433	31.6262	250.983	264.477	274.633	241.608
ENSMUSP00000011896	ENSMUSG00000011752	pep:known chromosome:GRCm38:19:41911871:41918664:1 gene:ENSMUSG00000011752 transcript:ENSMUST00000011896 gene_biotype:protein_coding transcript_biotype:protein_coding	Pgam1	phosphoglycerate mutase 1 [Source:MGI Symbol;Acc:MGI:97552]	62.99	2	14	14	528	2.51002e+09	2.15275e+09	2.46087e+09	3.15591e+09	3.21697e+09	3.12281e+09	5.88956e+08	5.01997e+08	6.47538e+08	2.37455e+09	3.16523e+09	5.79497e+08	9.37558	9.5004	8.76305	44	47	45	127	99	86	28	20	32	8	8	9	12	14	14	6	6	8	153.104	162.314	166.015	445.163	368.279	326.125	97.5441
ENSMUSP00000108049	ENSMUSG00000034903	pep:known chromosome:GRCm38:2:65088350:65238626:-1 gene:ENSMUSG00000034903 transcript:ENSMUST00000112430 gene_biotype:protein_coding transcript_biotype:protein_coding	Cobll1	Cobl-like 1 [Source:MGI Symbol;Acc:MGI:2442894]	49.75	7	38	38	526	3.433e+08	2.51042e+08	3.549e+08	7.24525e+08	6.86204e+08	6.56759e+08	1.57176e+08	1.26242e+08	1.56816e+08	3.16414e+08	6.89163e+08	1.46745e+08	8.50026	8.83832	8.16656	37	32	40	117	107	111	31	29	22	21	17	20	29	30	31	17	15	13	122.407	105.618	136.439	400.235	369.812	371.453	91.5218
ENSMUSP00000077794	ENSMUSG00000011257	pep:novel chromosome:GRCm38:4:123283095:123298832:1 gene:ENSMUSG00000011257 transcript:ENSMUST00000078734 gene_biotype:protein_coding transcript_biotype:protein_coding	Pabpc4	poly(A) binding protein, cytoplasmic 4 [Source:MGI Symbol;Acc:MGI:2385206]	35.45	7	14	23	525	8.91035e+08	7.71574e+08	1.18668e+09	2.8163e+09	2.5026e+09	3.30742e+09	1.90666e+09	8.17628e+08	1.42901e+09	9.49762e+08	2.87544e+09	1.38443e+09	8.97761	9.4587	9.14127	16	24	33	91	121	122	43	25	50	7	10	14	15	20	16	12	8	15	49.3786	71.9098	103.021	274.412	360.966	376.538	132.099
ENSMUSP00000099757	ENSMUSG00000047675	pep:known chromosome:GRCm38:4:117153827:117156243:-1 gene:ENSMUSG00000047675 transcript:ENSMUST00000102696 gene_biotype:protein_coding transcript_biotype:protein_coding	Rps8	ribosomal protein S8 [Source:MGI Symbol;Acc:MGI:98166]	43.27	1	11	11	523	2.08885e+09	2.09124e+09	2.67887e+09	1.42475e+09	9.89663e+08	1.5654e+09	1.82895e+09	7.44123e+09	7.49878e+09	2.28632e+09	1.3266e+09	5.58965e+09	9.35914	9.12274	9.74738	35	42	51	52	41	51	36	106	109	9	9	7	8	8	11	8	9	10	107.041	136.177	162.713	160.571	125.577	164.253	108.206
ENSMUSP00000109451	ENSMUSG00000006304	pep:novel chromosome:GRCm38:1:74236497:74268209:1 gene:ENSMUSG00000006304 transcript:ENSMUST00000113820 gene_biotype:protein_coding transcript_biotype:protein_coding	Arpc2	actin related protein 2/3 complex, subunit 2 [Source:MGI Symbol;Acc:MGI:1923959]	65.67	2	20	20	516	1.28566e+09	1.55277e+09	1.45712e+09	1.49626e+09	1.94182e+09	1.95128e+09	1.85065e+08	1.13054e+08	2.27641e+08	1.43185e+09	1.79645e+09	1.75253e+08	9.1559	9.25442	8.24367	40	46	52	107	123	111	11	9	17	12	11	11	13	17	18	7	6	7	122.103	142.606	162.805	322.909	408.384	365.897	28.644
ENSMUSP00000027634	ENSMUSG00000026385	pep:known chromosome:GRCm38:1:120113280:120121078:-1 gene:ENSMUSG00000026385 transcript:ENSMUST00000027634 gene_biotype:protein_coding transcript_biotype:protein_coding	Dbi	diazepam binding inhibitor [Source:MGI Symbol;Acc:MGI:94865]	56.32	5	6	6	514	2.18551e+09	1.5211e+09	2.04293e+09	4.69685e+09	6.00529e+09	6.94218e+09	2.01907e+09	1.05984e+09	1.57563e+09	1.91652e+09	5.88144e+09	1.55151e+09	9.28251	9.76948	9.19076	36	45	42	94	76	69	56	39	57	3	4	3	3	4	5	5	5	3	104.289	128.117	126.176	271.029	224.632	205.576	147.968
ENSMUSP00000114568	ENSMUSG00000028649	pep:known chromosome:GRCm38:4:123349716:123544831:-1 gene:ENSMUSG00000028649 transcript:ENSMUST00000151346 gene_biotype:protein_coding transcript_biotype:protein_coding	Macf1	microtubule-actin crosslinking factor 1 [Source:MGI Symbol;Acc:MGI:108559]	20.51	14	70	83	514	3.17263e+08	2.44928e+08	2.57182e+08	5.341e+08	2.66418e+08	5.70343e+08	2.65482e+07	2.89054e+07	2.53647e+07	2.73125e+08	4.56954e+08	2.69394e+07	8.43636	8.65987	7.43039	62	65	83	111	96	84	3	5	5	39	39	45	39	46	51	3	5	4	178.979	182.327	258.696	322.391	283.796	247.702	7.25196
ENSMUSP00000000804	ENSMUSG00000000787	pep:known chromosome:GRCm38:X:13280970:13294052:1 gene:ENSMUSG00000000787 transcript:ENSMUST00000000804 gene_biotype:protein_coding transcript_biotype:protein_coding	Ddx3x	DEAD/H (Asp-Glu-Ala-Asp/His) box polypeptide 3, X-linked [Source:MGI Symbol;Acc:MGI:103064]	40.48	5	23	24	513	1.01768e+09	9.128e+08	1.23488e+09	4.52992e+08	3.97595e+08	5.6305e+08	3.17822e+08	3.5672e+08	4.14237e+08	1.05512e+09	4.71212e+08	3.62926e+08	9.0233	8.67322	8.55982	53	68	87	56	69	64	40	34	42	16	14	20	14	15	18	11	10	10	152.088	195.719	265.631	166.159	219.746	199.246	101.914
ENSMUSP00000080354	ENSMUSG00000060036	pep:known chromosome:GRCm38:15:80077781:80083406:-1 gene:ENSMUSG00000060036 transcript:ENSMUST00000081650 gene_biotype:protein_coding transcript_biotype:protein_coding	Rpl3	ribosomal protein L3 [Source:MGI Symbol;Acc:MGI:1351605]	35.98	1	12	12	512	5.02324e+08	8.37906e+08	8.89121e+08	6.78574e+08	8.46912e+08	1.0901e+09	7.87601e+08	2.88547e+09	4.65982e+09	7.43117e+08	8.71862e+08	2.77763e+09	8.87106	8.94045	9.44367	28	34	40	42	56	49	20	121	122	7	7	8	6	8	8	6	9	11	88.9527	112.843	172.145	156.433	187.968	174.848	54.4645
ENSMUSP00000029722	ENSMUSG00000028081	pep:known chromosome:GRCm38:3:86137940:86142702:-1 gene:ENSMUSG00000028081 transcript:ENSMUST00000029722 gene_biotype:protein_coding transcript_biotype:protein_coding	Rps3a1	ribosomal protein S3A1 [Source:MGI Symbol;Acc:MGI:1202063]	56.44	3	16	16	512	6.71345e+08	6.52296e+08	1.07067e+09	5.30181e+08	7.21795e+08	9.70178e+08	5.26649e+08	2.74223e+09	3.81375e+09	7.98104e+08	7.40718e+08	2.36088e+09	8.90206	8.86965	9.37307	22	34	30	24	45	62	39	112	144	8	10	8	6	11	12	9	12	13	62.6491	99.0169	93.693	71.8392	135.75	191.686	104.235
ENSMUSP00000101803	ENSMUSG00000025132	pep:known chromosome:GRCm38:11:120578104:120581624:-1 gene:ENSMUSG00000025132 transcript:ENSMUST00000106197 gene_biotype:protein_coding transcript_biotype:protein_coding	Arhgdia	Rho GDP dissociation inhibitor (GDI) alpha [Source:MGI Symbol;Acc:MGI:2178103]	59.8	1	10	10	510	1.49424e+09	1.49639e+09	1.52625e+09	3.18701e+09	4.18674e+09	3.70355e+09	1.10926e+09	8.25293e+08	1.25357e+09	1.50563e+09	3.69243e+09	1.06271e+09	9.17772	9.56731	9.02641	33	29	40	110	100	95	35	32	36	6	6	7	7	8	10	6	6	7	108.187	95.6707	134.166	348.448	346.828	319.913	103.38
ENSMUSP00000032729	ENSMUSG00000030516	pep:novel chromosome:GRCm38:7:65296708:65371015:-1 gene:ENSMUSG00000030516 transcript:ENSMUST00000032729 gene_biotype:protein_coding transcript_biotype:protein_coding	Tjp1	tight junction protein 1 [Source:MGI Symbol;Acc:MGI:98759]	45.76	2	51	51	503	4.59115e+08	3.79723e+08	5.13615e+08	4.66599e+08	5.91847e+08	4.02126e+08	2.39055e+08	1.88032e+08	2.04084e+08	4.50818e+08	4.86857e+08	2.1039e+08	8.654	8.6874	8.32303	34	37	47	123	116	61	34	24	27	17	18	22	38	40	30	19	15	13	109.644	116.962	162.333	414.652	395.369	205.205	94.8473
ENSMUSP00000132488	ENSMUSG00000090486	pep:known chromosome:GRCm38:1:78497806:78511963:-1 gene:ENSMUSG00000090486 transcript:ENSMUST00000170511 gene_biotype:protein_coding transcript_biotype:protein_coding	BC035947	cDNA sequence BC035947 [Source:MGI Symbol;Acc:MGI:2652858]	3.17	1	2	2	502	1.43721e+10	1.23653e+10	2.2239e+10	6.21091e+10	2.09453e+10	4.32893e+10	1.14391e+10	9.27677e+09	2.19189e+10	1.63255e+10	4.21146e+10	1.42116e+10	10.2129	10.6244	10.1526	32	35	45	127	77	76	42	28	40	2	2	2	2	2	2	2	2	2	95.3644	103.255	133.873	344.278	207.069	195.407	123.237
ENSMUSP00000043710	ENSMUSG00000020231	pep:known chromosome:GRCm38:10:76263051:76345260:-1 gene:ENSMUSG00000020231 transcript:ENSMUST00000036033 gene_biotype:protein_coding transcript_biotype:protein_coding	Dip2a	DIP2 disco-interacting protein 2 homolog A (Drosophila) [Source:MGI Symbol;Acc:MGI:2385920]	25.42	4	1	29	498	2.30071e+08	2.38245e+08	2.01482e+08	1.49276e+09	1.78226e+09	1.46676e+09	1.15359e+09	1.18749e+09	1.43747e+09	2.23266e+08	1.58059e+09	1.25952e+09	8.34882	9.19882	9.1002	13	10	18	96	110	82	52	53	64	8	7	7	17	25	23	17	13	18	33.3386	28.0182	54.2013	288.072	351.272	267.623	146.97
ENSMUSP00000020930	ENSMUSG00000020611	pep:known chromosome:GRCm38:11:109362831:109401369:1 gene:ENSMUSG00000020611 transcript:ENSMUST00000020930 gene_biotype:protein_coding transcript_biotype:protein_coding	Gna13	guanine nucleotide binding protein, alpha 13 [Source:MGI Symbol;Acc:MGI:95768]	59.42	7	22	23	490	3.36572e+09	3.56912e+09	4.65834e+09	5.87026e+09	8.22134e+09	8.25235e+09	2.0758e+09	3.1024e+09	2.3568e+09	3.86439e+09	7.44798e+09	2.51167e+09	9.58708	9.87204	9.39996	33	39	46	111	105	94	16	20	26	7	9	12	15	18	20	4	3	6	86.1485	104.65	132.55	309.258	309.109	272.514	39.5569
ENSMUSP00000077262	ENSMUSG00000062929	pep:known chromosome:GRCm38:12:54858817:54862877:-1 gene:ENSMUSG00000062929 transcript:ENSMUST00000078124 gene_biotype:protein_coding transcript_biotype:protein_coding	Cfl2	cofilin 2, muscle [Source:MGI Symbol;Acc:MGI:101763]	74.1	1	12	14	487	1.19106e+10	1.01981e+10	1.2231e+10	1.85427e+10	1.47695e+10	1.52049e+10	4.38081e+09	2.83933e+09	2.85993e+09	1.14466e+10	1.61724e+10	3.36003e+09	10.0587	10.2088	9.52634	37	42	57	107	96	96	21	11	20	8	7	7	10	12	11	5	4	4	108.263	123.564	180.575	337.487	308.522	301.81	58.3323
ENSMUSP00000025419	ENSMUSG00000024538	pep:known chromosome:GRCm38:18:53406341:53418007:-1 gene:ENSMUSG00000024538 transcript:ENSMUST00000025419 gene_biotype:protein_coding transcript_biotype:protein_coding	Ppic	peptidylprolyl isomerase C [Source:MGI Symbol;Acc:MGI:97751]	44.81	1	7	7	487	7.34632e+08	9.07703e+08	1.2581e+09	2.21346e+09	2.51766e+09	2.64006e+09	1.73462e+09	2.15152e+09	2.89602e+09	9.6681e+08	2.45706e+09	2.26072e+09	8.98534	9.39042	9.35425	23	22	25	83	102	94	35	54	49	4	4	5	5	7	7	4	6	5	70.3833	69.2863	85.673	270.016	366.22	336.524	109.03
ENSMUSP00000084807	ENSMUSG00000063328	pep:novel chromosome:GRCm38:3:130068412:130068978:1 gene:ENSMUSG00000063328 transcript:ENSMUST00000076703 gene_biotype:protein_coding transcript_biotype:protein_coding	Gm9396	predicted gene 9396 [Source:MGI Symbol;Acc:MGI:3645563]	54.55	2	6	6	486	1.53054e+09	1.66543e+09	1.9425e+09	9.52605e+08	7.26722e+08	7.73374e+08	9.37332e+08	5.20319e+09	4.02064e+09	1.71282e+09	8.17567e+08	3.38705e+09	9.23371	8.91252	9.52982	27	39	34	38	46	36	23	110	133	6	6	6	6	6	6	5	6	6	95.836	140.108	123.812	135.087	165.307	126.869	82.1585
ENSMUSP00000109323	ENSMUSG00000032366	pep:novel chromosome:GRCm38:9:67024324:67049172:-1 gene:ENSMUSG00000032366 transcript:ENSMUST00000113693 gene_biotype:protein_coding transcript_biotype:protein_coding	Tpm1	tropomyosin 1, alpha [Source:MGI Symbol;Acc:MGI:98809]	64.06	12	3	29	485	1.39822e+09	1.68141e+09	1.49783e+09	6.7836e+08	9.35324e+08	1.02635e+09	1.01239e+08	8.83396e+07	9.82027e+07	1.52582e+09	8.8001e+08	9.59273e+07	9.1835	8.94449	7.98194	81	91	87	73	62	71	6	9	5	20	19	19	17	18	18	3	5	2	266.195	304.85	290.835	236.812	205.737	241.493	17.6205
ENSMUSP00000108356	ENSMUSG00000009907	pep:known chromosome:GRCm38:1:106764071:106796667:-1 gene:ENSMUSG00000009907 transcript:ENSMUST00000112736 gene_biotype:protein_coding transcript_biotype:protein_coding	Vps4b	vacuolar protein sorting 4b (yeast) [Source:MGI Symbol;Acc:MGI:1100499]	39.19	1	12	16	482	6.66389e+08	5.18041e+08	7.94617e+08	2.5962e+09	3.63919e+09	2.73106e+09	1.64873e+09	1.40607e+09	1.88897e+09	6.59682e+08	2.98882e+09	1.64792e+09	8.81933	9.4755	9.21694	17	20	21	93	99	82	39	52	59	6	5	6	12	14	14	9	9	8	59.4666	68.4968	71.954	314.771	343.483	290.171	118.664
ENSMUSP00000109792	ENSMUSG00000025969	pep:known chromosome:GRCm38:1:62703702:62796981:1 gene:ENSMUSG00000025969 transcript:ENSMUST00000114155 gene_biotype:protein_coding transcript_biotype:protein_coding	Nrp2	neuropilin 2 [Source:MGI Symbol;Acc:MGI:1100492]	34.96	2	1	28	481	1.64799e+08	1.55957e+08	1.2107e+08	7.78804e+08	7.59137e+08	7.41125e+08	1.15671e+09	1.27424e+09	1.23042e+09	1.47276e+08	7.59689e+08	1.22046e+09	8.16813	8.88064	9.08652	9	7	10	87	74	69	59	73	93	5	4	7	19	19	20	17	18	21	23.5076	17.5908	26.7435	244.628	225.155	211.903	157.568
ENSMUSP00000004565	ENSMUSG00000004451	pep:known chromosome:GRCm38:1:119470305:119504794:-1 gene:ENSMUSG00000004451 transcript:ENSMUST00000004565 gene_biotype:protein_coding transcript_biotype:protein_coding	Ralb	v-ral simian leukemia viral oncogene homolog B (ras related) [Source:MGI Symbol;Acc:MGI:1927244]	72.82	2	7	14	480	7.34028e+08	6.60402e+08	7.89223e+08	2.26427e+09	2.6799e+09	2.04379e+09	8.93763e+08	9.95771e+08	1.06659e+09	7.27884e+08	2.32932e+09	9.85374e+08	8.86206	9.36723	8.9936	21	26	28	77	106	93	46	47	36	7	7	6	9	12	14	8	6	8	67.4337	82.7036	96.2303	244.855	341.504	303.482	138.342
ENSMUSP00000099886	ENSMUSG00000025969	pep:known chromosome:GRCm38:1:62703285:62818695:1 gene:ENSMUSG00000025969 transcript:ENSMUST00000102822 gene_biotype:protein_coding transcript_biotype:protein_coding	Nrp2	neuropilin 2 [Source:MGI Symbol;Acc:MGI:1100492]	34.43	4	1	28	480	1.64799e+08	1.55957e+08	1.2107e+08	7.78804e+08	7.59137e+08	7.41125e+08	1.15671e+09	1.27424e+09	1.23042e+09	1.47276e+08	7.59689e+08	1.22046e+09	8.16813	8.88064	9.08652	9	7	9	88	75	69	56	74	93	5	4	6	19	19	20	16	18	21	23.5076	17.5908	23.9861	242.27	223.141	210.371	146.458
ENSMUSP00000031617	ENSMUSG00000029614	pep:known chromosome:GRCm38:5:121204481:121209241:1 gene:ENSMUSG00000029614 transcript:ENSMUST00000031617 gene_biotype:protein_coding transcript_biotype:protein_coding	Rpl6	ribosomal protein L6 [Source:MGI Symbol;Acc:MGI:108057]	38.51	2	14	14	476	1.976e+09	1.83643e+09	2.82561e+09	1.39561e+09	1.17669e+09	1.65284e+09	1.58026e+09	8.71521e+09	8.10475e+09	2.21268e+09	1.40838e+09	6.13341e+09	9.34492	9.14872	9.7877	18	23	35	36	35	49	39	127	114	5	7	7	6	6	8	8	11	12	54.7041	67.6462	105.88	106.856	116.881	162.218	114.357
ENSMUSP00000116108	ENSMUSG00000068039	pep:known chromosome:GRCm38:17:12916382:12925067:1 gene:ENSMUSG00000068039 transcript:ENSMUST00000151287 gene_biotype:protein_coding transcript_biotype:protein_coding	Tcp1	t-complex protein 1 [Source:MGI Symbol;Acc:MGI:98535]	50.9	3	26	26	474	8.21762e+08	7.68264e+08	1.1575e+09	7.26736e+08	8.81384e+08	8.37349e+08	1.10079e+08	2.04492e+08	3.98964e+08	9.15841e+08	8.15156e+08	2.37845e+08	8.96182	8.91124	8.37629	40	52	75	77	97	84	4	14	31	13	17	21	17	20	20	4	7	12	118.078	154.74	229.892	228.78	303.646	264.272	9.25988
ENSMUSP00000026585	ENSMUSG00000025511	pep:known chromosome:GRCm38:7:141475240:141493427:1 gene:ENSMUSG00000025511 transcript:ENSMUST00000026585 gene_biotype:protein_coding transcript_biotype:protein_coding	Tspan4	tetraspanin 4 [Source:MGI Symbol;Acc:MGI:1928097]	24.37	3	3	3	473	2.0504e+09	1.61315e+09	1.99435e+09	1.19531e+10	6.53752e+09	2.30068e+09	1.03225e+10	1.5107e+10	1.44668e+10	1.88597e+09	6.93045e+09	1.32987e+10	9.27553	9.84076	10.1238	14	18	29	108	82	56	45	52	69	1	1	1	1	2	2	1	1	1	46.0312	64.9931	109.859	472.771	357.41	229.745	180.834
ENSMUSP00000123412	ENSMUSG00000024048	pep:known chromosome:GRCm38:17:70993656:71002554:-1 gene:ENSMUSG00000024048 transcript:ENSMUST00000148960 gene_biotype:protein_coding transcript_biotype:protein_coding	Myl12a	myosin, light chain 12A, regulatory, non-sarcomeric [Source:MGI Symbol;Acc:MGI:1914518]	62.21	3	2	10	473	2.83356e+09	2.91619e+09	3.60038e+09	2.19377e+09	1.87178e+09	1.65293e+09	7.68404e+07	1.32864e+08	7.10401e+07	3.11671e+09	1.90616e+09	9.35815e+07	9.4937	9.28016	7.97119	72	70	84	89	77	63	4	10	4	9	8	9	8	8	9	2	3	2	215.891	228.944	288.944	262.232	250.288	208.991	10.0326
ENSMUSP00000132590	ENSMUSG00000091228	pep:novel chromosome:GRCm38:11:93949819:93968293:-1 gene:ENSMUSG00000091228 transcript:ENSMUST00000170303 gene_biotype:protein_coding transcript_biotype:protein_coding	Gm20390	predicted gene 20390 [Source:MGI Symbol;Acc:MGI:5141855]	68.91	3	5	14	471	2.42497e+09	2.09207e+09	2.36913e+09	3.32245e+09	3.00092e+09	2.74801e+09	5.59987e+08	5.40778e+08	6.02407e+08	2.29539e+09	3.02379e+09	5.67724e+08	9.36086	9.48055	8.75414	47	37	54	96	89	92	21	15	20	7	5	9	9	11	10	5	4	3	146.255	116.904	174.339	294.016	281.811	291.666	63.9338
ENSMUSP00000064536	ENSMUSG00000050953	pep:known chromosome:GRCm38:10:56377300:56390419:1 gene:ENSMUSG00000050953 transcript:ENSMUST00000068581 gene_biotype:protein_coding transcript_biotype:protein_coding	Gja1	gap junction protein, alpha 1 [Source:MGI Symbol;Acc:MGI:95713]	41.62	1	16	16	466	1.51195e+08	1.77391e+08	1.33578e+08	2.25979e+09	2.45248e+09	1.80542e+09	1.12504e+09	8.95864e+08	8.25034e+08	1.54055e+08	2.17256e+09	9.48647e+08	8.18767	9.33697	8.9771	13	14	5	101	113	78	48	43	51	6	7	3	12	13	13	12	10	10	39.2115	45.1938	20.332	349.817	401.923	279.537	152.724
ENSMUSP00000006181	ENSMUSG00000006024	pep:known chromosome:GRCm38:7:16098458:16117975:1 gene:ENSMUSG00000006024 transcript:ENSMUST00000006181 gene_biotype:protein_coding transcript_biotype:protein_coding	Napa	N-ethylmaleimide sensitive fusion protein attachment protein alpha [Source:MGI Symbol;Acc:MGI:104563]	75.25	2	22	22	465	4.60829e+08	4.66182e+08	6.25016e+08	9.67652e+08	1.13105e+09	1.13072e+09	3.47196e+08	3.74276e+08	3.58252e+08	5.17342e+08	1.07647e+09	3.59908e+08	8.71378	9.032	8.55619	29	32	37	79	97	82	32	36	41	11	11	12	13	18	17	11	9	12	93.964	113.247	135.105	278.741	347.988	284.013	94.4362
ENSMUSP00000099788	ENSMUSG00000018340	pep:known chromosome:GRCm38:11:54979108:55033445:-1 gene:ENSMUSG00000018340 transcript:ENSMUST00000102727 gene_biotype:protein_coding transcript_biotype:protein_coding	Anxa6	annexin A6 [Source:MGI Symbol;Acc:MGI:88255]	44.08	2	31	31	465	2.33469e+08	2.42258e+08	5.44366e+08	3.23391e+08	3.3909e+08	6.27812e+08	5.30908e+07	4.93085e+07	9.51443e+07	3.40031e+08	4.30097e+08	6.58479e+07	8.53152	8.63357	7.81854	41	47	78	73	89	105	6	8	18	15	19	21	17	25	25	5	7	8	114.667	128.244	250.222	210.596	261.228	313.517	13.5604
ENSMUSP00000007959	ENSMUSG00000007815	pep:known chromosome:GRCm38:9:108306205:108337939:1 gene:ENSMUSG00000007815 transcript:ENSMUST00000007959 gene_biotype:protein_coding transcript_biotype:protein_coding	Rhoa	ras homolog gene family, member A [Source:MGI Symbol;Acc:MGI:1096342]	67.88	3	4	11	464	2.20838e+09	2.14279e+09	1.28025e+09	2.35686e+09	4.12994e+09	4.09838e+09	2.72451e+09	1.4088e+09	2.16231e+09	1.87714e+09	3.52839e+09	2.09854e+09	9.2735	9.54758	9.32192	24	22	26	66	120	82	44	40	40	5	5	5	6	11	10	7	7	6	69.0861	63.8614	73.2549	188.251	364.492	250.726	122.989
ENSMUSP00000039314	ENSMUSG00000038388	pep:known chromosome:GRCm38:6:50110249:50198587:1 gene:ENSMUSG00000038388 transcript:ENSMUST00000036236 gene_biotype:protein_coding transcript_biotype:protein_coding	Mpp6	membrane protein, palmitoylated 6 (MAGUK p55 subfamily member 6) [Source:MGI Symbol;Acc:MGI:1927340]	48.42	4	24	24	462	6.75846e+08	6.68149e+08	8.66038e+08	1.32117e+09	1.41751e+09	1.30086e+09	2.81527e+08	3.18592e+08	2.73956e+08	7.36678e+08	1.34651e+09	2.91358e+08	8.86728	9.12921	8.46443	35	38	48	97	102	93	18	18	13	13	13	15	19	22	21	8	8	6	110.416	120.534	149.501	312.102	318.379	290.049	46.8584
ENSMUSP00000052283	ENSMUSG00000016534	pep:known chromosome:GRCm38:X:38419507:38456454:-1 gene:ENSMUSG00000016534 transcript:ENSMUST00000061755 gene_biotype:protein_coding transcript_biotype:protein_coding	Lamp2	lysosomal-associated membrane protein 2 [Source:MGI Symbol;Acc:MGI:96748]	17.11	3	8	8	462	6.85284e+08	7.96201e+08	1.26051e+09	1.18897e+09	2.09886e+09	2.30841e+09	4.67466e+09	3.17349e+09	3.46757e+09	9.13997e+08	1.86541e+09	3.77191e+09	8.96094	9.27078	9.57656	22	35	30	43	74	41	75	75	67	6	6	6	6	7	7	7	7	6	58.5642	90.8838	82.1592	111.751	218.094	125.97	230.351
ENSMUSP00000043190	ENSMUSG00000034781	pep:known chromosome:GRCm38:10:81528724:81545190:-1 gene:ENSMUSG00000034781 transcript:ENSMUST00000043604 gene_biotype:protein_coding transcript_biotype:protein_coding	Gna11	guanine nucleotide binding protein, alpha 11 [Source:MGI Symbol;Acc:MGI:95766]	50.7	2	13	18	458	1.13127e+09	1.23309e+09	1.6687e+09	2.54974e+09	3.03977e+09	3.01608e+09	5.97246e+08	7.61307e+08	7.50933e+08	1.34435e+09	2.86853e+09	7.03162e+08	9.12851	9.45766	8.84706	26	29	36	111	94	96	22	18	26	8	7	10	13	14	14	6	5	7	74.0495	80.5462	107.21	336.022	298.39	316.124	54.5718
ENSMUSP00000047980	ENSMUSG00000066278	pep:known chromosome:GRCm38:5:124004641:124032260:-1 gene:ENSMUSG00000066278 transcript:ENSMUST00000040967 gene_biotype:protein_coding transcript_biotype:protein_coding	Vps37b	vacuolar protein sorting 37B (yeast) [Source:MGI Symbol;Acc:MGI:1916724]	61.75	1	14	14	457	8.47138e+08	5.3277e+08	3.3515e+08	2.20069e+09	2.4157e+09	1.92239e+09	3.6689e+09	4.38014e+09	3.87726e+09	5.71686e+08	2.1796e+09	3.97543e+09	8.75716	9.33838	9.59938	9	12	15	85	84	91	30	35	96	3	4	6	8	11	13	4	5	10	24.427	33.1801	45.3319	240.067	285.231	296.862	76.9249
ENSMUSP00000101020	ENSMUSG00000023175	pep:putative chromosome:GRCm38:10:79709598:79711969:1 gene:ENSMUSG00000023175 transcript:ENSMUST00000105381 gene_biotype:protein_coding transcript_biotype:protein_coding	Bsg	basigin [Source:MGI Symbol;Acc:MGI:88208]	45.41	4	11	11	457	3.6419e+09	3.41574e+09	4.4631e+09	6.99168e+09	6.45467e+09	6.2321e+09	2.89541e+09	2.78992e+09	2.28199e+09	3.84025e+09	6.55948e+09	2.65577e+09	9.58436	9.81687	9.42419	31	35	42	90	79	74	35	38	33	6	4	4	9	9	7	5	5	6	107.058	125.79	145.184	302.576	271.476	242.121	117.668
ENSMUSP00000006496	ENSMUSG00000006333	pep:known chromosome:GRCm38:7:3703993:3706901:1 gene:ENSMUSG00000006333 transcript:ENSMUST00000006496 gene_biotype:protein_coding transcript_biotype:protein_coding	Rps9	ribosomal protein S9 [Source:MGI Symbol;Acc:MGI:1924096]	31.44	6	10	10	455	1.18941e+09	1.16559e+09	1.6398e+09	8.50043e+08	8.62672e+08	1.11035e+09	1.05959e+09	4.12977e+09	5.6279e+09	1.3316e+09	9.4102e+08	3.60575e+09	9.12437	8.9736	9.557	29	36	39	54	40	36	29	83	109	8	7	6	6	7	6	7	9	9	68.1624	84.8624	94.0998	127.637	95.3361	83.5617	69.416
ENSMUSP00000095195	ENSMUSG00000026425	pep:known chromosome:GRCm38:1:131285251:131527361:-1 gene:ENSMUSG00000026425 transcript:ENSMUST00000097588 gene_biotype:protein_coding transcript_biotype:protein_coding	Srgap2	SLIT-ROBO Rho GTPase activating protein 2 [Source:MGI Symbol;Acc:MGI:109605]	41.64	1	33	33	452	1.16543e+08	6.3608e+07	9.20366e+07	5.11818e+08	6.91242e+08	6.55331e+08	1.6738e+08	1.22204e+08	1.45894e+08	9.07293e+07	6.19464e+08	1.45159e+08	7.95775	8.79202	8.16185	9	7	11	116	143	109	15	16	26	7	4	7	23	29	27	12	11	14	25.1513	20.3461	39.0342	375.654	473.032	360.393	39.3553
ENSMUSP00000062920	ENSMUSG00000027940	pep:known chromosome:GRCm38:3:90072651:90100901:1 gene:ENSMUSG00000027940 transcript:ENSMUST00000062193 gene_biotype:protein_coding transcript_biotype:protein_coding	Tpm3	tropomyosin 3, gamma [Source:MGI Symbol;Acc:MGI:1890149]	50.7	3	2	22	452	1.4963e+09	1.68141e+09	1.63813e+09	7.76852e+08	1.03075e+09	1.14452e+09	1.01239e+08	9.03852e+07	9.82027e+07	1.60528e+09	9.84039e+08	9.66091e+07	9.20555	8.99301	7.98502	72	82	81	74	59	65	6	8	5	16	16	14	13	13	16	3	4	2	228.479	254.703	252.689	230.199	188.582	220.517	17.6205
ENSMUSP00000042364	ENSMUSG00000034868	pep:known chromosome:GRCm38:17:70973920:70990787:-1 gene:ENSMUSG00000034868 transcript:ENSMUST00000038446 gene_biotype:protein_coding transcript_biotype:protein_coding	Myl12b	myosin, light chain 12B, regulatory [Source:MGI Symbol;Acc:MGI:107494]	50.58	3	1	9	451	2.83356e+09	2.91619e+09	3.60038e+09	2.19377e+09	1.87178e+09	1.65293e+09	7.68404e+07	1.32864e+08	7.10401e+07	3.11671e+09	1.90616e+09	9.35815e+07	9.4937	9.28016	7.97119	60	75	80	79	75	64	4	10	4	8	8	8	8	8	9	2	3	2	192.55	249.669	288.531	250.316	247.06	211.45	10.0326
ENSMUSP00000123277	ENSMUSG00000028582	pep:novel chromosome:GRCm38:4:108623563:108634123:1 gene:ENSMUSG00000028582 transcript:ENSMUST00000134844 gene_biotype:protein_coding transcript_biotype:protein_coding	Cc2d1b	coiled-coil and C2 domain containing 1B [Source:MGI Symbol;Acc:MGI:2443076]	42.34	3	23	23	451	1.47327e+08	1.15097e+08	1.49398e+08	8.82518e+08	9.3785e+08	6.5926e+08	4.74267e+08	3.05737e+08	3.13089e+08	1.37274e+08	8.26542e+08	3.64364e+08	8.13759	8.91727	8.56154	8	10	6	98	101	81	55	45	47	5	6	6	17	21	22	17	15	17	24.6095	27.5428	20.3905	339.863	346.553	282.373	164.733
ENSMUSP00000080854	ENSMUSG00000058558	pep:known chromosome:GRCm38:5:107900502:107909005:1 gene:ENSMUSG00000058558 transcript:ENSMUST00000082223 gene_biotype:protein_coding transcript_biotype:protein_coding	Rpl5	ribosomal protein L5 [Source:MGI Symbol;Acc:MGI:102854]	35.35	2	17	17	447	8.31411e+08	8.84456e+08	1.06347e+09	3.17848e+08	4.42762e+08	4.09704e+08	6.23065e+08	3.7276e+09	2.62204e+09	9.26444e+08	3.90104e+08	2.32424e+09	8.96682	8.59118	9.36628	26	37	37	23	31	29	32	122	110	8	8	8	5	8	7	7	14	12	76.0676	104.184	103.671	64.2211	89.6395	81.4908	84.2258
ENSMUSP00000125184	ENSMUSG00000020231	pep:known chromosome:GRCm38:10:76262736:76345291:-1 gene:ENSMUSG00000020231 transcript:ENSMUST00000160048 gene_biotype:protein_coding transcript_biotype:protein_coding	Dip2a	DIP2 disco-interacting protein 2 homolog A (Drosophila) [Source:MGI Symbol;Acc:MGI:2385920]	25.28	3	1	28	446	2.30071e+08	2.38245e+08	1.8964e+08	1.49276e+09	1.78226e+09	1.46676e+09	1.15359e+09	1.18749e+09	1.4326e+09	2.19319e+08	1.58059e+09	1.25789e+09	8.34108	9.19882	9.09964	13	9	15	87	103	74	44	45	56	8	6	6	15	25	22	16	12	17	33.3386	24.4921	40.9905	252.216	317.848	236.331	115.921
ENSMUSP00000117022	ENSMUSG00000037601	pep:known chromosome:GRCm38:11:93956979:93968521:-1 gene:ENSMUSG00000037601 transcript:ENSMUST00000135884 gene_biotype:protein_coding transcript_biotype:protein_coding	Nme1	NME/NM23 nucleoside diphosphate kinase 1 [Source:MGI Symbol;Acc:MGI:97355]	69.74	3	3	12	446	2.26125e+09	2.04289e+09	2.04677e+09	3.32245e+09	2.82353e+09	2.42535e+09	5.59987e+08	5.40778e+08	6.02407e+08	2.11697e+09	2.85711e+09	5.67724e+08	9.32571	9.45593	8.75414	44	36	52	89	88	82	20	15	20	6	4	8	8	8	7	4	4	3	137.748	114.01	168.691	272.218	278.477	252.332	60.4012
ENSMUSP00000097547	ENSMUSG00000019843	pep:known chromosome:GRCm38:10:39369798:39565372:1 gene:ENSMUSG00000019843 transcript:ENSMUST00000099967 gene_biotype:protein_coding transcript_biotype:protein_coding	Fyn	Fyn proto-oncogene [Source:MGI Symbol;Acc:MGI:95602]	46	51	2	20	444	8.05933e+08	5.31826e+08	8.32793e+08	1.57949e+09	1.16604e+09	1.15181e+09	8.04319e+08	8.28664e+08	8.5093e+08	7.23517e+08	1.29911e+09	8.27971e+08	8.85945	9.11365	8.91802	16	22	26	90	97	83	26	41	43	8	9	8	14	17	15	10	12	10	45.2403	61.3641	79.5664	256.97	293.902	256.054	71.5328
ENSMUSP00000004208	ENSMUSG00000004105	pep:known chromosome:GRCm38:2:33216069:33247717:1 gene:ENSMUSG00000004105 transcript:ENSMUST00000004208 gene_biotype:protein_coding transcript_biotype:protein_coding	Angptl2	angiopoietin-like 2 [Source:MGI Symbol;Acc:MGI:1347002]	48.88	2	23	23	443	1.26471e+09	9.21294e+08	9.78932e+08	6.96532e+08	5.82068e+08	3.77374e+08	4.12488e+08	6.71889e+08	7.68731e+08	1.05498e+09	5.51991e+08	6.17703e+08	9.02324	8.74193	8.79078	63	42	59	63	49	43	19	44	61	19	18	15	19	18	17	12	15	18	209.157	140.215	200.007	203.933	166.976	145.688	50.8246
ENSMUSP00000031049	ENSMUSG00000013629	pep:novel chromosome:GRCm38:5:31054955:31078195:1 gene:ENSMUSG00000013629 transcript:ENSMUST00000031049 gene_biotype:protein_coding transcript_biotype:protein_coding	Cad	carbamoyl-phosphate synthetase 2, aspartate transcarbamylase, and dihydroorotase [Source:MGI Symbol;Acc:MGI:1916969]	25.76	6	40	41	443	3.99748e+08	3.93363e+08	6.98197e+08	2.52888e+08	2.29139e+08	3.08049e+08	3.45283e+07	1.14611e+08	1.41859e+08	4.97102e+08	2.63359e+08	9.69995e+07	8.69645	8.42055	7.98677	53	52	86	78	53	64	3	21	33	23	26	31	25	19	25	3	12	17	150.765	153.268	283.144	232.605	172.37	194.175	6.93209
ENSMUSP00000074293	ENSMUSG00000058013	pep:known chromosome:GRCm38:5:93093457:93174958:1 gene:ENSMUSG00000058013 transcript:ENSMUST00000074733 gene_biotype:protein_coding transcript_biotype:protein_coding	41893	septin 11 [Source:MGI Symbol;Acc:MGI:1277214]	60.14	4	11	26	443	1.47999e+09	1.19648e+09	1.60191e+09	1.69925e+09	7.32816e+08	7.98704e+08	3.27534e+07	3.80969e+07	6.57193e+07	1.42613e+09	1.07692e+09	4.55232e+07	9.15416	9.03218	7.65823	82	69	83	74	64	55	3	5	8	20	18	16	15	15	15	3	3	4	232.25	197.255	247.231	210.978	175.949	154.165	7.66027
ENSMUSP00000136357	ENSMUSG00000096010	pep:known chromosome:GRCm38:6:136801553:136804431:-1 gene:ENSMUSG00000096010 transcript:ENSMUST00000179285 gene_biotype:protein_coding transcript_biotype:protein_coding	Hist4h4	histone cluster 4, H4 [Source:MGI Symbol;Acc:MGI:2448443]	57.28	1	9	9	442	7.99749e+09	5.48814e+09	4.51177e+09	4.80689e+08	3.06034e+08	5.20325e+08	3.62537e+09	6.29865e+09	1.03088e+10	5.99914e+09	4.35683e+08	6.74428e+09	9.77809	8.63917	9.82894	67	59	61	23	15	15	39	66	97	6	5	7	4	3	5	5	7	8	201.525	178.899	191.061	69.585	46.0632	40.4841	115.302
ENSMUSP00000044652	ENSMUSG00000034488	pep:known chromosome:GRCm38:13:88821642:89323223:1 gene:ENSMUSG00000034488 transcript:ENSMUST00000043111 gene_biotype:protein_coding transcript_biotype:protein_coding	Edil3	EGF-like repeats and discoidin I-like domains 3 [Source:MGI Symbol;Acc:MGI:1329025]	48.3	3	19	19	441	2.98117e+08	3.65315e+08	3.80154e+08	1.00382e+09	1.34161e+09	1.21977e+09	7.71244e+08	1.42434e+09	1.12835e+09	3.47862e+08	1.1884e+09	1.10798e+09	8.54141	9.07496	9.04453	13	16	18	74	94	69	41	49	67	8	9	10	15	15	15	14	14	16	38.106	46.8598	57.6925	215.932	275.626	222.932	118.425
ENSMUSP00000130045	ENSMUSG00000003779	pep:known chromosome:GRCm38:18:34624624:34633265:1 gene:ENSMUSG00000003779 transcript:ENSMUST00000167161 gene_biotype:protein_coding transcript_biotype:protein_coding	Kif20a	kinesin family member 20A [Source:MGI Symbol;Acc:MGI:1201682]	35.29	1	27	27	435	1.11063e+09	9.41995e+08	1.14334e+09	4.29769e+08	2.63046e+08	2.37032e+08	8.84058e+07	2.02037e+08	4.33464e+07	1.06532e+09	3.09949e+08	1.11263e+08	9.02748	8.49129	8.04635	96	96	111	62	35	23	6	5	1	23	20	20	14	17	12	4	5	1	290.989	310.246	355.927	184.004	110.784	71.9359	13.5791
ENSMUSP00000007708	ENSMUSG00000007564	pep:known chromosome:GRCm38:17:20945311:20965916:1 gene:ENSMUSG00000007564 transcript:ENSMUST00000007708 gene_biotype:protein_coding transcript_biotype:protein_coding	Ppp2r1a	protein phosphatase 2 (formerly 2A), regulatory subunit A (PR 65), alpha isoform [Source:MGI Symbol;Acc:MGI:1926334]	42.11	5	17	21	432	1.48596e+09	1.21751e+09	1.69382e+09	1.08006e+09	1.42794e+09	1.23019e+09	1.51471e+08	1.7164e+08	2.26624e+08	1.46577e+09	1.24606e+09	1.83245e+08	9.16606	9.09554	8.26303	52	50	78	83	71	61	10	10	17	12	13	13	14	18	17	5	6	7	159.282	159.671	244.834	246.9	219.132	203.224	25.9528
ENSMUSP00000055919	ENSMUSG00000046707	pep:known chromosome:GRCm38:8:95446096:95488820:-1 gene:ENSMUSG00000046707 transcript:ENSMUST00000056919 gene_biotype:protein_coding transcript_biotype:protein_coding	Csnk2a2	casein kinase 2, alpha prime polypeptide [Source:MGI Symbol;Acc:MGI:88547]	63.43	1	18	18	432	2.02254e+09	1.71176e+09	2.26927e+09	2.19182e+08	1.91696e+08	2.16081e+08	5.40869e+07	8.25265e+07	6.56853e+07	2.00119e+09	2.08986e+08	6.74329e+07	9.30129	8.32012	7.82887	109	118	130	23	19	14	4	8	7	16	17	16	11	11	8	4	5	6	336.463	371.18	446.066	68.0821	55.1919	40.9806	8.67034
ENSMUSP00000045036	ENSMUSG00000048612	pep:known chromosome:GRCm38:19:37899036:38043577:-1 gene:ENSMUSG00000048612 transcript:ENSMUST00000041475 gene_biotype:protein_coding transcript_biotype:protein_coding	Myof	myoferlin [Source:MGI Symbol;Acc:MGI:1919192]	37.21	8	63	64	432	1.98535e+08	2.53226e+08	5.81675e+08	2.4376e+08	1.55392e+08	2.94546e+08	2.47535e+07	5.30699e+07	7.377e+07	3.44479e+08	2.31233e+08	5.05312e+07	8.53716	8.36405	7.70356	38	54	103	56	50	102	4	10	15	25	29	43	29	25	44	3	8	12	115.432	168.517	327.611	167.408	151.061	325.426	11.3157
ENSMUSP00000029445	ENSMUSG00000027852	pep:known chromosome:GRCm38:3:103058339:103067914:1 gene:ENSMUSG00000027852 transcript:ENSMUST00000029445 gene_biotype:protein_coding transcript_biotype:protein_coding	Nras	neuroblastoma ras oncogene [Source:MGI Symbol;Acc:MGI:97376]	70.9	4	3	12	430	5.33156e+08	6.4969e+08	6.93687e+08	2.22865e+09	2.83766e+09	2.82767e+09	9.47378e+08	1.31466e+09	1.42444e+09	6.25511e+08	2.63133e+09	1.22883e+09	8.79624	9.42018	9.08949	18	19	27	85	90	78	26	46	41	5	7	7	9	12	11	6	9	9	49.8356	55.8074	81.8836	276.909	308.81	276.358	85.4317
ENSMUSP00000057707	ENSMUSG00000019843	pep:known chromosome:GRCm38:10:39369764:39565381:1 gene:ENSMUSG00000019843 transcript:ENSMUST00000063091 gene_biotype:protein_coding transcript_biotype:protein_coding	Fyn	Fyn proto-oncogene [Source:MGI Symbol;Acc:MGI:95602]	44.57	51	1	19	427	8.05933e+08	5.31826e+08	8.32793e+08	1.57949e+09	1.16604e+09	1.15181e+09	8.04319e+08	8.28664e+08	8.5093e+08	7.23517e+08	1.29911e+09	8.27971e+08	8.85945	9.11365	8.91802	16	22	28	88	91	79	25	39	39	8	9	9	13	16	14	9	11	9	45.2403	61.0585	85.3175	249.239	270.656	241.696	69.1715
ENSMUSP00000099878	ENSMUSG00000028495	pep:known chromosome:GRCm38:4:86854660:86857412:-1 gene:ENSMUSG00000028495 transcript:ENSMUST00000102814 gene_biotype:protein_coding transcript_biotype:protein_coding	Rps6	ribosomal protein S6 [Source:MGI Symbol;Acc:MGI:98159]	24.9	1	10	10	424	1.2318e+09	1.20456e+09	1.8116e+09	1.02003e+09	6.80338e+08	1.35945e+09	9.33785e+08	4.13858e+09	5.09496e+09	1.41599e+09	1.01994e+09	3.38911e+09	9.15106	9.00858	9.53009	21	20	31	32	36	52	32	116	84	8	6	6	5	6	8	7	10	9	67.5988	64.5405	107.598	109.598	129.392	180.615	93.174
ENSMUSP00000034164	ENSMUSG00000031729	pep:known chromosome:GRCm38:8:109671322:109693294:-1 gene:ENSMUSG00000031729 transcript:ENSMUST00000034164 gene_biotype:protein_coding transcript_biotype:protein_coding	Ist1	increased sodium tolerance 1 homolog (yeast) [Source:MGI Symbol;Acc:MGI:1919205]	22.65	2	10	10	424	7.33646e+08	7.06421e+08	9.30388e+08	2.87558e+09	2.46946e+09	2.1393e+09	2.6258e+09	1.57173e+09	2.03741e+09	7.90152e+08	2.49478e+09	2.07831e+09	8.89771	9.39703	9.31771	9	9	24	94	99	81	38	23	47	4	4	4	7	7	7	8	6	8	33.3834	33.1684	86.3051	334.149	385.84	305.943	125.321
ENSMUSP00000110550	ENSMUSG00000029826	pep:novel chromosome:GRCm38:6:38305286:38354273:-1 gene:ENSMUSG00000029826 transcript:ENSMUST00000114900 gene_biotype:protein_coding transcript_biotype:protein_coding	Zc3hav1	zinc finger CCCH type, antiviral 1 [Source:MGI Symbol;Acc:MGI:1926031]	45.28	3	29	29	424	1.96976e+08	1.90622e+08	3.04026e+08	6.96453e+08	9.33635e+08	7.9522e+08	7.70904e+08	6.53717e+08	6.93812e+08	2.30541e+08	8.08436e+08	7.06145e+08	8.36275	8.90765	8.84889	12	13	17	74	81	76	47	47	57	9	9	10	18	23	24	14	14	17	36.0597	39.99	51.1876	241.409	264.282	253.098	145.755
ENSMUSP00000103940	ENSMUSG00000037563	pep:known chromosome:GRCm38:7:28350652:28352696:1 gene:ENSMUSG00000037563 transcript:ENSMUST00000082134 gene_biotype:protein_coding transcript_biotype:protein_coding	Rps16	ribosomal protein S16 [Source:MGI Symbol;Acc:MGI:98118]	32.19	1	6	6	422	7.44066e+08	9.23623e+08	1.36865e+09	6.49429e+08	6.44435e+08	9.08472e+08	6.26865e+08	2.40472e+09	4.40702e+09	1.01211e+09	7.34112e+08	2.47953e+09	9.00523	8.86576	9.39437	17	26	44	45	36	46	36	69	103	4	4	5	5	4	5	5	6	5	50.0013	75.0732	119.636	117.01	94.7631	124.592	104.323
ENSMUSP00000026572	ENSMUSG00000025499	pep:known chromosome:GRCm38:7:141189105:141193960:-1 gene:ENSMUSG00000025499 transcript:ENSMUST00000026572 gene_biotype:protein_coding transcript_biotype:protein_coding	Hras	Harvey rat sarcoma virus oncogene [Source:MGI Symbol;Acc:MGI:96224]	76.19	6	4	13	421	3.49765e+08	4.95049e+08	3.41244e+08	1.61782e+09	2.20717e+09	2.39391e+09	6.04431e+08	9.07343e+08	9.93123e+08	3.95353e+08	2.07297e+09	8.34966e+08	8.59698	9.31659	8.92167	12	18	21	81	94	82	29	37	47	5	8	5	8	13	10	8	8	10	34.0158	52.5389	67.9369	268.264	327.171	290.765	92.0272
ENSMUSP00000115919	ENSMUSG00000008682	pep:known chromosome:GRCm38:X:74270857:74273025:1 gene:ENSMUSG00000008682 transcript:ENSMUST00000151702 gene_biotype:protein_coding transcript_biotype:protein_coding	Rpl10	ribosomal protein L10 [Source:MGI Symbol;Acc:MGI:105943]	28.86	4	8	8	421	6.23068e+08	6.57662e+08	1.03179e+09	4.31782e+08	4.74312e+08	7.24798e+08	4.49392e+08	1.56471e+09	1.9422e+09	7.70841e+08	5.4363e+08	1.31877e+09	8.88696	8.7353	9.12017	32	30	38	37	29	36	32	102	85	4	4	4	4	4	5	5	5	6	98.3597	98.0938	133.177	116.146	95.1286	128.571	87.524
ENSMUSP00000023099	ENSMUSG00000022462	pep:known chromosome:GRCm38:15:96687394:96699698:-1 gene:ENSMUSG00000022462 transcript:ENSMUST00000023099 gene_biotype:protein_coding transcript_biotype:protein_coding	Slc38a2	solute carrier family 38, member 2 [Source:MGI Symbol;Acc:MGI:1915010]	11.31	1	5	5	415	1.48406e+09	1.27811e+09	1.78363e+09	4.17777e+09	5.4233e+09	3.67102e+09	2.50128e+09	3.9019e+09	2.94269e+09	1.51527e+09	4.42403e+09	3.11529e+09	9.18049	9.64582	9.4935	23	25	18	69	61	51	52	61	55	4	4	3	5	5	5	4	5	5	90.2363	99.4696	68.0618	263.923	241.877	206.188	198.191
ENSMUSP00000034272	ENSMUSG00000031813	pep:known chromosome:GRCm38:8:71542930:71548024:1 gene:ENSMUSG00000031813 transcript:ENSMUST00000034272 gene_biotype:protein_coding transcript_biotype:protein_coding	Mvb12a	multivesicular body subunit 12A [Source:MGI Symbol;Acc:MGI:1920961]	45.39	1	11	11	413	3.54567e+08	3.79903e+08	4.19949e+08	1.48141e+09	1.27293e+09	1.17358e+09	1.33034e+09	1.48733e+09	1.71114e+09	3.84806e+08	1.30931e+09	1.5096e+09	8.58524	9.11704	9.17886	21	18	13	64	75	68	39	44	71	6	6	5	9	10	11	7	7	9	63.6443	54.1937	39.1886	192.534	266.917	241.856	124.429
ENSMUSP00000072154	ENSMUSG00000014932	pep:known chromosome:GRCm38:5:32611171:32687066:1 gene:ENSMUSG00000014932 transcript:ENSMUST00000072311 gene_biotype:protein_coding transcript_biotype:protein_coding	Yes1	Yamaguchi sarcoma viral (v-yes) oncogene homolog 1 [Source:MGI Symbol;Acc:MGI:99147]	52.13	48	14	23	411	8.39579e+08	5.84885e+08	8.9682e+08	1.57949e+09	1.18527e+09	1.22027e+09	8.46372e+08	8.92742e+08	8.5093e+08	7.73761e+08	1.32834e+09	8.63348e+08	8.88861	9.12331	8.93619	19	22	24	84	87	73	27	36	39	9	9	7	15	19	17	11	11	11	56.3093	63.4801	75.2814	246.561	268.225	214.166	75.9438
ENSMUSP00000115722	ENSMUSG00000074129	pep:known chromosome:GRCm38:7:45125558:45128748:-1 gene:ENSMUSG00000074129 transcript:ENSMUST00000150350 gene_biotype:protein_coding transcript_biotype:protein_coding	Rpl13a	ribosomal protein L13A [Source:MGI Symbol;Acc:MGI:1351455]	26.6	4	9	9	409	1.12733e+09	1.37544e+09	1.63989e+09	8.68387e+08	7.05468e+08	9.11555e+08	1.16757e+09	5.11877e+09	4.47292e+09	1.38089e+09	8.2847e+08	3.58642e+09	9.14016	8.91828	9.55466	29	38	30	36	28	42	35	94	77	5	7	4	6	5	7	7	9	9	75.0998	102.651	84.8031	95.4445	77.9569	109.591	91.4004
ENSMUSP00000110314	ENSMUSG00000052459	pep:known chromosome:GRCm38:16:44085402:44139305:-1 gene:ENSMUSG00000052459 transcript:ENSMUST00000114666 gene_biotype:protein_coding transcript_biotype:protein_coding	Atp6v1a	ATPase, H+ transporting, lysosomal V1 subunit A [Source:MGI Symbol;Acc:MGI:1201780]	46.35	4	20	21	403	6.35228e+08	8.31212e+08	1.25729e+09	5.90383e+08	6.44773e+08	8.90984e+08	7.73498e+07	1.31709e+08	1.59301e+08	9.07909e+08	7.08713e+08	1.22787e+08	8.95804	8.85047	8.08915	46	53	87	62	62	66	4	14	9	16	16	17	14	14	17	3	5	4	140.639	169.348	289.159	197.21	203.552	228.184	10.07
ENSMUSP00000110191	ENSMUSG00000058835	pep:known chromosome:GRCm38:2:22940369:23040185:-1 gene:ENSMUSG00000058835 transcript:ENSMUST00000114544 gene_biotype:protein_coding transcript_biotype:protein_coding	Abi1	abl-interactor 1 [Source:MGI Symbol;Acc:MGI:104913]	38.66	11	12	18	402	4.09346e+08	3.69318e+08	5.55113e+08	1.62395e+09	2.13011e+09	1.12221e+09	5.40723e+08	4.43448e+08	4.69734e+08	4.44592e+08	1.62542e+09	4.84635e+08	8.64796	9.21097	8.68541	21	23	21	88	97	71	28	25	28	11	10	8	14	17	17	10	13	11	61.8573	65.9816	69.4277	284.042	318.501	235.706	77.5868
ENSMUSP00000121312	ENSMUSG00000006345	pep:known chromosome:GRCm38:10:75568656:75586200:1 gene:ENSMUSG00000006345 transcript:ENSMUST00000134503 gene_biotype:protein_coding transcript_biotype:protein_coding	Ggt1	gamma-glutamyltransferase 1 [Source:MGI Symbol;Acc:MGI:95706]	23.59	9	12	12	401	3.46314e+08	3.79363e+08	7.64693e+08	7.59285e+08	9.13865e+08	1.95948e+09	5.86711e+08	6.68642e+08	7.57799e+08	4.9679e+08	1.21088e+09	6.71051e+08	8.69617	9.0831	8.82676	18	23	41	78	71	64	32	38	36	9	9	10	11	11	11	9	10	9	53.8419	72.9915	132.616	239.814	213.375	196.629	93.5362
ENSMUSP00000007340	ENSMUSG00000022229	pep:known chromosome:GRCm38:14:56365068:56388551:1 gene:ENSMUSG00000022229 transcript:ENSMUST00000007340 gene_biotype:protein_coding transcript_biotype:protein_coding	Atp12a	ATPase, H+/K+ transporting, nongastric, alpha polypeptide [Source:MGI Symbol;Acc:MGI:1926943]	6.09	1	1	7	399	4.73123e+09	5.90268e+09	3.93736e+09	5.61143e+09	7.66752e+09	8.29477e+09	1.49345e+09	1.53295e+09	1.66297e+09	4.85709e+09	7.19124e+09	1.56313e+09	9.68638	9.8568	9.19399	34	46	32	89	69	68	18	23	20	4	6	3	4	4	6	3	3	4	98.0769	134.482	95.7248	260.87	195.009	187.95	49.5756
ENSMUSP00000041453	ENSMUSG00000037242	pep:known chromosome:GRCm38:4:135213969:135272814:-1 gene:ENSMUSG00000037242 transcript:ENSMUST00000037099 gene_biotype:protein_coding transcript_biotype:protein_coding	Clic4	chloride intracellular channel 4 (mitochondrial) [Source:MGI Symbol;Acc:MGI:1352754]	66.4	1	13	13	397	7.16397e+08	8.19917e+08	1.14305e+09	2.01721e+09	2.70875e+09	2.12827e+09	3.93005e+08	2.72348e+08	2.78241e+08	8.9312e+08	2.28474e+09	3.14531e+08	8.95091	9.35884	8.49766	15	16	32	111	103	89	9	7	15	4	4	8	9	12	13	2	2	4	47.941	57.2872	111.649	378.765	391.03	320.892	21.9967
ENSMUSP00000133523	ENSMUSG00000007739	pep:known chromosome:GRCm38:11:22990519:23003780:1 gene:ENSMUSG00000007739 transcript:ENSMUST00000173867 gene_biotype:protein_coding transcript_biotype:protein_coding	Cct4	chaperonin containing Tcp1, subunit 4 (delta) [Source:MGI Symbol;Acc:MGI:104689]	51.21	3	20	21	397	8.08571e+08	6.76736e+08	1.25493e+09	7.54911e+08	5.40829e+08	8.23451e+08	1.44641e+08	1.82622e+08	3.58441e+08	9.13411e+08	7.06397e+08	2.28568e+08	8.96067	8.84905	8.35902	47	46	84	72	59	48	1	8	32	16	15	14	14	18	16	1	5	10	141.109	140.018	269.644	226.241	177.703	150.711	3.66686
ENSMUSP00000061345	ENSMUSG00000046836	pep:known chromosome:GRCm38:1:183276342:183297008:-1 gene:ENSMUSG00000046836 transcript:ENSMUST00000057062 gene_biotype:protein_coding transcript_biotype:protein_coding	Brox	BRO1 domain and CAAX motif containing [Source:MGI Symbol;Acc:MGI:1918928]	50.61	2	15	15	396	5.02641e+08	4.54316e+08	6.39871e+08	2.69428e+09	3.21476e+09	2.85304e+09	3.16153e+09	2.54041e+09	2.48034e+09	5.32276e+08	2.92069e+09	2.72743e+09	8.72614	9.46549	9.43575	9	8	10	47	85	88	47	38	64	3	3	3	9	12	12	8	8	9	32.6541	27.0436	35.4435	149.267	294.494	288.258	155.078
ENSMUSP00000057664	ENSMUSG00000047187	pep:known chromosome:GRCm38:4:8535644:8607778:1 gene:ENSMUSG00000047187 transcript:ENSMUST00000060232 gene_biotype:protein_coding transcript_biotype:protein_coding	Rab2a	RAB2A, member RAS oncogene family [Source:MGI Symbol;Acc:MGI:1928750]	51.42	5	8	8	395	7.49297e+08	8.01844e+08	9.67243e+08	1.0246e+09	1.14453e+09	1.16949e+09	6.81482e+08	6.99942e+08	5.34158e+08	8.39461e+08	1.11287e+09	6.38527e+08	8.924	9.04645	8.80518	27	34	43	71	66	55	29	29	41	7	7	6	7	8	7	7	7	6	83.8423	112.348	146.486	230.839	207.435	174.228	83.6607
ENSMUSP00000020099	ENSMUSG00000019942	pep:known chromosome:GRCm38:10:69336635:69352938:-1 gene:ENSMUSG00000019942 transcript:ENSMUST00000020099 gene_biotype:protein_coding transcript_biotype:protein_coding	Cdk1	cyclin-dependent kinase 1 [Source:MGI Symbol;Acc:MGI:88351]	68.01	44	16	18	394	1.07466e+09	8.84021e+08	1.27724e+09	1.05389e+09	1.26065e+09	1.32489e+09	5.99974e+08	6.53497e+08	5.49698e+08	1.07864e+09	1.21314e+09	6.01056e+08	9.03288	9.08391	8.77892	41	35	47	62	64	64	27	24	30	11	13	13	12	13	15	8	6	11	128.898	104.557	150.287	181.612	187.918	193.971	74.9795
ENSMUSP00000072136	ENSMUSG00000061981	pep:known chromosome:GRCm38:11:78037931:78060434:1 gene:ENSMUSG00000061981 transcript:ENSMUST00000072289 gene_biotype:protein_coding transcript_biotype:protein_coding	Flot2	flotillin 2 [Source:MGI Symbol;Acc:MGI:103309]	51.64	3	21	21	394	4.05492e+08	1.22464e+09	4.30877e+08	1.26205e+09	2.77929e+08	2.70693e+08	5.22736e+08	6.60589e+08	7.32748e+08	6.87004e+08	6.03559e+08	6.38691e+08	8.83696	8.78072	8.80529	26	31	37	38	48	38	48	68	60	10	12	12	13	14	14	12	15	15	80.2374	95.154	122.652	116.75	151.163	119.556	146.643
ENSMUSP00000023128	ENSMUSG00000000555	pep:known chromosome:GRCm38:15:103344289:103366763:-1 gene:ENSMUSG00000000555 transcript:ENSMUST00000023128 gene_biotype:protein_coding transcript_biotype:protein_coding	Itga5	integrin alpha 5 (fibronectin receptor alpha) [Source:MGI Symbol;Acc:MGI:96604]	21.65	1	18	18	393	5.15065e+08	5.20817e+08	7.32907e+08	1.07843e+09	1.12798e+09	1.08045e+09	6.31488e+08	7.63535e+08	6.71062e+08	5.89596e+08	1.09562e+09	6.88695e+08	8.77055	9.03966	8.83803	22	23	29	77	75	69	27	40	31	7	11	9	14	16	16	11	11	11	61.4046	63.7191	84.8319	215.969	215.185	197.326	69.0353
ENSMUSP00000101843	ENSMUSG00000059921	pep:known chromosome:GRCm38:3:141465564:141834924:1 gene:ENSMUSG00000059921 transcript:ENSMUST00000106236 gene_biotype:protein_coding transcript_biotype:protein_coding	Unc5c	unc-5 homolog C (C. elegans) [Source:MGI Symbol;Acc:MGI:1095412]	36.2	3	27	28	393	3.38365e+08	3.19611e+08	3.29081e+08	6.22204e+08	9.63017e+08	6.18276e+08	5.65127e+08	5.61125e+08	5.30344e+08	3.29019e+08	7.34499e+08	5.52199e+08	8.51722	8.86599	8.7421	4	8	9	82	89	72	37	41	51	4	6	6	18	20	21	16	14	16	10.3563	20.7274	25.1652	245.024	293.138	229.771	103.317
ENSMUSP00000000137	ENSMUSG00000020152	pep:known chromosome:GRCm38:11:20062304:20112913:-1 gene:ENSMUSG00000020152 transcript:ENSMUST00000000137 gene_biotype:protein_coding transcript_biotype:protein_coding	Actr2	ARP2 actin-related protein 2 [Source:MGI Symbol;Acc:MGI:1913963]	27.41	1	11	11	392	1.03479e+09	1.4155e+09	1.38866e+09	1.03037e+09	1.12702e+09	1.32038e+09	2.26692e+08	1.07713e+08	1.64536e+08	1.27965e+09	1.15925e+09	1.66314e+08	9.10709	9.06418	8.22093	41	50	47	85	83	54	12	9	11	8	9	8	9	11	10	5	6	7	125.531	150.493	149.708	251.195	237.237	167.523	34.0633
ENSMUSP00000036162	ENSMUSG00000041720	pep:known chromosome:GRCm38:16:17280351:17406314:-1 gene:ENSMUSG00000041720 transcript:ENSMUST00000036161 gene_biotype:protein_coding transcript_biotype:protein_coding	Pi4ka	phosphatidylinositol 4-kinase, catalytic, alpha polypeptide [Source:MGI Symbol;Acc:MGI:2448506]	29.6	5	44	44	389	3.14029e+08	3.09183e+08	4.29812e+08	4.97928e+08	5.71446e+08	7.30925e+08	7.90749e+07	2.36949e+08	2.42431e+08	3.51008e+08	6.001e+08	1.86152e+08	8.54532	8.77822	8.26987	32	39	33	82	88	82	11	15	7	21	23	17	30	34	31	9	11	7	93.7689	108.325	96.1526	234.757	267.666	247.05	27.2961
ENSMUSP00000031314	ENSMUSG00000029368	pep:known chromosome:GRCm38:5:90460889:90476603:1 gene:ENSMUSG00000029368 transcript:ENSMUST00000031314 gene_biotype:protein_coding transcript_biotype:protein_coding	Alb	albumin [Source:MGI Symbol;Acc:MGI:87991]	8.55	1	2	4	388	4.19941e+09	6.74e+09	8.22486e+09	2.68837e+09	1.76742e+09	3.72658e+09	1.19045e+09	1.43596e+09	7.6975e+09	6.38809e+09	2.72746e+09	3.4413e+09	9.80537	9.43576	9.53672	28	57	109	36	20	30	18	15	75	2	3	3	2	2	2	2	2	4	101.306	208.05	372.809	129.706	74.6934	105.836	64.8576
ENSMUSP00000064280	ENSMUSG00000022770	pep:known chromosome:GRCm38:16:31664039:31873346:1 gene:ENSMUSG00000022770 transcript:ENSMUST00000064477 gene_biotype:protein_coding transcript_biotype:protein_coding	Dlg1	discs, large homolog 1 (Drosophila) [Source:MGI Symbol;Acc:MGI:107231]	43.37	8	15	32	388	3.28701e+08	2.71499e+08	3.52918e+08	8.32854e+08	9.13585e+08	7.84194e+08	2.32276e+08	3.03449e+08	2.34205e+08	3.17706e+08	8.43544e+08	2.56643e+08	8.50203	8.92611	8.40933	17	17	26	88	96	78	15	21	30	11	12	15	23	29	26	9	10	16	56.7382	51.5164	79.8083	284.613	326.657	266.605	36.2208
ENSMUSP00000025511	ENSMUSG00000024608	pep:known chromosome:GRCm38:18:60774510:60778546:1 gene:ENSMUSG00000024608 transcript:ENSMUST00000025511 gene_biotype:protein_coding transcript_biotype:protein_coding	Rps14	ribosomal protein S14 [Source:MGI Symbol;Acc:MGI:98107]	34.44	3	9	9	386	1.25013e+09	1.28554e+09	1.64208e+09	7.50543e+08	5.63828e+08	7.01307e+08	1.89916e+09	4.51263e+09	4.92416e+09	1.39258e+09	6.71893e+08	3.77865e+09	9.14382	8.8273	9.57734	22	28	31	30	27	28	41	95	84	6	7	7	7	7	7	9	9	8	91.7757	115.455	132.078	114.862	112.501	103.673	153.668
ENSMUSP00000022629	ENSMUSG00000022048	pep:known chromosome:GRCm38:14:66802864:66868688:-1 gene:ENSMUSG00000022048 transcript:ENSMUST00000022629 gene_biotype:protein_coding transcript_biotype:protein_coding	Dpysl2	dihydropyrimidinase-like 2 [Source:MGI Symbol;Acc:MGI:1349763]	59.62	1	19	21	386	8.43749e+08	6.88409e+08	9.41927e+08	3.69017e+08	4.65557e+08	4.55077e+08	9.6019e+07	6.64645e+08	1.23095e+08	8.24695e+08	4.29884e+08	2.94586e+08	8.91629	8.63335	8.46921	59	56	61	60	50	58	8	17	17	16	14	14	16	17	16	5	9	8	196.698	191.645	217.579	195.917	167.25	201.144	18.7346
ENSMUSP00000035263	ENSMUSG00000037824	pep:known chromosome:GRCm38:14:40906445:40966807:-1 gene:ENSMUSG00000037824 transcript:ENSMUST00000047652 gene_biotype:protein_coding transcript_biotype:protein_coding	Tspan14	tetraspanin 14 [Source:MGI Symbol;Acc:MGI:1196325]	39.26	1	13	13	386	1.74236e+08	1.62524e+08	1.2069e+08	1.31232e+09	2.08277e+09	1.68199e+09	1.00435e+09	1.0056e+09	9.73628e+08	1.52484e+08	1.69236e+09	9.94525e+08	8.18322	9.22849	8.99762	7	8	15	96	67	43	20	61	69	3	4	4	11	12	8	8	9	8	20.7559	22.1676	48.9929	294.223	204.333	131.239	50.256
ENSMUSP00000104306	ENSMUSG00000020897	pep:known chromosome:GRCm38:11:69045647:69051664:1 gene:ENSMUSG00000020897 transcript:ENSMUST00000108666 gene_biotype:protein_coding transcript_biotype:protein_coding	Aurkb	aurora kinase B [Source:MGI Symbol;Acc:MGI:107168]	53.04	1	16	16	385	6.51224e+08	6.20368e+08	1.22878e+09	5.48275e+08	4.32744e+08	4.47124e+08	7.7183e+07	1.20165e+08	1.60885e+08	8.33456e+08	4.76048e+08	1.19411e+08	8.92088	8.67765	8.07704	53	63	86	56	52	38	7	13	17	10	11	12	10	12	13	4	7	6	168.547	206.94	290.468	178.861	181.011	124.156	20.8692
ENSMUSP00000049355	ENSMUSG00000036427	pep:known chromosome:GRCm38:7:34202122:34230281:-1 gene:ENSMUSG00000036427 transcript:ENSMUST00000038027 gene_biotype:protein_coding transcript_biotype:protein_coding	Gpi1	glucose phosphate isomerase 1 [Source:MGI Symbol;Acc:MGI:95797]	42.11	3	19	19	385	6.09746e+08	4.14079e+08	5.43712e+08	7.53143e+08	1.06034e+09	1.28444e+09	8.80418e+07	6.79345e+07	1.38915e+08	5.22512e+08	1.03264e+09	9.82971e+07	8.7181	9.01395	7.99254	24	25	42	76	96	95	4	4	19	8	10	12	11	17	16	4	2	8	69.8151	74.6396	128.37	235.507	310.327	312.802	9.39151
ENSMUSP00000085244	ENSMUSG00000041763	pep:known chromosome:GRCm38:1:43934002:44002999:1 gene:ENSMUSG00000041763 transcript:ENSMUST00000087933 gene_biotype:protein_coding transcript_biotype:protein_coding	Tpp2	tripeptidyl peptidase II [Source:MGI Symbol;Acc:MGI:102724]	41.76	1	41	41	384	1.53796e+08	1.57722e+08	2.17375e+08	1.17806e+08	8.901e+07	1.27708e+08	2.32396e+08	8.84115e+08	8.02746e+08	1.76298e+08	1.11508e+08	6.39752e+08	8.24625	8.04731	8.80601	21	16	31	24	13	17	40	92	130	13	10	19	11	8	12	18	30	36	53.5722	41.1114	92.149	60.9554	38.2858	50.624	104.518
ENSMUSP00000045841	ENSMUSG00000026615	pep:known chromosome:GRCm38:1:185363095:185428355:1 gene:ENSMUSG00000026615 transcript:ENSMUST00000046514 gene_biotype:protein_coding transcript_biotype:protein_coding	Eprs	glutamyl-prolyl-tRNA synthetase [Source:MGI Symbol;Acc:MGI:97838]	38.43	1	46	46	382	3.9837e+08	4.16431e+08	6.2356e+08	1.92732e+08	2.02432e+08	2.72609e+08		8.15456e+07	1.63505e+08	4.79454e+08	2.22591e+08	1.22525e+08	8.68075	8.34751	8.08823	52	57	106	38	35	67		8	19	27	26	36	17	20	31		8	13	168.307	190.617	361.5	121.802	120.126	216.817
ENSMUSP00000025918	ENSMUSG00000024966	pep:known chromosome:GRCm38:19:7020696:7040026:-1 gene:ENSMUSG00000024966 transcript:ENSMUST00000025918 gene_biotype:protein_coding transcript_biotype:protein_coding	Stip1	stress-induced phosphoprotein 1 [Source:MGI Symbol;Acc:MGI:109130]	50.09	1	25	25	379	4.69503e+08	3.57742e+08	5.38398e+08	6.58461e+08	7.11777e+08	6.1033e+08	4.7246e+08	2.03039e+08	3.91114e+08	4.55214e+08	6.60189e+08	3.55538e+08	8.65822	8.81967	8.55089	26	28	34	58	80	64	33	14	42	9	13	12	17	21	20	16	6	15	71.2537	78.3416	100.881	169.491	240.87	191.386	88.408
ENSMUSP00000082822	ENSMUSG00000029622	pep:known chromosome:GRCm38:5:145114215:145129699:1 gene:ENSMUSG00000029622 transcript:ENSMUST00000085679 gene_biotype:protein_coding transcript_biotype:protein_coding	Arpc1b	actin related protein 2/3 complex, subunit 1B [Source:MGI Symbol;Acc:MGI:1343142]	45.7	4	13	14	377	1.64086e+09	1.71199e+09	1.67703e+09	1.52363e+09	1.85887e+09	1.84396e+09	2.12104e+08	2.10981e+08	1.5959e+08	1.67663e+09	1.74216e+09	1.94225e+08	9.22444	9.24109	8.28831	37	44	52	70	67	65	13	15	14	8	9	8	10	11	11	6	5	6	126.934	150.384	166.604	216.106	215.079	207.021	41.7086
ENSMUSP00000030398	ENSMUSG00000028645	pep:known chromosome:GRCm38:4:119108711:119137330:1 gene:ENSMUSG00000028645 transcript:ENSMUST00000030398 gene_biotype:protein_coding transcript_biotype:protein_coding	Slc2a1	solute carrier family 2 (facilitated glucose transporter), member 1 [Source:MGI Symbol;Acc:MGI:95755]	10.77	4	6	6	376	1.26666e+09	1.46264e+09	1.42362e+09	3.38565e+09	3.5538e+09	2.78116e+09	1.64651e+09	2.08329e+09	1.50945e+09	1.38431e+09	3.2402e+09	1.74641e+09	9.14123	9.51057	9.24215	25	30	31	71	58	54	36	37	34	4	3	3	4	6	3	3	3	4	66.7832	80.2745	81.5564	188.928	155.545	142.225	92.9821
ENSMUSP00000064048	ENSMUSG00000013236	pep:known chromosome:GRCm38:17:56412433:56476483:-1 gene:ENSMUSG00000013236 transcript:ENSMUST00000067538 gene_biotype:protein_coding transcript_biotype:protein_coding	Ptprs	protein tyrosine phosphatase, receptor type, S [Source:MGI Symbol;Acc:MGI:97815]	30.62	14	35	37	376	6.24179e+07	4.74932e+07	1.08516e+08	4.10546e+08	4.18956e+08	3.6752e+08	4.75141e+08	9.84605e+08	8.02253e+08	7.28092e+07	3.99007e+08	7.54e+08	7.86219	8.60098	8.87737	2	2	6	42	69	51	35	76	93	1	1	5	14	23	19	17	27	27	5.531	5.82707	18.9598	143.005	234.097	173.031	104.836
ENSMUSP00000044554	ENSMUSG00000037712	pep:known chromosome:GRCm38:14:45458792:45530118:-1 gene:ENSMUSG00000037712 transcript:ENSMUST00000045905 gene_biotype:protein_coding transcript_biotype:protein_coding	Fermt2	fermitin family homolog 2 (Drosophila) [Source:MGI Symbol;Acc:MGI:2385001]	50.59	3	26	26	375	7.97476e+07	6.99839e+07	1.47432e+08	9.75769e+08	5.99827e+08	5.5629e+08	2.42246e+08	1.90902e+08	2.82802e+08	9.90545e+07	7.10629e+08	2.3865e+08	7.99587	8.85164	8.37776	10	6	11	77	102	83	27	20	39	6	5	7	17	24	18	11	9	12	28.1484	20.5415	37.9706	235.058	339.091	267.466	78.2545
ENSMUSP00000109320	ENSMUSG00000032366	pep:novel chromosome:GRCm38:9:67022593:67043962:-1 gene:ENSMUSG00000032366 transcript:ENSMUST00000113690 gene_biotype:protein_coding transcript_biotype:protein_coding	Tpm1	tropomyosin 1, alpha [Source:MGI Symbol;Acc:MGI:98809]	54.69	7	2	19	375	1.39822e+09	1.68141e+09	1.49783e+09	6.65848e+08	9.35324e+08	1.02635e+09	1.01239e+08	8.83396e+07	9.82027e+07	1.52582e+09	8.75839e+08	9.59273e+07	9.1835	8.94242	7.98194	63	76	68	55	42	52	6	8	5	12	14	13	10	13	12	3	4	2	199.796	245.679	218.068	174.297	132.028	177.354	17.6205
ENSMUSP00000047260	ENSMUSG00000036053	pep:known chromosome:GRCm38:2:52857868:53134202:1 gene:ENSMUSG00000036053 transcript:ENSMUST00000049483 gene_biotype:protein_coding transcript_biotype:protein_coding	Fmnl2	formin-like 2 [Source:MGI Symbol;Acc:MGI:1918659]	32.59	8	28	32	375	7.47282e+07	1.29185e+08	1.48932e+08	5.39337e+08	6.79303e+08	6.53607e+08	1.71226e+08	1.71e+08	2.32631e+08	1.17615e+08	6.24083e+08	1.91619e+08	8.07046	8.79524	8.28244	10	12	25	77	84	74	23	24	46	5	6	12	21	25	24	12	11	18	25.048	32.2085	69.7054	222.594	245.107	215.457	62.106
ENSMUSP00000108075	ENSMUSG00000040990	pep:known chromosome:GRCm38:X:159627272:159978069:1 gene:ENSMUSG00000040990 transcript:ENSMUST00000112456 gene_biotype:protein_coding transcript_biotype:protein_coding	Sh3kbp1	SH3-domain kinase binding protein 1 [Source:MGI Symbol;Acc:MGI:1889583]	52.18	8	32	32	375	1.01067e+08	6.31338e+07	1.42016e+08	3.13359e+08	3.69728e+08	3.1537e+08	2.69394e+08	2.30842e+08	3.58462e+08	1.02072e+08	3.32819e+08	2.86232e+08	8.00891	8.52221	8.45672	9	8	17	69	58	59	55	43	57	8	5	10	18	18	19	20	18	18	23.1329	25.0292	56.6199	219.699	170.452	184.77	145.465
ENSMUSP00000033154	ENSMUSG00000030867	pep:known chromosome:GRCm38:7:122159437:122169875:1 gene:ENSMUSG00000030867 transcript:ENSMUST00000033154 gene_biotype:protein_coding transcript_biotype:protein_coding	Plk1	polo-like kinase 1 [Source:MGI Symbol;Acc:MGI:97621]	42.62	1	18	18	374	3.46991e+09	2.46848e+09	3.02322e+09	4.12274e+08	3.28409e+08	3.86531e+08	1.64591e+08	1.63653e+08	1.31183e+08	2.9872e+09	3.75738e+08	1.53142e+08	9.47526	8.57489	8.1851	83	79	104	33	26	25	12	9	3	13	16	16	10	9	10	6	5	3	243.116	236.4	333.286	92.1952	81.9753	74.1483	30.8899
ENSMUSP00000119829	ENSMUSG00000019868	pep:known chromosome:GRCm38:10:14654755:14705560:-1 gene:ENSMUSG00000019868 transcript:ENSMUST00000154132 gene_biotype:protein_coding transcript_biotype:protein_coding	Vta1	Vps20-associated 1 homolog (S. cerevisiae) [Source:MGI Symbol;Acc:MGI:1913451]	31.72	2	10	10	374	3.56822e+08	3.43047e+08	4.2302e+08	1.82384e+09	2.45441e+09	2.10913e+09	1.47559e+09	1.07121e+09	1.27514e+09	3.74296e+08	2.12913e+09	1.27398e+09	8.57322	9.3282	9.10516	13	13	12	71	74	55	53	38	45	6	6	5	8	9	7	8	7	8	39.772	39.3914	37.4498	227.953	240.125	190.756	161.286
ENSMUSP00000032399	ENSMUSG00000030265	pep:known chromosome:GRCm38:6:145216699:145250239:-1 gene:ENSMUSG00000030265 transcript:ENSMUST00000032399 gene_biotype:protein_coding transcript_biotype:protein_coding	Kras	v-Ki-ras2 Kirsten rat sarcoma viral oncogene homolog [Source:MGI Symbol;Acc:MGI:96680]	71.28	5	2	12	373	5.07837e+08	5.78638e+08	5.91018e+08	2.05818e+09	2.83766e+09	2.84818e+09	9.3854e+08	1.28696e+09	1.384e+09	5.59165e+08	2.58134e+09	1.20317e+09	8.74754	9.41185	9.08033	13	15	20	75	80	78	26	28	38	5	7	7	9	11	11	7	7	8	37.2002	44.3484	64.2811	245.651	281.777	277.924	76.2374
ENSMUSP00000099681	ENSMUSG00000027882	pep:known chromosome:GRCm38:3:108793176:108840511:-1 gene:ENSMUSG00000027882 transcript:ENSMUST00000102621 gene_biotype:protein_coding transcript_biotype:protein_coding	Stxbp3a	syntaxin binding protein 3A [Source:MGI Symbol;Acc:MGI:107362]	44.26	3	25	25	372	2.25505e+08	2.10236e+08	1.77059e+08	7.20699e+08	9.85421e+08	7.97178e+08	3.1379e+08	3.31832e+08	2.7099e+08	2.04267e+08	8.34433e+08	3.05537e+08	8.3102	8.92139	8.48506	13	15	19	70	90	74	25	32	34	7	10	6	12	21	20	10	10	13	39.4629	44.5672	57.4803	213.3	272.603	221.294	69.3836
ENSMUSP00000105159	ENSMUSG00000027646	pep:known chromosome:GRCm38:2:157418444:157471835:1 gene:ENSMUSG00000027646 transcript:ENSMUST00000109533 gene_biotype:protein_coding transcript_biotype:protein_coding	Src	Rous sarcoma oncogene [Source:MGI Symbol;Acc:MGI:98397]	48.79	4	15	21	371	5.57064e+08	3.74005e+08	3.32681e+08	1.54374e+09	9.74992e+08	7.81677e+08	1.28362e+09	1.07218e+09	9.62053e+08	4.2125e+08	1.10014e+09	1.10595e+09	8.62454	9.04145	9.04374	21	28	24	83	70	54	23	31	37	9	11	10	17	19	18	11	10	12	55.3039	77.3219	76.363	250.125	214.229	163.35	64.116
ENSMUSP00000025541	ENSMUSG00000024639	pep:known chromosome:GRCm38:19:16132831:16387463:1 gene:ENSMUSG00000024639 transcript:ENSMUST00000025541 gene_biotype:protein_coding transcript_biotype:protein_coding	Gnaq	guanine nucleotide binding protein, alpha q polypeptide [Source:MGI Symbol;Acc:MGI:95776]	37.33	1	7	12	370	1.17404e+09	1.17018e+09	1.28187e+09	2.04447e+09	2.58692e+09	2.38078e+09	5.77453e+08	7.51404e+08	6.72586e+08	1.2087e+09	2.33739e+09	6.67148e+08	9.08232	9.36873	8.82422	27	28	39	82	69	71	15	16	23	7	7	10	11	9	11	4	4	7	75.0641	78.9106	113.237	247.974	208.016	211.547	35.5603
ENSMUSP00000028683	ENSMUSG00000027248	pep:known chromosome:GRCm38:2:121413775:121438687:1 gene:ENSMUSG00000027248 transcript:ENSMUST00000028683 gene_biotype:protein_coding transcript_biotype:protein_coding	Pdia3	protein disulfide isomerase associated 3 [Source:MGI Symbol;Acc:MGI:95834]	49.5	2	20	20	370	1.49118e+09	1.27291e+09	1.54478e+09	2.04924e+08	1.69709e+08	3.81082e+08		2.27479e+07	5.27515e+07	1.43629e+09	2.51905e+08	3.77497e+07	9.15724	8.40124	7.57691	69	87	117	26	24	37		4	6	17	17	17	14	13	14		3	5	211.234	271.876	401.232	74.0629	68.9217	118.449
ENSMUSP00000099492	ENSMUSG00000037902	pep:known chromosome:GRCm38:2:129592914:129632228:1 gene:ENSMUSG00000037902 transcript:ENSMUST00000103203 gene_biotype:protein_coding transcript_biotype:protein_coding	Sirpa	signal-regulatory protein alpha [Source:MGI Symbol;Acc:MGI:108563]	39.88	7	14	14	370	2.85448e+08	3.23558e+08	1.56479e+08	1.45491e+09	1.58036e+09	1.38929e+09	5.96595e+08	6.7812e+08	8.2724e+08	2.55162e+08	1.47485e+09	7.00651e+08	8.40682	9.16875	8.8455	14	11	10	81	79	66	22	30	57	7	5	5	11	11	12	8	9	11	45.6426	38.3671	36.3787	289.803	322.375	249.256	66.521
ENSMUSP00000039109	ENSMUSG00000040385	pep:known chromosome:GRCm38:19:4192158:4195419:1 gene:ENSMUSG00000040385 transcript:ENSMUST00000046094 gene_biotype:protein_coding transcript_biotype:protein_coding	Ppp1ca	protein phosphatase 1, catalytic subunit, alpha isoform [Source:MGI Symbol;Acc:MGI:103016]	53.64	1	3	15	369	5.79723e+08	5.86573e+08	7.46861e+08	9.18224e+08	1.14567e+09	7.76221e+08	3.14351e+08	2.19205e+08	2.89721e+08	6.37719e+08	9.46704e+08	2.74426e+08	8.80463	8.97621	8.43842	23	29	53	87	72	59	12	10	24	8	9	10	12	14	15	5	7	9	64.4095	82.0562	160.653	251.793	222.336	182.033	29.3825
ENSMUSP00000022242	ENSMUSG00000021728	pep:known chromosome:GRCm38:13:117220625:117274098:1 gene:ENSMUSG00000021728 transcript:ENSMUST00000022242 gene_biotype:protein_coding transcript_biotype:protein_coding	Emb	embigin [Source:MGI Symbol;Acc:MGI:95321]	33.03	1	13	13	368	6.48928e+08	8.06497e+08	1.05701e+09	1.68069e+09	1.70185e+09	1.25117e+09	3.11035e+08	4.3124e+08	4.49667e+08	8.37479e+08	1.54457e+09	3.97314e+08	8.92297	9.18881	8.59913	26	36	32	80	64	59	23	18	30	5	6	5	8	12	12	5	5	4	80.9461	115.279	109.587	264.212	209.813	188.212	66.9237
ENSMUSP00000099435	ENSMUSG00000071415	pep:known chromosome:GRCm38:11:97777527:97782437:-1 gene:ENSMUSG00000071415 transcript:ENSMUST00000103146 gene_biotype:protein_coding transcript_biotype:protein_coding	Rpl23	ribosomal protein L23 [Source:MGI Symbol;Acc:MGI:1929455]	37.14	2	5	5	367	8.44976e+08	1.07305e+09	1.71689e+09	5.97846e+08	6.89113e+08	7.4563e+08	9.53223e+08	3.31415e+09	3.15723e+09	1.21164e+09	6.7753e+08	2.47487e+09	9.08337	8.83093	9.39355	28	27	45	47	30	19	28	71	72	4	4	4	4	4	4	3	4	5	66.5107	71.9365	112.05	113.831	77.0422	54.8652	67.2613
ENSMUSP00000030817	ENSMUSG00000028972	pep:known chromosome:GRCm38:4:150187015:150201332:-1 gene:ENSMUSG00000028972 transcript:ENSMUST00000030817 gene_biotype:protein_coding transcript_biotype:protein_coding	Car6	carbonic anhydrase 6 [Source:MGI Symbol;Acc:MGI:1333786]	54.57	2	10	10	367	1.53164e+08	1.54962e+08	1.30716e+08	4.27619e+08	1.02391e+09	9.98076e+08	7.796e+08	2.41907e+09	2.42158e+09	1.46281e+08	8.16534e+08	1.87342e+09	8.16519	8.91197	9.27263	9	11	11	32	57	51	31	77	88	3	4	4	5	9	7	4	6	6	33.2801	34.7748	39.1036	109.165	193.788	193.647	108.029
ENSMUSP00000021028	ENSMUSG00000020689	pep:known chromosome:GRCm38:11:104608000:104670476:1 gene:ENSMUSG00000020689 transcript:ENSMUST00000021028 gene_biotype:protein_coding transcript_biotype:protein_coding	Itgb3	integrin beta 3 [Source:MGI Symbol;Acc:MGI:96612]	35.45	1	20	20	366	2.5215e+08	2.5981e+08	4.80583e+08	5.4789e+08	5.90082e+08	8.44564e+08	1.91502e+08	1.87046e+08	3.85497e+08	3.30848e+08	6.60845e+08	2.54681e+08	8.51963	8.8201	8.406	17	22	39	68	65	77	18	21	39	10	10	11	15	15	17	8	6	12	49.8394	66.8718	129.464	220.588	214.833	263.46	53.975
ENSMUSP00000022204	ENSMUSG00000021693	pep:known chromosome:GRCm38:13:106958996:107022118:-1 gene:ENSMUSG00000021693 transcript:ENSMUST00000022204 gene_biotype:protein_coding transcript_biotype:protein_coding	Kif2a	kinesin family member 2A [Source:MGI Symbol;Acc:MGI:108390]	34.18	7	19	19	365	2.142e+09	1.78914e+09	2.25315e+09	3.34692e+08	2.66058e+08	2.34405e+08	7.46578e+07	1.07744e+08	8.45985e+07	2.06143e+09	2.78385e+08	8.90002e+07	9.31417	8.44465	7.94939	86	85	75	36	30	27	8	9	9	18	16	14	10	10	10	6	6	5	253.739	275.992	236.94	108.094	94.6471	79.2776	19.7027
ENSMUSP00000121127	ENSMUSG00000027669	pep:known chromosome:GRCm38:3:32580332:32616585:-1 gene:ENSMUSG00000027669 transcript:ENSMUST00000155737 gene_biotype:protein_coding transcript_biotype:protein_coding	Gnb4	guanine nucleotide binding protein (G protein), beta 4 [Source:MGI Symbol;Acc:MGI:104581]	30.59	3	4	8	364	1.66042e+09	1.4843e+09	2.38624e+09	5.67107e+09	5.45744e+09	5.58452e+09	1.67001e+09	1.36013e+09	1.76412e+09	1.84365e+09	5.57101e+09	1.59809e+09	9.26568	9.74593	9.2036	15	20	30	81	74	70	22	24	28	2	3	4	4	6	7	2	3	3	42.5781	56.8716	83.641	236.275	212.495	193.214	59.0619
ENSMUSP00000103365	ENSMUSG00000059070	pep:known chromosome:GRCm38:7:45715457:45720834:1 gene:ENSMUSG00000059070 transcript:ENSMUST00000075178 gene_biotype:protein_coding transcript_biotype:protein_coding	Rpl18	ribosomal protein L18 [Source:MGI Symbol;Acc:MGI:98003]	19.68	5	3	3	364	1.84519e+09	1.84797e+09	2.65242e+09	1.63015e+09	1.31618e+09	1.42724e+09	1.48568e+09	9.69825e+09	7.38289e+09	2.11519e+09	1.45786e+09	6.18894e+09	9.32535	9.16372	9.79162	26	28	24	40	25	27	27	92	75	3	3	3	3	3	3	3	3	3	96.1968	102.764	91.7616	142.451	86.229	92.2184	92.5814
ENSMUSP00000022416	ENSMUSG00000021866	pep:putative chromosome:GRCm38:14:25842156:25886804:1 gene:ENSMUSG00000021866 transcript:ENSMUST00000022416 gene_biotype:protein_coding transcript_biotype:protein_coding	Anxa11	annexin A11 [Source:MGI Symbol;Acc:MGI:108481]	39.17	3	19	19	361	5.67955e+08	5.81986e+08	7.43684e+08	9.82709e+08	5.83155e+08	7.18429e+08	3.56664e+08	3.63799e+08	3.67769e+08	6.31208e+08	7.61431e+08	3.62744e+08	8.80017	8.88163	8.5596	16	22	35	58	73	62	29	30	36	7	7	11	11	13	13	9	11	10	48.6229	68.7714	122.703	185.837	231.906	193.111	82.2384
ENSMUSP00000070714	ENSMUSG00000035152	pep:known chromosome:GRCm38:11:83302774:83403012:1 gene:ENSMUSG00000035152 transcript:ENSMUST00000065692 gene_biotype:protein_coding transcript_biotype:protein_coding	Ap2b1	adaptor-related protein complex 2, beta 1 subunit [Source:MGI Symbol;Acc:MGI:1919020]	35.22	6	14	31	359	3.57975e+08	2.39486e+08	3.55807e+08	4.38544e+08	4.44386e+08	3.31102e+08	4.20984e+08	3.38812e+08	3.06275e+08	3.17756e+08	4.04677e+08	3.55357e+08	8.50209	8.60711	8.55066	19	25	35	65	65	46	22	31	51	12	13	16	20	20	21	13	18	19	59.6354	73.6254	106.576	202.538	191.694	140.755	57.1937
ENSMUSP00000103489	ENSMUSG00000060279	pep:known chromosome:GRCm38:7:44900385:44929426:-1 gene:ENSMUSG00000060279 transcript:ENSMUST00000107857 gene_biotype:protein_coding transcript_biotype:protein_coding	Ap2a1	adaptor-related protein complex 2, alpha 1 subunit [Source:MGI Symbol;Acc:MGI:101921]	36.44	4	22	28	358	1.80124e+08	1.86661e+08	2.72369e+08	3.39065e+08	3.49822e+08	3.52415e+08	2.26636e+08	2.53454e+08	3.1536e+08	2.13051e+08	3.47101e+08	2.6515e+08	8.32848	8.54046	8.42349	21	20	35	72	62	65	16	25	42	11	11	12	21	23	24	9	12	17	58.4621	54.267	105.645	193.693	172.425	186.108	43.7971
ENSMUSP00000015877	ENSMUSG00000015733	pep:known chromosome:GRCm38:6:17636983:17666972:1 gene:ENSMUSG00000015733 transcript:ENSMUST00000015877 gene_biotype:protein_coding transcript_biotype:protein_coding	Capza2	capping protein (actin filament) muscle Z-line, alpha 2 [Source:MGI Symbol;Acc:MGI:106222]	62.59	2	13	15	355	1.36025e+09	1.49939e+09	1.80028e+09	2.13283e+09	2.03666e+09	1.92693e+09	3.14183e+08	2.93094e+08	3.19679e+08	1.55331e+09	2.03214e+09	3.08986e+08	9.19126	9.30795	8.48994	26	38	43	71	77	63	11	15	11	9	8	9	11	13	13	5	6	6	86.1343	131.65	148.22	250.828	282.741	225.314	29.0565
ENSMUSP00000066901	ENSMUSG00000034520	pep:known chromosome:GRCm38:11:102799579:102819179:-1 gene:ENSMUSG00000034520 transcript:ENSMUST00000068933 gene_biotype:protein_coding transcript_biotype:protein_coding	Gjc1	gap junction protein, gamma 1 [Source:MGI Symbol;Acc:MGI:95718]	35.1	1	8	8	353	3.64193e+08	4.83702e+08	5.71932e+08	5.3757e+09	6.44167e+09	6.00348e+09	2.30365e+09	2.23837e+09	2.73435e+09	4.73276e+08	5.94028e+09	2.42546e+09	8.67511	9.77381	9.38479	5	5	7	95	85	66	38	18	34	2	2	2	4	5	7	3	2	5	17.5156	17.0327	30.2452	304.742	284.768	243.722	130.54
ENSMUSP00000074661	ENSMUSG00000041642	pep:putative chromosome:GRCm38:1:136131389:136177998:1 gene:ENSMUSG00000041642 transcript:ENSMUST00000075164 gene_biotype:protein_coding transcript_biotype:protein_coding	Kif21b	kinesin family member 21B [Source:MGI Symbol;Acc:MGI:109234]	26.35	4	31	34	353	7.6286e+08	5.5807e+08	1.0543e+09	1.39947e+08	1.24081e+08	1.34265e+08		3.39717e+07	6.55976e+06	7.91743e+08	1.32765e+08	2.02658e+07	8.89858	8.12308	7.30676	92	84	112	22	19	20		2	2	29	25	28	12	11	10		2	2	290.325	266.152	374.292	65.4073	54.5818	56.4813
ENSMUSP00000099587	ENSMUSG00000004455	pep:known chromosome:GRCm38:5:122158278:122175273:1 gene:ENSMUSG00000004455 transcript:ENSMUST00000102528 gene_biotype:protein_coding transcript_biotype:protein_coding	Ppp1cc	protein phosphatase 1, catalytic subunit, gamma isoform [Source:MGI Symbol;Acc:MGI:104872]	52.01	2	2	14	352	6.00309e+08	5.86573e+08	7.46861e+08	9.18224e+08	1.14567e+09	7.76221e+08	3.20182e+08	2.19205e+08	2.89721e+08	6.44581e+08	9.46704e+08	2.76369e+08	8.80928	8.97621	8.44149	23	27	50	84	71	53	12	8	24	8	9	9	10	13	13	5	5	9	64.5871	76.6248	151.692	241.128	217.489	161.467	29.7351
ENSMUSP00000097743	ENSMUSG00000023088	pep:known chromosome:GRCm38:16:14361560:14475737:1 gene:ENSMUSG00000023088 transcript:ENSMUST00000100167 gene_biotype:protein_coding transcript_biotype:protein_coding	Abcc1	ATP-binding cassette, sub-family C (CFTR/MRP), member 1 [Source:MGI Symbol;Acc:MGI:102676]	31.74	7	38	38	351	2.68506e+08	2.64045e+08	3.74807e+08	3.37993e+08	4.56314e+08	5.12323e+08	5.33842e+07	4.61804e+07	4.80467e+07	3.02453e+08	4.35543e+08	4.92038e+07	8.48066	8.63903	7.692	32	29	48	88	75	64	3	6	6	17	15	21	28	29	26	2	5	5	92.2191	84.6968	143.308	262.766	246.488	210.102	7.98208
ENSMUSP00000031402	ENSMUSG00000029447	pep:known chromosome:GRCm38:5:129787439:129845820:1 gene:ENSMUSG00000029447 transcript:ENSMUST00000031402 gene_biotype:protein_coding transcript_biotype:protein_coding	Cct6a	chaperonin containing Tcp1, subunit 6a (zeta) [Source:MGI Symbol;Acc:MGI:107943]	32.89	3	17	17	351	7.30401e+08	6.57195e+08	1.20085e+09	8.57372e+08	8.24048e+08	8.58754e+08	6.33106e+07	2.04531e+08	3.94492e+08	8.62814e+08	8.46725e+08	2.20778e+08	8.93592	8.92774	8.34396	32	32	49	59	62	58	12	16	31	13	12	12	12	12	13	8	8	9	92.5076	94.8496	165.956	193.246	203.161	193.764	34.6512
ENSMUSP00000081048	ENSMUSG00000031555	pep:known chromosome:GRCm38:8:24949611:25016922:-1 gene:ENSMUSG00000031555 transcript:ENSMUST00000084035 gene_biotype:protein_coding transcript_biotype:protein_coding	Adam9	a disintegrin and metallopeptidase domain 9 (meltrin gamma) [Source:MGI Symbol;Acc:MGI:105376]	24.02	2	16	16	350	5.57786e+08	5.43249e+08	6.4817e+08	1.42248e+09	7.52236e+08	1.19352e+09	1.01704e+09	8.06595e+08	1.39103e+09	5.83068e+08	1.12275e+09	1.07156e+09	8.76572	9.05028	9.03001	17	22	17	57	52	53	47	37	48	9	12	9	13	14	15	13	11	11	49.8929	65.5243	53.195	163.294	152.365	154.564	139.156
ENSMUSP00000110021	ENSMUSG00000077450	pep:known chromosome:GRCm38:17:33742484:33760530:-1 gene:ENSMUSG00000077450 transcript:ENSMUST00000057373 gene_biotype:protein_coding transcript_biotype:protein_coding	Rab11b	RAB11B, member RAS oncogene family [Source:MGI Symbol;Acc:MGI:99425]	54.13	6	3	11	349	1.23248e+09	1.10354e+09	1.5492e+09	2.11147e+09	2.37782e+09	2.28945e+09	1.23391e+09	1.3594e+09	1.11464e+09	1.29507e+09	2.25958e+09	1.23598e+09	9.11229	9.35403	9.09201	26	31	40	80	57	52	17	18	28	7	7	8	9	9	8	5	5	6	76.8105	94.4496	128.115	246.723	165.067	148.843	47.0243
ENSMUSP00000032078	ENSMUSG00000030007	pep:known chromosome:GRCm38:6:85451505:85468477:1 gene:ENSMUSG00000030007 transcript:ENSMUST00000032078 gene_biotype:protein_coding transcript_biotype:protein_coding	Cct7	chaperonin containing Tcp1, subunit 7 (eta) [Source:MGI Symbol;Acc:MGI:107184]	49.82	1	20	20	349	9.13843e+08	7.09809e+08	1.23439e+09	7.56203e+08	5.92739e+08	7.28569e+08	1.35254e+08	2.32545e+08	4.12285e+08	9.5268e+08	6.92503e+08	2.60028e+08	8.97895	8.84042	8.41502	25	35	51	50	73	65	7	10	33	8	10	12	12	17	15	4	5	9	77.5102	106.407	167.32	151.219	229.544	192.552	16.5341
ENSMUSP00000018651	ENSMUSG00000018507	pep:known chromosome:GRCm38:11:62574538:62600515:1 gene:ENSMUSG00000018507 transcript:ENSMUST00000018651 gene_biotype:protein_coding transcript_biotype:protein_coding	Trpv2	transient receptor potential cation channel, subfamily V, member 2 [Source:MGI Symbol;Acc:MGI:1341836]	37.96	1	22	22	349	5.6412e+08	5.14859e+08	9.06482e+08	7.0406e+08	7.36114e+08	8.99004e+08	6.97385e+07	1.22092e+08	2.99921e+08	6.6182e+08	7.79726e+08	1.63917e+08	8.82074	8.89194	8.21462	35	34	53	65	58	74	5	13	12	12	13	14	16	17	18	3	8	6	102.562	103.617	176.114	201.329	180.206	230.252	11.6368
ENSMUSP00000128674	ENSMUSG00000043943	pep:putative chromosome:GRCm38:9:18323020:18386036:-1 gene:ENSMUSG00000043943 transcript:ENSMUST00000166825 gene_biotype:protein_coding transcript_biotype:protein_coding	Naalad2	N-acetylated alpha-linked acidic dipeptidase 2 [Source:MGI Symbol;Acc:MGI:1919810]	39.19	5	22	22	348	1.94376e+08	1.82235e+08	2.79081e+08	6.17794e+08	6.52789e+08	6.17649e+08	3.69292e+08	4.28234e+08	6.69783e+08	2.18564e+08	6.29411e+08	4.89103e+08	8.33958	8.79893	8.6894	16	16	22	64	53	53	34	38	52	9	9	11	16	13	17	14	15	17	42.862	46.6239	68.5444	199.82	168.772	162.961	97.4793
ENSMUSP00000090897	ENSMUSG00000069919	pep:known chromosome:GRCm38:11:32283511:32284465:1 gene:ENSMUSG00000069919 transcript:ENSMUST00000093209 gene_biotype:protein_coding transcript_biotype:protein_coding	Hba-a1	hemoglobin alpha, adult chain 1 [Source:MGI Symbol;Acc:MGI:96015]	16.9	1	1	2	348	5.12573e+09	3.56408e+09	8.86392e+09	5.30921e+09	1.85652e+09	3.97984e+09	1.818e+09	6.30059e+09	7.92915e+09	5.85124e+09	3.71519e+09	5.34925e+09	9.76725	9.56998	9.72829	18	22	65	44	27	27	25	56	64	2	2	2	2	2	2	2	2	2	63.0988	74.022	241.999	162.024	99.6392	96.518	86.164
ENSMUSP00000025083	ENSMUSG00000006740	pep:known chromosome:GRCm38:18:6201002:6241523:-1 gene:ENSMUSG00000006740 transcript:ENSMUST00000025083 gene_biotype:protein_coding transcript_biotype:protein_coding	Kif5b	kinesin family member 5B [Source:MGI Symbol;Acc:MGI:1098268]	48.18	5	34	34	347	5.42343e+08	2.62167e+09	5.58882e+08	1.79169e+10	2.2747e+08	2.13772e+08	2.87245e+07	4.15589e+07	6.5044e+07	1.24097e+09	6.11937e+09	4.51091e+07	9.09376	9.78671	7.65426	74	60	78	45	43	36	2	3	6	28	23	26	21	18	18	2	2	5	218.594	178.217	246.553	127.776	125.687	110.633	5.6768
ENSMUSP00000097287	ENSMUSG00000027215	pep:known chromosome:GRCm38:2:93419111:93462411:-1 gene:ENSMUSG00000027215 transcript:ENSMUST00000099696 gene_biotype:protein_coding transcript_biotype:protein_coding	Cd82	CD82 antigen [Source:MGI Symbol;Acc:MGI:104651]	13.16	3	4	4	346	3.43142e+08	2.82434e+08	4.58622e+08	1.01118e+09	1.21079e+09	7.59555e+08	1.42567e+09	8.48489e+08	1.3923e+09	3.61399e+08	9.93844e+08	1.22215e+09	8.55799	8.99732	9.08712	7	10	12	54	43	38	47	77	58	2	3	2	4	4	4	4	4	3	18.5974	26.7388	32.7833	145.236	116.261	101.132	127.129
ENSMUSP00000033824	ENSMUSG00000031447	pep:known chromosome:GRCm38:8:13159135:13175338:1 gene:ENSMUSG00000031447 transcript:ENSMUST00000033824 gene_biotype:protein_coding transcript_biotype:protein_coding	Lamp1	lysosomal-associated membrane protein 1 [Source:MGI Symbol;Acc:MGI:96745]	13.05	1	5	5	346	7.85614e+08	1.14841e+09	1.13352e+09	1.44979e+09	2.47745e+09	1.13014e+09	8.81741e+09	4.64784e+09	4.04379e+09	1.02251e+09	1.68579e+09	5.83634e+09	9.00967	9.2268	9.76614	13	20	25	31	54	32	76	51	44	3	4	4	4	5	5	5	5	4	39.5108	60.9782	77.1902	89.793	162.26	92.9885	240.622
ENSMUSP00000081319	ENSMUSG00000028873	pep:known chromosome:GRCm38:4:124918465:124936917:-1 gene:ENSMUSG00000028873 transcript:ENSMUST00000084296 gene_biotype:protein_coding transcript_biotype:protein_coding	Cdca8	cell division cycle associated 8 [Source:MGI Symbol;Acc:MGI:1196274]	55.02	3	14	14	345	1.8925e+09	1.47333e+09	2.64901e+09	6.39465e+08	5.69492e+08	3.48468e+08	5.71747e+07	1.14798e+08	8.70537e+07	2.00495e+09	5.19141e+08	8.63421e+07	9.3021	8.71529	7.93622	55	65	77	54	38	28	8	12	8	12	12	12	9	11	9	5	5	3	180.455	216.002	255.304	174.929	134.566	97.027	19.2278
ENSMUSP00000106339	ENSMUSG00000027287	pep:known chromosome:GRCm38:2:120567671:120601255:1 gene:ENSMUSG00000027287 transcript:ENSMUST00000110711 gene_biotype:protein_coding transcript_biotype:protein_coding	Snap23	synaptosomal-associated protein 23 [Source:MGI Symbol;Acc:MGI:109356]	66.19	5	13	13	345	4.60164e+08	4.87576e+08	7.34771e+08	9.30885e+08	1.51278e+09	1.44564e+09	3.4236e+08	3.69519e+08	4.37385e+08	5.60837e+08	1.29643e+09	3.83088e+08	8.74884	9.11275	8.5833	13	18	37	70	73	72	15	18	29	6	6	7	9	10	12	6	6	7	44.7332	63.7447	132.995	233.461	251.997	239.636	40.4733
ENSMUSP00000078654	ENSMUSG00000062328	pep:known chromosome:GRCm38:18:75000477:75003381:1 gene:ENSMUSG00000062328 transcript:ENSMUST00000079716 gene_biotype:protein_coding transcript_biotype:protein_coding	Rpl17	ribosomal protein L17 [Source:MGI Symbol;Acc:MGI:2448270]	48.91	3	11	11	344	1.68884e+09	1.64279e+09	2.35153e+09	9.60389e+08	7.8354e+08	8.52383e+08	1.11471e+09	5.51444e+09	4.17766e+09	1.89438e+09	8.65437e+08	3.60227e+09	9.27747	8.93724	9.55658	19	24	38	22	29	20	11	69	112	5	6	5	6	7	9	4	8	7	56.6338	68.684	109.728	65.1141	83.0614	59.1037	32.5404
ENSMUSP00000107796	ENSMUSG00000030352	pep:known chromosome:GRCm38:6:127961396:128143563:-1 gene:ENSMUSG00000030352 transcript:ENSMUST00000112173 gene_biotype:protein_coding transcript_biotype:protein_coding	Tspan9	tetraspanin 9 [Source:MGI Symbol;Acc:MGI:1924558]	16.32	2	5	5	344	7.11179e+08	6.88343e+08	9.46257e+08	7.15211e+09	5.6081e+09	4.24873e+09	4.63952e+09	5.55966e+09	8.81545e+09	7.81926e+08	5.66965e+09	6.33821e+09	8.89317	9.75356	9.80197	10	11	10	62	58	42	44	59	48	2	2	2	2	4	3	4	5	2	29.0036	33.1006	30.0996	195.025	171.19	131.192	133.99
ENSMUSP00000078589	ENSMUSG00000028639	pep:known chromosome:GRCm38:4:119277981:119294604:-1 gene:ENSMUSG00000028639 transcript:ENSMUST00000079644 gene_biotype:protein_coding transcript_biotype:protein_coding	Ybx1	Y box protein 1 [Source:MGI Symbol;Acc:MGI:99146]	43.17	4	5	11	344	5.76997e+08	6.71873e+08	6.97444e+08	1.24772e+09	1.24811e+09	1.26038e+09	1.26353e+09	1.24977e+09	1.52731e+09	6.48771e+08	1.25207e+09	1.34687e+09	8.81209	9.09763	9.12933	14	16	23	47	45	40	45	53	61	7	7	7	9	8	8	9	9	9	49.4686	69.9946	101.932	199.252	189.357	168.687	171.101
ENSMUSP00000097604	ENSMUSG00000038127	pep:known chromosome:GRCm38:16:27388869:27452218:1 gene:ENSMUSG00000038127 transcript:ENSMUST00000100026 gene_biotype:protein_coding transcript_biotype:protein_coding	Ccdc50	coiled-coil domain containing 50 [Source:MGI Symbol;Acc:MGI:1914751]	58.36	3	3	15	343	2.45267e+08	3.58586e+08	1.47348e+08	1.71965e+09	2.01456e+09	1.86648e+09	1.04238e+09	7.16937e+08	1.2024e+09	2.504e+08	1.86689e+09	9.87241e+08	8.39863	9.27112	8.99442	8	5	10	60	83	68	38	34	37	3	2	4	8	13	11	8	10	6	22.7604	14.3072	31.859	232.142	347.963	273.572	119.67
ENSMUSP00000034388	ENSMUSG00000031913	pep:known chromosome:GRCm38:8:107031222:107045755:1 gene:ENSMUSG00000031913 transcript:ENSMUST00000034388 gene_biotype:protein_coding transcript_biotype:protein_coding	Vps4a	vacuolar protein sorting 4a (yeast) [Source:MGI Symbol;Acc:MGI:1890520]	40.05	1	12	16	343	3.21026e+08	3.63368e+08	5.38432e+08	1.46602e+09	2.53672e+09	2.22724e+09	1.18268e+09	9.11973e+08	1.20863e+09	4.07609e+08	2.07666e+09	1.10109e+09	8.61024	9.31737	9.04182	11	15	17	57	74	62	31	39	37	5	5	6	11	11	15	8	8	9	32.0196	45.8489	55.1894	176.041	229.874	199.798	99.094
ENSMUSP00000018506	ENSMUSG00000018362	pep:known chromosome:GRCm38:11:106988629:106999541:-1 gene:ENSMUSG00000018362 transcript:ENSMUST00000018506 gene_biotype:protein_coding transcript_biotype:protein_coding	Kpna2	karyopherin (importin) alpha 2 [Source:MGI Symbol;Acc:MGI:103561]	35.35	6	14	14	342	8.32955e+08	6.66053e+08	8.41233e+08	4.32492e+08	4.17103e+08	4.79103e+08	2.71904e+08	8.82647e+07	8.73825e+07	7.80081e+08	4.429e+08	1.49184e+08	8.89214	8.64631	8.17372	44	54	59	62	47	48	12	8	8	12	13	11	11	12	11	7	4	5	136.411	173.734	207.367	203.43	153.017	161.544	31.2828
ENSMUSP00000042565	ENSMUSG00000021279	pep:known chromosome:GRCm38:12:111292972:111377718:-1 gene:ENSMUSG00000021279 transcript:ENSMUST00000041965 gene_biotype:protein_coding transcript_biotype:protein_coding	Cdc42bpb	CDC42 binding protein kinase beta [Source:MGI Symbol;Acc:MGI:2136459]	36.54	5	51	54	341	1.89793e+08	2.8423e+08	3.77904e+08	3.98286e+08	3.61886e+08	3.42075e+08	4.14972e+07	3.15789e+07	1.02815e+08	2.83976e+08	3.67415e+08	5.86304e+07	8.45328	8.56516	7.76812	27	26	35	78	94	61	6	5	9	18	17	22	30	39	34	5	5	7	76.6144	75.3648	105.216	244.876	303.084	198.999	14.8199
ENSMUSP00000081574	ENSMUSG00000066150	pep:known chromosome:GRCm38:4:62360727:62391769:1 gene:ENSMUSG00000066150 transcript:ENSMUST00000084526 gene_biotype:protein_coding transcript_biotype:protein_coding	Slc31a1	solute carrier family 31, member 1 [Source:MGI Symbol;Acc:MGI:1333843]	15.82	2	3	3	338	3.69364e+08	6.83716e+08	5.97042e+08	1.56864e+09	3.22151e+09	2.2432e+09	7.17747e+08	6.9306e+08	2.3461e+09	5.50041e+08	2.34445e+09	1.2523e+09	8.7404	9.37004	9.09771	7	9	17	64	79	64	26	31	41	2	2	2	3	3	3	3	3	3	23.6377	32.6063	67.9021	236.835	268.081	235.381	77.6194
ENSMUSP00000090854	ENSMUSG00000020340	pep:known chromosome:GRCm38:11:46193855:46312294:-1 gene:ENSMUSG00000020340 transcript:ENSMUST00000093166 gene_biotype:protein_coding transcript_biotype:protein_coding	Cyfip2	cytoplasmic FMR1 interacting protein 2 [Source:MGI Symbol;Acc:MGI:1924134]	19.15	2	6	19	338	2.37199e+08	2.68358e+08	1.55547e+09	1.10983e+09	1.39329e+09	1.24842e+09	3.17424e+08	1.53025e+08	2.14598e+08	6.87008e+08	1.25051e+09	2.28349e+08	8.83696	9.09709	8.3586	9	11	17	88	90	90	12	9	12	3	4	7	14	15	14	7	5	6	24.5121	30.6669	48.8941	243.088	258.454	258.626	31.7201
ENSMUSP00000022222	ENSMUSG00000021709	pep:known chromosome:GRCm38:13:103818787:103920514:-1 gene:ENSMUSG00000021709 transcript:ENSMUST00000022222 gene_biotype:protein_coding transcript_biotype:protein_coding	Erbb2ip	Erbb2 interacting protein [Source:MGI Symbol;Acc:MGI:1890169]	38.81	4	42	42	338	2.12509e+08	2.39837e+08	2.30247e+08	3.92194e+08	4.86877e+08	4.16412e+08	6.92915e+07	7.50377e+07	1.15126e+08	2.27531e+08	4.31828e+08	8.6485e+07	8.35704	8.63531	7.93694	20	27	25	84	94	62	7	6	13	11	15	13	28	31	28	6	4	8	52.893	74.8374	67.3254	230.502	279.661	180.787	19.8425
ENSMUSP00000070876	ENSMUSG00000006906	pep:known chromosome:GRCm38:6:83543206:83572504:-1 gene:ENSMUSG00000006906 transcript:ENSMUST00000068054 gene_biotype:protein_coding transcript_biotype:protein_coding	Stambp	STAM binding protein [Source:MGI Symbol;Acc:MGI:1917777]	56.13	1	18	18	337	1.11233e+08	1.47947e+08	1.37829e+08	5.14981e+08	6.06266e+08	5.78336e+08	4.37475e+08	4.25735e+08	4.26803e+08	1.32336e+08	5.66528e+08	4.30004e+08	8.12168	8.75322	8.63347	11	8	16	61	72	58	26	34	51	7	5	7	13	18	14	10	12	11	28.1581	20.8183	48.0974	177.202	216.942	176.193	69.7577
ENSMUSP00000110680	ENSMUSG00000022817	pep:known chromosome:GRCm38:16:33829665:33949146:1 gene:ENSMUSG00000022817 transcript:ENSMUST00000115028 gene_biotype:protein_coding transcript_biotype:protein_coding	Itgb5	integrin beta 5 [Source:MGI Symbol;Acc:MGI:96614]	38.42	6	24	24	337	1.13071e+08	9.05933e+07	1.73546e+08	4.76033e+08	6.22772e+08	8.53281e+08	1.70674e+08	1.80268e+08	2.78081e+08	1.25737e+08	6.50696e+08	2.09675e+08	8.09946	8.81338	8.32155	10	7	22	72	74	89	13	23	27	6	4	11	18	18	20	8	12	12	26.1025	19.3544	64.0406	208.352	244.693	296.343	36.0009
ENSMUSP00000054863	ENSMUSG00000051695	pep:known chromosome:GRCm38:6:86524499:86526171:-1 gene:ENSMUSG00000051695 transcript:ENSMUST00000053015 gene_biotype:protein_coding transcript_biotype:protein_coding	Pcbp1	poly(rC) binding protein 1 [Source:MGI Symbol;Acc:MGI:1345635]	48.03	1	7	10	336	8.59643e+08	8.25581e+08	1.02163e+09	1.59039e+09	2.11405e+09	1.62826e+09	1.98415e+09	1.00075e+09	1.22588e+09	9.02286e+08	1.77757e+09	1.40359e+09	8.95534	9.24983	9.14724	20	21	29	62	69	50	34	21	30	4	4	7	7	8	8	8	5	7	69.4505	73.6191	101.006	229.552	221.767	186.767	104.111
ENSMUSP00000086626	ENSMUSG00000001924	pep:known chromosome:GRCm38:X:20658326:20683179:1 gene:ENSMUSG00000001924 transcript:ENSMUST00000089217 gene_biotype:protein_coding transcript_biotype:protein_coding	Uba1	ubiquitin-like modifier activating enzyme 1 [Source:MGI Symbol;Acc:MGI:98890]	26.37	2	23	23	335	5.95563e+08	4.81337e+08	6.95864e+08	4.70804e+08	4.10672e+08	4.95953e+08	7.81751e+07	9.29584e+07	1.70077e+08	5.90921e+08	4.59143e+08	1.13737e+08	8.77153	8.66195	8.0559	45	33	48	58	59	56	9	8	19	16	14	13	15	18	18	5	6	9	144.83	109.717	166.55	198.216	198.565	180.355	26.4138
ENSMUSP00000051869	ENSMUSG00000025359	pep:known chromosome:GRCm38:10:128706258:128720238:1 gene:ENSMUSG00000025359 transcript:ENSMUST00000054125 gene_biotype:protein_coding transcript_biotype:protein_coding	Pmel	premelanosome protein [Source:MGI Symbol;Acc:MGI:98301]	23.64	1	10	10	335	4.94962e+08	4.72998e+08	7.64708e+08	3.22967e+08	7.43602e+08	1.19587e+09	5.78402e+08	7.88376e+08	4.53135e+09	5.77556e+08	7.54145e+08	1.96604e+09	8.76159	8.87746	9.29359	16	17	27	30	44	52	21	43	85	6	5	7	9	9	8	8	9	8	39.6533	43.1938	79.1721	83.9627	143.196	184.515	58.9536
ENSMUSP00000100516	ENSMUSG00000044424	pep:known chromosome:GRCm38:19:23619742:23620320:1 gene:ENSMUSG00000044424 transcript:ENSMUST00000104916 gene_biotype:protein_coding transcript_biotype:protein_coding	Gm9493	predicted gene 9493 [Source:MGI Symbol;Acc:MGI:3779903]	47.4	3	8	8	335	2.60953e+08	3.38475e+08	4.72023e+08	2.34037e+08	3.01827e+08	5.04894e+08	2.34294e+08	6.88372e+08	9.84585e+08	3.57151e+08	3.46919e+08	6.3575e+08	8.55285	8.54023	8.80329	3	22	54	52	27	29	5	19	124	3	3	5	3	6	5	2	4	8	8.58812	70.1499	208.922	165.49	98.0876	104.688	12.3436
ENSMUSP00000022842	ENSMUSG00000022234	pep:known chromosome:GRCm38:15:31590800:31601847:-1 gene:ENSMUSG00000022234 transcript:ENSMUST00000022842 gene_biotype:protein_coding transcript_biotype:protein_coding	Cct5	chaperonin containing Tcp1, subunit 5 (epsilon) [Source:MGI Symbol;Acc:MGI:107185]	54.71	2	21	22	334	6.67136e+08	6.70361e+08	1.06613e+09	5.45741e+08	6.66875e+08	6.2837e+08	3.73998e+07	1.00567e+08	3.4061e+08	8.01209e+08	6.13662e+08	1.59526e+08	8.90375	8.78793	8.20283	33	32	46	56	72	74	3	5	13	9	9	13	13	20	19	3	4	7	94.9307	90.0618	139.366	153.076	227.941	230.237	6.31414
ENSMUSP00000002128	ENSMUSG00000002059	pep:known chromosome:GRCm38:11:78188430:78192188:1 gene:ENSMUSG00000002059 transcript:ENSMUST00000002128 gene_biotype:protein_coding transcript_biotype:protein_coding	Rab34	RAB34, member of RAS oncogene family [Source:MGI Symbol;Acc:MGI:104606]	56.76	4	16	16	334	3.72107e+08	4.39732e+08	4.80981e+08	1.29947e+09	1.33201e+09	1.28995e+09	7.6227e+08	8.38038e+08	8.13553e+08	4.3094e+08	1.30714e+09	8.0462e+08	8.63442	9.11632	8.90559	8	11	13	68	93	59	27	29	26	5	6	7	11	11	13	7	7	7	25.6329	35.5166	46.635	200.356	263.823	171.965	78.1355
ENSMUSP00000048469	ENSMUSG00000037805	pep:known chromosome:GRCm38:17:28328471:28331032:1 gene:ENSMUSG00000037805 transcript:ENSMUST00000042334 gene_biotype:protein_coding transcript_biotype:protein_coding	Rpl10a	ribosomal protein L10A [Source:MGI Symbol;Acc:MGI:1343877]	32.72	3	9	9	333	9.82152e+08	9.8604e+08	1.252e+09	6.08622e+08	5.97019e+08	6.36589e+08	7.8489e+08	5.38145e+09	3.26514e+09	1.0734e+09	6.14077e+08	3.14382e+09	9.03076	8.78822	9.49746	27	19	28	27	27	24	25	88	68	7	7	7	7	7	6	5	8	8	85.6422	61.9309	92.9143	81.257	82.6407	79.8204	70.6715
ENSMUSP00000017975	ENSMUSG00000017831	pep:known chromosome:GRCm38:17:53479234:53507671:1 gene:ENSMUSG00000017831 transcript:ENSMUST00000017975 gene_biotype:protein_coding transcript_biotype:protein_coding	Rab5a	RAB5A, member RAS oncogene family [Source:MGI Symbol;Acc:MGI:105926]	42.33	3	4	7	332	8.74891e+08	8.06672e+08	1.16834e+09	1.75502e+09	1.99384e+09	2.1149e+09	8.41708e+08	8.05478e+08	1.22867e+09	9.49967e+08	1.95459e+09	9.5862e+08	8.97771	9.29105	8.98165	14	14	28	72	60	60	25	26	33	5	5	5	6	7	7	3	5	6	41.2947	42.802	82.4653	218.837	172.767	175.208	72.2082
ENSMUSP00000099835	ENSMUSG00000015837	pep:known chromosome:GRCm38:11:50200152:50210827:-1 gene:ENSMUSG00000015837 transcript:ENSMUST00000102774 gene_biotype:protein_coding transcript_biotype:protein_coding	Sqstm1	sequestosome 1 [Source:MGI Symbol;Acc:MGI:107931]	61.99	4	14	14	331	1.87138e+09	1.91733e+09	2.15338e+09	1.20745e+09	1.40844e+09	1.47913e+09	6.50904e+08	3.98781e+08	4.01501e+08	1.9807e+09	1.36501e+09	4.83729e+08	9.29682	9.13513	8.6846	26	30	46	50	47	48	30	33	21	8	9	11	7	11	9	6	6	6	102.662	118.723	166.723	178.147	184.812	190.373	90.099
ENSMUSP00000040431	ENSMUSG00000039615	pep:known chromosome:GRCm38:17:25830636:25833361:-1 gene:ENSMUSG00000039615 transcript:ENSMUST00000044911 gene_biotype:protein_coding transcript_biotype:protein_coding	Stub1	STIP1 homology and U-Box containing protein 1 [Source:MGI Symbol;Acc:MGI:1891731]	59.87	1	20	20	330	2.60042e+08	2.21189e+08	3.2205e+08	7.68892e+08	7.39022e+08	8.80982e+08	8.69416e+08	4.4516e+08	8.26146e+08	2.6776e+08	7.96299e+08	7.13574e+08	8.42775	8.90108	8.85344	15	14	18	42	58	57	47	34	45	8	8	7	13	15	17	13	9	11	37.2156	38.031	55.5925	127.946	184	189.791	129.956
ENSMUSP00000083705	ENSMUSG00000067274	pep:known chromosome:GRCm38:5:115559467:115563727:1 gene:ENSMUSG00000067274 transcript:ENSMUST00000086519 gene_biotype:protein_coding transcript_biotype:protein_coding	Rplp0	ribosomal protein, large, P0 [Source:MGI Symbol;Acc:MGI:1927636]	47	4	13	13	330	1.15366e+09	1.34413e+09	1.99637e+09	1.36542e+09	1.0856e+09	7.80557e+08	6.51452e+08	3.59845e+09	3.3502e+09	1.49805e+09	1.07719e+09	2.53337e+09	9.17553	9.03229	9.4037	21	22	37	45	41	33	10	56	65	7	6	8	8	9	9	4	10	9	59.2239	63.4916	110.863	134.394	118.44	97.5989	26.0024
ENSMUSP00000126294	ENSMUSG00000090862	pep:known chromosome:GRCm38:7:116331507:116334190:-1 gene:ENSMUSG00000090862 transcript:ENSMUST00000170953 gene_biotype:protein_coding transcript_biotype:protein_coding	Rps13	ribosomal protein S13 [Source:MGI Symbol;Acc:MGI:1915302]	31.13	1	7	7	329	6.91303e+08	6.35861e+08	1.35315e+09	7.03285e+08	4.91402e+08	6.27651e+08	1.09627e+09	4.44513e+09	3.92404e+09	8.93438e+08	6.07446e+08	3.15515e+09	8.95106	8.78351	9.49902	13	19	33	36	25	27	17	59	100	4	4	4	5	7	7	3	6	6	35.7521	46.0831	85.8374	90.257	70.6603	74.0533	46.2146
ENSMUSP00000048198	ENSMUSG00000034075	pep:known chromosome:GRCm38:2:84687970:84715180:-1 gene:ENSMUSG00000034075 transcript:ENSMUST00000035840 gene_biotype:protein_coding transcript_biotype:protein_coding	Zdhhc5	zinc finger, DHHC domain containing 5 [Source:MGI Symbol;Acc:MGI:1923573]	42.1	1	22	23	329	2.12856e+08	2.07111e+08	2.31133e+08	6.47253e+08	7.83937e+08	7.65552e+08	3.4408e+08	2.96597e+08	2.62621e+08	2.17033e+08	7.32247e+08	3.01099e+08	8.33653	8.86466	8.47871	13	18	17	69	66	69	25	30	22	8	11	10	17	18	20	11	12	12	41.3159	59.3839	60.8537	245.79	240.842	251.352	73.3398
ENSMUSP00000108891	ENSMUSG00000033577	pep:known chromosome:GRCm38:9:80217629:80311729:1 gene:ENSMUSG00000033577 transcript:ENSMUST00000113266 gene_biotype:protein_coding transcript_biotype:protein_coding	Myo6	myosin VI [Source:MGI Symbol;Acc:MGI:104785]	36.79	6	38	38	329	3.90124e+08	3.74183e+08	5.37379e+08	2.00237e+08	2.39249e+08	2.47652e+08	3.04122e+07	3.43767e+07	2.43271e+07	4.33896e+08	2.29046e+08	2.97053e+07	8.63739	8.35992	7.47283	43	48	66	43	59	57	4	6	3	20	19	25	18	23	23	3	4	2	147.48	162.315	223.516	143.398	199.901	195.314	8.99454
ENSMUSP00000015100	ENSMUSG00000014956	pep:known chromosome:GRCm38:5:32458974:32495523:1 gene:ENSMUSG00000014956 transcript:ENSMUST00000015100 gene_biotype:protein_coding transcript_biotype:protein_coding	Ppp1cb	protein phosphatase 1, catalytic subunit, beta isoform [Source:MGI Symbol;Acc:MGI:104871]	51.38	1	3	14	328	5.94719e+08	5.86573e+08	7.97687e+08	7.28974e+08	8.34963e+08	7.31858e+08	1.88563e+08	1.61062e+08	1.92794e+08	6.59659e+08	7.65265e+08	1.80806e+08	8.81932	8.88381	8.25721	21	27	52	76	65	53	9	8	17	7	9	11	10	13	13	4	6	9	58.5885	77.083	158.815	218.543	199.68	161.511	21.9736
ENSMUSP00000023790	ENSMUSG00000046834	pep:known chromosome:GRCm38:15:101845428:101850786:-1 gene:ENSMUSG00000046834 transcript:ENSMUST00000023790 gene_biotype:protein_coding transcript_biotype:protein_coding	Krt1	keratin 1 [Source:MGI Symbol;Acc:MGI:96698]	5.02	5	3	5	327	6.94213e+09	1.99499e+09	1.11579e+09	1.61212e+09	6.59214e+08	2.59275e+08	5.56774e+09	4.03991e+09	1.45019e+09	3.35097e+09	8.43537e+08	3.68595e+09	9.52517	8.9261	9.56655	66	28	16	62	20	8	40	67	20	3	3	3	4	3	3	5	5	2	203.991	87.3097	45.0042	175.833	63.0392	23.5857	118.95
ENSMUSP00000032946	ENSMUSG00000030704	pep:known chromosome:GRCm38:7:100607586:100641268:1 gene:ENSMUSG00000030704 transcript:ENSMUST00000032946 gene_biotype:protein_coding transcript_biotype:protein_coding	Rab6a	RAB6A, member RAS oncogene family [Source:MGI Symbol;Acc:MGI:894313]	36.54	7	3	8	325	2.39212e+09	2.48326e+09	3.31547e+09	4.67466e+09	4.8415e+09	4.99024e+09	2.45666e+09	3.50357e+09	2.55065e+09	2.73028e+09	4.83547e+09	2.83696e+09	9.43621	9.68444	9.45285	28	35	44	52	48	44	23	22	29	4	5	6	6	8	8	4	2	6	77.7964	96.31	124.556	145.467	137.095	127.355	63.0132
ENSMUSP00000028769	ENSMUSG00000027303	pep:known chromosome:GRCm38:2:130450278:130554026:1 gene:ENSMUSG00000027303 transcript:ENSMUST00000028769 gene_biotype:protein_coding transcript_biotype:protein_coding	Ptpra	protein tyrosine phosphatase, receptor type, A [Source:MGI Symbol;Acc:MGI:97808]	46.91	2	31	31	323	9.86085e+07	1.40766e+08	1.95536e+08	4.21854e+08	5.13037e+08	4.19087e+08	1.12732e+08	2.06273e+08	1.95217e+08	1.4497e+08	4.51326e+08	1.71407e+08	8.16128	8.65449	8.23403	12	14	17	65	84	69	13	31	18	7	7	9	19	27	24	10	17	9	31.3658	42.3202	55.9609	207.945	277.468	214.119	34.5361
ENSMUSP00000100862	ENSMUSG00000025351	pep:known chromosome:GRCm38:10:128908919:128912816:1 gene:ENSMUSG00000025351 transcript:ENSMUST00000105229 gene_biotype:protein_coding transcript_biotype:protein_coding	Cd63	CD63 antigen [Source:MGI Symbol;Acc:MGI:99529]	25.21	1	5	5	322	2.58177e+08	3.08361e+08	8.4261e+08	2.03554e+09	3.76704e+09	2.70007e+09	8.07175e+09	1.08553e+10	1.28694e+10	4.69716e+08	2.83422e+09	1.05988e+10	8.67183	9.45243	10.0253	6	4	4	51	48	45	45	71	48	3	3	1	4	5	4	4	4	4	16.689	14.2405	10.089	149.572	170.26	142.425	150.616
ENSMUSP00000107339	ENSMUSG00000030265	pep:known chromosome:GRCm38:6:145220245:145250177:-1 gene:ENSMUSG00000030265 transcript:ENSMUST00000111710 gene_biotype:protein_coding transcript_biotype:protein_coding	Kras	v-Ki-ras2 Kirsten rat sarcoma viral oncogene homolog [Source:MGI Symbol;Acc:MGI:96680]	68.78	5	1	11	320	4.83007e+08	5.78638e+08	5.8798e+08	2.05818e+09	2.83766e+09	2.84818e+09	9.00377e+08	1.16415e+09	1.384e+09	5.49875e+08	2.58134e+09	1.14951e+09	8.74026	9.41185	9.06051	10	13	18	69	70	68	17	22	33	4	6	6	9	10	9	5	6	7	26.876	36.3847	55.8917	219.767	240.238	237.729	46.1019
ENSMUSP00000075233	ENSMUSG00000028556	pep:known chromosome:GRCm38:4:98936665:99120915:-1 gene:ENSMUSG00000028556 transcript:ENSMUST00000075836 gene_biotype:protein_coding transcript_biotype:protein_coding	Dock7	dedicator of cytokinesis 7 [Source:MGI Symbol;Acc:MGI:1914549]	26.84	6	42	44	319	3.01409e+08	3.46962e+08	3.34121e+08	4.07005e+08	3.78171e+08	3.24658e+08	3.18195e+07		3.73417e+07	3.27497e+08	3.69944e+08	3.45806e+07	8.51521	8.56814	7.53883	33	38	40	73	71	55	3		6	19	22	24	28	34	32	3		5	90.6978	105.237	110.832	195.472	195.013	157.873	6.14604
ENSMUSP00000106969	ENSMUSG00000040549	pep:known chromosome:GRCm38:2:91546333:91620663:1 gene:ENSMUSG00000040549 transcript:ENSMUST00000111337 gene_biotype:protein_coding transcript_biotype:protein_coding	Ckap5	cytoskeleton associated protein 5 [Source:MGI Symbol;Acc:MGI:1923036]	30.73	3	49	49	318	4.76917e+08	4.32672e+08	5.22618e+08	1.08747e+08	9.27227e+07	7.22767e+07		4.21191e+07	1.86563e+07	4.77402e+08	9.12489e+07	3.03877e+07	8.67888	7.96023	7.4827	79	88	93	20	23	12		2	1	38	39	39	14	15	8		1	1	251.317	267.319	306.515	55.6791	69.2142	33.075
ENSMUSP00000064755	ENSMUSG00000053398	pep:known chromosome:GRCm38:3:98313170:98339990:-1 gene:ENSMUSG00000053398 transcript:ENSMUST00000065793 gene_biotype:protein_coding transcript_biotype:protein_coding	Phgdh	3-phosphoglycerate dehydrogenase [Source:MGI Symbol;Acc:MGI:1355330]	22.33	2	13	13	317	1.38728e+09	1.05353e+09	1.606e+09	1.08536e+09	9.69564e+08	1.02469e+09	2.51003e+08	1.94762e+08	3.04852e+08	1.34894e+09	1.02654e+09	2.50206e+08	9.12999	9.01138	8.3983	45	43	43	58	50	44	11	10	13	11	11	11	12	12	12	6	6	7	159.268	151.247	163.449	201.824	181.449	150.82	31.2808
ENSMUSP00000126390	ENSMUSG00000070436	pep:known chromosome:GRCm38:7:99345375:99353230:-1 gene:ENSMUSG00000070436 transcript:ENSMUST00000169437 gene_biotype:protein_coding transcript_biotype:protein_coding	Serpinh1	serine (or cysteine) peptidase inhibitor, clade H, member 1 [Source:MGI Symbol;Acc:MGI:88283]	37.17	1	15	15	316	1.31434e+09	1.28046e+09	2.20444e+09	3.42564e+08	3.26201e+08	5.34736e+08	2.07964e+07	5.16516e+07	5.84701e+07	1.59974e+09	4.01167e+08	4.36394e+07	9.20405	8.60333	7.63988	72	68	74	27	29	38	1	2	5	11	12	14	8	11	11	1	1	3	245.374	254.859	285.211	98.5339	106.419	138.271	2.23489
ENSMUSP00000085264	ENSMUSG00000048832	pep:known chromosome:GRCm38:19:10688815:10714419:1 gene:ENSMUSG00000048832 transcript:ENSMUST00000087951 gene_biotype:protein_coding transcript_biotype:protein_coding	Vps37c	vacuolar protein sorting 37C (yeast) [Source:MGI Symbol;Acc:MGI:2147661]	35.51	1	11	11	315	2.22587e+08	2.01159e+08	2.11348e+08	8.58331e+08	1.13188e+09	8.56079e+08	1.39845e+09	1.80458e+09	1.76374e+09	2.11698e+08	9.48765e+08	1.65559e+09	8.32572	8.97716	9.21895	9	8	8	47	42	35	41	66	59	5	3	3	5	8	8	5	7	8	27.526	27.1293	28.2068	151.318	140.036	111.031	126.657
ENSMUSP00000023610	ENSMUSG00000022893	pep:known chromosome:GRCm38:16:85793827:85803113:-1 gene:ENSMUSG00000022893 transcript:ENSMUST00000023610 gene_biotype:protein_coding transcript_biotype:protein_coding	Adamts1	a disintegrin-like and metallopeptidase (reprolysin type) with thrombospondin type 1 motif, 1 [Source:MGI Symbol;Acc:MGI:109249]	32.54	3	18	18	314	1.22856e+08	2.0059e+08	1.32285e+08	4.37947e+08	6.53706e+08	4.23234e+08	3.16468e+08	1.05054e+09	6.98036e+08	1.51911e+08	5.04962e+08	6.88348e+08	8.18159	8.70326	8.83781	8	18	7	40	73	46	15	55	52	5	9	5	14	17	15	7	12	14	26.8346	58.3338	20.997	139.539	262.946	168.738	47.8479
ENSMUSP00000086795	ENSMUSG00000068220	pep:known chromosome:GRCm38:15:78926725:78930465:1 gene:ENSMUSG00000068220 transcript:ENSMUST00000089377 gene_biotype:protein_coding transcript_biotype:protein_coding	Lgals1	lectin, galactose binding, soluble 1 [Source:MGI Symbol;Acc:MGI:96777]	61.48	1	7	7	313	1.23219e+09	1.01784e+09	1.37077e+09	2.00766e+09	1.97005e+09	2.06808e+09	3.52716e+08	3.85874e+08	5.17814e+08	1.20694e+09	2.01527e+09	4.18801e+08	9.08168	9.30433	8.62201	29	25	40	72	57	58	8	12	12	5	5	5	6	7	7	3	3	4	83.4732	74.0968	106.677	207.755	187.175	182.902	25.6757
ENSMUSP00000016463	ENSMUSG00000016319	pep:known chromosome:GRCm38:X:36795651:36798807:1 gene:ENSMUSG00000016319 transcript:ENSMUST00000016463 gene_biotype:protein_coding transcript_biotype:protein_coding	Slc25a5	solute carrier family 25 (mitochondrial carrier, adenine nucleotide translocator), member 5 [Source:MGI Symbol;Acc:MGI:1353496]	23.15	1	9	10	310	1.05072e+09	1.19102e+09	2.20446e+09	4.07242e+08	2.04201e+08	3.2397e+08		3.41148e+07	7.96353e+07	1.48207e+09	3.11804e+08	5.6875e+07	9.17087	8.49388	7.75492	37	53	129	38	17	33		1	2	7	7	7	6	4	7		1	1	101.914	150.77	368.682	96.5833	45.1802	94.7808
ENSMUSP00000070901	ENSMUSG00000030538	pep:known chromosome:GRCm38:7:80227156:80232813:-1 gene:ENSMUSG00000030538 transcript:ENSMUST00000065163 gene_biotype:protein_coding transcript_biotype:protein_coding	Cib1	calcium and integrin binding 1 (calmyrin) [Source:MGI Symbol;Acc:MGI:1344418]	54.97	3	7	7	310	1.54814e+08	1.95866e+08	2.62508e+08	1.02729e+09	1.69394e+09	1.49459e+09	4.47618e+08	4.76228e+08	5.14342e+08	2.04396e+08	1.40528e+09	4.79396e+08	8.31047	9.14776	8.68069	5	8	15	76	86	55	12	20	33	4	4	5	7	7	6	3	3	5	12.8975	20.1996	42.6901	241.497	285.911	177.485	31.405
ENSMUSP00000004770	ENSMUSG00000004651	pep:known chromosome:GRCm38:7:87427405:87493411:-1 gene:ENSMUSG00000004651 transcript:ENSMUST00000004770 gene_biotype:protein_coding transcript_biotype:protein_coding	Tyr	tyrosinase [Source:MGI Symbol;Acc:MGI:98880]	42.03	1	15	15	310	2.22026e+08	2.00987e+08	1.95979e+08	2.20653e+08	4.99364e+08	2.51013e+08	1.04269e+09	1.61665e+09	1.14831e+09	2.06331e+08	3.23677e+08	1.26921e+09	8.31456	8.51011	9.10354	9	10	14	23	54	19	50	64	67	4	5	7	9	13	10	9	13	12	28.6298	32.756	49.3697	71.9557	184.602	57.9883	143.624
ENSMUSP00000058313	ENSMUSG00000021733	pep:known chromosome:GRCm38:14:14703025:14799943:1 gene:ENSMUSG00000021733 transcript:ENSMUST00000057015 gene_biotype:protein_coding transcript_biotype:protein_coding	Slc4a7	solute carrier family 4, sodium bicarbonate cotransporter, member 7 [Source:MGI Symbol;Acc:MGI:2443878]	30.59	1	21	22	310	3.13293e+08	3.43412e+08	3.91987e+08	3.58463e+08	3.84739e+08	3.54746e+08	9.1768e+07	1.37878e+08	9.30771e+07	3.49564e+08	3.65983e+08	1.07574e+08	8.54353	8.56346	8.03171	24	29	36	64	73	55	6	13	10	10	14	12	15	19	18	3	8	5	67.1562	77.1618	104.856	181.878	225.869	173.399	16.4173
ENSMUSP00000078741	ENSMUSG00000027878	pep:known chromosome:GRCm38:3:98013538:98150367:1 gene:ENSMUSG00000027878 transcript:ENSMUST00000079812 gene_biotype:protein_coding transcript_biotype:protein_coding	Notch2	notch 2 [Source:MGI Symbol;Acc:MGI:97364]	20.06	2	34	34	309	1.35936e+08	1.46085e+08	1.54393e+08	2.83871e+08	3.02137e+08	2.11173e+08	1.53644e+08	2.08075e+08	1.83245e+08	1.45471e+08	2.65727e+08	1.81655e+08	8.16278	8.42444	8.25925	16	18	18	57	64	46	26	30	34	11	14	11	24	27	21	13	14	17	45.4012	50.9326	56.0078	183.534	198.93	137.55	76.1824
ENSMUSP00000105307	ENSMUSG00000027598	pep:known chromosome:GRCm38:2:155133559:155226853:1 gene:ENSMUSG00000027598 transcript:ENSMUST00000109685 gene_biotype:protein_coding transcript_biotype:protein_coding	Itch	itchy, E3 ubiquitin protein ligase [Source:MGI Symbol;Acc:MGI:1202301]	32.99	1	18	21	307	1.01456e+08	1.22528e+08	1.20789e+08	6.5269e+08	8.8316e+08	7.10556e+08	5.18481e+08	8.36011e+08	7.18055e+08	1.14924e+08	7.48802e+08	6.90849e+08	8.06041	8.87437	8.83938	4	5	7	62	63	47	27	38	54	3	3	5	16	17	17	8	9	14	12.2381	15.3774	27.4053	185.672	199.298	144.691	90.9092
ENSMUSP00000037447	ENSMUSG00000036565	pep:known chromosome:GRCm38:5:140620586:140649031:-1 gene:ENSMUSG00000036565 transcript:ENSMUST00000042661 gene_biotype:protein_coding transcript_biotype:protein_coding	Ttyh3	tweety homolog 3 (Drosophila) [Source:MGI Symbol;Acc:MGI:1925589]	14.12	1	5	5	305	1.75006e+08	2.01395e+08	2.39823e+08	1.59711e+09	2.83817e+09	1.90625e+09	2.11655e+09	2.64218e+09	2.09752e+09	2.05408e+08	2.11384e+09	2.28542e+09	8.31262	9.32507	9.35897	7	6	14	68	63	38	23	24	62	2	2	2	4	4	4	4	5	5	20.5178	17.8112	41.448	241.338	237.21	135.752	65.6838
ENSMUSP00000020640	ENSMUSG00000020372	pep:known chromosome:GRCm38:11:48800360:48806434:1 gene:ENSMUSG00000020372 transcript:ENSMUST00000020640 gene_biotype:protein_coding transcript_biotype:protein_coding	Gnb2l1	guanine nucleotide binding protein (G protein), beta polypeptide 2 like 1 [Source:MGI Symbol;Acc:MGI:101849]	47.95	1	13	13	303	1.15601e+09	9.40502e+08	1.50144e+09	5.2377e+08	3.95549e+08	4.16934e+08	3.73443e+08	3.21898e+08	3.37842e+08	1.19932e+09	4.45418e+08	3.44395e+08	9.07893	8.64877	8.53706	41	48	48	34	31	25	18	32	26	10	11	10	10	9	11	9	9	9	141.216	157.927	188.751	116.6	107.936	79.8729	46.6817
ENSMUSP00000095287	ENSMUSG00000073640	pep:known chromosome:GRCm38:18:6332590:6333064:1 gene:ENSMUSG00000073640 transcript:ENSMUST00000097682 gene_biotype:protein_coding transcript_biotype:protein_coding	Rpl27-ps3	ribosomal protein L27, pseudogene 3 [Source:MGI Symbol;Acc:MGI:3646174]	43.38	3	8	8	303	1.28151e+09	1.24859e+09	1.8725e+09	7.7085e+08	5.5313e+08	1.10154e+09	7.57876e+08	3.73816e+09	3.45367e+09	1.46753e+09	8.08508e+08	2.6499e+09	9.16659	8.90768	9.42323	23	25	30	29	22	29	23	70	52	6	6	6	6	5	5	6	8	7	76.9523	88.3074	118.975	106.921	74.5088	105.254	72.0135
ENSMUSP00000036697	ENSMUSG00000033697	pep:known chromosome:GRCm38:15:76723985:76818083:-1 gene:ENSMUSG00000033697 transcript:ENSMUST00000036176 gene_biotype:protein_coding transcript_biotype:protein_coding	Arhgap39	Rho GTPase activating protein 39 [Source:MGI Symbol;Acc:MGI:107858]	37.15	3	28	28	303	1.15173e+08	1.75119e+08	1.67351e+08	4.05168e+08	5.09812e+08	3.13649e+08	1.66344e+08	2.12318e+08	1.6227e+08	1.52548e+08	4.09543e+08	1.80311e+08	8.18341	8.6123	8.25602	13	14	17	63	87	46	18	26	19	6	7	10	21	26	21	10	12	12	36.8692	41.6949	49.8454	197.602	281.35	145.523	49.8092
ENSMUSP00000036983	ENSMUSG00000038526	pep:known chromosome:GRCm38:3:95897768:95904691:-1 gene:ENSMUSG00000038526 transcript:ENSMUST00000036181 gene_biotype:protein_coding transcript_biotype:protein_coding	Car14	carbonic anhydrase 14 [Source:MGI Symbol;Acc:MGI:1344341]	18.1	1	6	6	301	1.95323e+09	1.81748e+09	1.95476e+09	5.20993e+09	7.45852e+09	7.62809e+09	3.02904e+09	2.33723e+09	3.97747e+09	1.90849e+09	6.76551e+09	3.11458e+09	9.28069	9.8303	9.4934	11	28	27	71	45	42	15	23	39	2	3	3	4	5	5	5	4	4	29.9037	82.7036	85.3794	213.65	139.95	131.828	42.9161
ENSMUSP00000129163	ENSMUSG00000004771	pep:known chromosome:GRCm38:9:64715299:64737758:-1 gene:ENSMUSG00000004771 transcript:ENSMUST00000172298 gene_biotype:protein_coding transcript_biotype:protein_coding	Rab11a	RAB11a, member RAS oncogene family [Source:MGI Symbol;Acc:MGI:1858202]	52.31	5	1	9	299	1.21397e+09	1.09019e+09	1.5492e+09	2.11147e+09	2.37645e+09	2.28367e+09	1.23391e+09	1.3594e+09	1.11464e+09	1.28445e+09	2.25719e+09	1.23598e+09	9.10872	9.35357	9.09201	22	26	34	70	43	43	18	17	26	6	6	6	8	6	6	6	4	5	67.9201	83.2879	114.542	225.629	131.338	129.007	49.7493
ENSMUSP00000128645	ENSMUSG00000023460	pep:known chromosome:GRCm38:17:66494512:66519670:-1 gene:ENSMUSG00000023460 transcript:ENSMUST00000167962 gene_biotype:protein_coding transcript_biotype:protein_coding	Rab12	RAB12, member RAS oncogene family [Source:MGI Symbol;Acc:MGI:894284]	38.27	6	9	10	299	2.44855e+09	2.47576e+09	3.32109e+09	4.77462e+09	5.36534e+09	4.91447e+09	2.45092e+09	2.38386e+09	2.50185e+09	2.74847e+09	5.01814e+09	2.44554e+09	9.43909	9.70054	9.38838	26	32	37	56	41	35	21	22	29	4	5	5	6	6	6	3	3	5	71.372	86.1064	103.866	156.559	113.793	95.6421	57.4901
ENSMUSP00000025166	ENSMUSG00000024304	pep:known chromosome:GRCm38:18:16588877:16809246:-1 gene:ENSMUSG00000024304 transcript:ENSMUST00000025166 gene_biotype:protein_coding transcript_biotype:protein_coding	Cdh2	cadherin 2 [Source:MGI Symbol;Acc:MGI:88355]	22.85	4	15	15	298	4.67207e+08	4.64714e+08	6.52782e+08	1.08811e+09	1.12797e+09	5.4785e+08	2.65208e+08	4.15378e+08	3.70073e+08	5.28234e+08	9.2131e+08	3.5022e+08	8.72283	8.96441	8.54434	21	23	22	56	54	44	16	30	32	9	9	8	11	11	11	8	12	10	74.5644	81.9167	86.3287	206.204	204.842	160.085	50.0592
ENSMUSP00000100075	ENSMUSG00000042228	pep:known chromosome:GRCm38:4:3678127:3791612:1 gene:ENSMUSG00000042228 transcript:ENSMUST00000103010 gene_biotype:protein_coding transcript_biotype:protein_coding	Lyn	Yamaguchi sarcoma viral (v-yes-1) oncogene homolog [Source:MGI Symbol;Acc:MGI:96892]	42.97	45	15	17	298	5.97376e+08	4.97639e+08	7.61342e+08	1.08755e+09	9.84013e+08	9.70743e+08	3.8543e+08	4.40628e+08	5.30841e+08	6.18785e+08	1.0141e+09	4.52299e+08	8.79154	9.00608	8.65543	10	9	16	62	80	55	16	21	29	4	3	6	11	15	15	5	7	9	26.429	21.0605	42.798	164.238	223.995	152.937	43.6603
ENSMUSP00000032196	ENSMUSG00000030105	pep:known chromosome:GRCm38:6:108783059:108823723:1 gene:ENSMUSG00000030105 transcript:ENSMUST00000032196 gene_biotype:protein_coding transcript_biotype:protein_coding	Arl8b	ADP-ribosylation factor-like 8B [Source:MGI Symbol;Acc:MGI:1914416]	50	1	3	8	297	8.75122e+08	9.8148e+08	1.16135e+09	7.75287e+08	9.83967e+08	9.99944e+08	1.34517e+09	1.55241e+09	1.10952e+09	1.00598e+09	9.19733e+08	1.3357e+09	9.00259	8.96366	9.12571	16	19	19	39	47	41	25	54	37	5	6	5	7	7	7	6	6	6	41.2053	52.8977	53.9213	109.168	138.384	124.111	66.8787
ENSMUSP00000009003	ENSMUSG00000008859	pep:known chromosome:GRCm38:13:17880575:17944239:-1 gene:ENSMUSG00000008859 transcript:ENSMUST00000009003 gene_biotype:protein_coding transcript_biotype:protein_coding	Rala	v-ral simian leukemia viral oncogene homolog A (ras related) [Source:MGI Symbol;Acc:MGI:1927243]	60.68	1	5	11	297	4.33432e+08	4.28316e+08	5.49158e+08	1.27449e+09	1.31874e+09	1.30466e+09	7.52725e+08	7.04126e+08	7.30196e+08	4.70302e+08	1.29929e+09	7.29016e+08	8.67238	9.11371	8.86274	13	16	19	43	80	60	22	24	20	5	5	5	7	9	9	5	5	5	41.7406	52.8661	62.4748	142.362	263.077	203.6	67.6484
ENSMUSP00000015146	ENSMUSG00000015002	pep:known chromosome:GRCm38:15:65787040:65873816:1 gene:ENSMUSG00000015002 transcript:ENSMUST00000015146 gene_biotype:protein_coding transcript_biotype:protein_coding	Efr3a	EFR3 homolog A (S. cerevisiae) [Source:MGI Symbol;Acc:MGI:1923990]	34.31	4	25	25	294	3.58123e+08	3.59662e+08	4.49071e+08	4.56188e+08	4.4942e+08	4.31519e+08	9.7017e+07	1.35131e+08	7.82958e+07	3.88952e+08	4.45709e+08	1.03481e+08	8.5899	8.64905	8.01486	23	21	32	62	74	59	7	6	10	12	10	13	16	20	20	4	4	6	68.6953	61.9876	103.649	194.197	218.293	185.25	19.7808
ENSMUSP00000070588	ENSMUSG00000027935	pep:known chromosome:GRCm38:3:90220787:90225969:1 gene:ENSMUSG00000027935 transcript:ENSMUST00000065418 gene_biotype:protein_coding transcript_biotype:protein_coding	Rab13	RAB13, member RAS oncogene family [Source:MGI Symbol;Acc:MGI:1927232]	34.16	2	4	6	293	1.86632e+09	1.19859e+09	1.92474e+09	3.14679e+09	4.00832e+09	4.13636e+09	1.56513e+09	1.68239e+09	3.30014e+09	1.66322e+09	3.76382e+09	2.18256e+09	9.22095	9.57563	9.33897	13	12	19	49	55	54	31	34	26	2	3	3	4	5	5	3	4	2	39.7736	35.0031	55.722	145.589	154.466	158.619	88.1503
ENSMUSP00000037324	ENSMUSG00000041308	pep:known chromosome:GRCm38:8:106935750:107014192:1 gene:ENSMUSG00000041308 transcript:ENSMUST00000047425 gene_biotype:protein_coding transcript_biotype:protein_coding	Sntb2	syntrophin, basic 2 [Source:MGI Symbol;Acc:MGI:101771]	41.73	1	16	17	293	2.30935e+08	2.31654e+08	3.47639e+08	4.56039e+08	6.08449e+08	4.88477e+08	1.74036e+08	2.67926e+08	2.95285e+08	2.70076e+08	5.17655e+08	2.45749e+08	8.43149	8.71404	8.39049	18	16	22	58	61	51	17	16	34	9	8	11	14	15	16	9	8	13	58.6709	50.9556	77.3664	182.839	188.997	152.702	48.9736
ENSMUSP00000025562	ENSMUSG00000024660	pep:known chromosome:GRCm38:19:9872297:9899533:-1 gene:ENSMUSG00000024660 transcript:ENSMUST00000025562 gene_biotype:protein_coding transcript_biotype:protein_coding	Incenp	inner centromere protein [Source:MGI Symbol;Acc:MGI:1313288]	24.89	1	18	18	293	2.37592e+09	2.16589e+09	2.94091e+09	7.91096e+08	6.98645e+08	6.66638e+08	5.92154e+07	1.3086e+08	7.4642e+07	2.49424e+09	7.18793e+08	8.82392e+07	9.39694	8.8566	7.94566	51	54	62	44	40	27	4	8	3	15	14	13	13	10	8	3	5	2	174.781	191.998	227.398	148.577	136.548	90.5602	10.2919
ENSMUSP00000000153	ENSMUSG00000000149	pep:known chromosome:GRCm38:5:140758408:140830431:-1 gene:ENSMUSG00000000149 transcript:ENSMUST00000000153 gene_biotype:protein_coding transcript_biotype:protein_coding	Gna12	guanine nucleotide binding protein, alpha 12 [Source:MGI Symbol;Acc:MGI:95767]	21.37	6	7	8	292	8.68506e+09	9.36904e+09	1.2015e+10	5.19642e+09	7.58712e+09	7.6752e+09	2.85528e+09	3.09198e+09	1.98998e+09	1.0023e+10	6.81958e+09	2.64575e+09	10.001	9.83376	9.42255	20	21	27	72	56	44	13	18	21	1	1	1	8	5	4	2	2	3	50.8127	53.0805	76.1577	193.277	145.377	112.922	31.748
ENSMUSP00000029836	ENSMUSG00000028185	pep:known chromosome:GRCm38:3:146580985:146596612:-1 gene:ENSMUSG00000028185 transcript:ENSMUST00000029836 gene_biotype:protein_coding transcript_biotype:protein_coding	Dnase2b	deoxyribonuclease II beta [Source:MGI Symbol;Acc:MGI:1913283]	9.04	1	1	1	289	2.68663e+11	1.53172e+11	2.26124e+11	2.63865e+11	1.21291e+11	2.09421e+11	2.63982e+11	1.21824e+11	1.31499e+11	2.15986e+11	1.98193e+11	1.72435e+11	11.3344	11.2971	11.2366	15	30	25	50	48	38	31	20	32	1	1	1	1	1	1	1	1	1	43.5562	88.0685	72.925	145.148	144.225	112.367	84.9237
ENSMUSP00000022369	ENSMUSG00000021823	pep:known chromosome:GRCm38:14:20929433:21033673:1 gene:ENSMUSG00000021823 transcript:ENSMUST00000022369 gene_biotype:protein_coding transcript_biotype:protein_coding	Vcl	vinculin [Source:MGI Symbol;Acc:MGI:98927]	39.4	2	34	34	289	2.87289e+08	2.66536e+08	3.21216e+08	4.21434e+08	3.55725e+08	3.42177e+08	5.11406e+07	5.21655e+07	6.32861e+07	2.9168e+08	3.73112e+08	5.55308e+07	8.46491	8.57184	7.74453	21	26	26	69	69	56	7	8	7	15	15	15	22	28	24	7	8	6	66.1557	74.0871	83.5584	221.028	206.827	183.189	17.8185
ENSMUSP00000022060	ENSMUSG00000021576	pep:known chromosome:GRCm38:13:74303121:74317326:-1 gene:ENSMUSG00000021576 transcript:ENSMUST00000022060 gene_biotype:protein_coding transcript_biotype:protein_coding	Pdcd6	programmed cell death 6 [Source:MGI Symbol;Acc:MGI:109283]	45.55	1	8	8	288	2.44189e+08	2.74326e+08	3.38371e+08	7.60244e+08	1.16939e+09	1.13973e+09	1.23032e+09	1.28074e+09	1.87065e+09	2.85629e+08	1.02312e+09	1.46057e+09	8.4558	9.00993	9.16452	5	8	5	33	47	41	48	44	57	2	3	2	7	8	8	5	5	6	15.5452	24.4746	16.0771	99.2949	143.11	122.127	135.687
ENSMUSP00000071770	ENSMUSG00000064210	pep:known chromosome:GRCm38:15:95790843:95975464:1 gene:ENSMUSG00000064210 transcript:ENSMUST00000071874 gene_biotype:protein_coding transcript_biotype:protein_coding	Ano6	anoctamin 6 [Source:MGI Symbol;Acc:MGI:2145890]	21.08	1	17	17	287	5.17528e+08	4.56852e+08	6.84677e+08	9.45143e+08	7.81752e+08	8.82626e+08	1.73411e+08	3.53244e+08	1.30157e+08	5.53019e+08	8.6984e+08	2.18937e+08	8.74274	8.93944	8.34032	21	27	29	59	75	48	9	12	7	9	10	10	13	14	13	6	7	5	65.107	86.471	97.9657	188.066	233.597	149.513	24.3717
ENSMUSP00000026415	ENSMUSG00000025358	pep:known chromosome:GRCm38:10:128697939:128705051:-1 gene:ENSMUSG00000025358 transcript:ENSMUST00000026415 gene_biotype:protein_coding transcript_biotype:protein_coding	Cdk2	cyclin-dependent kinase 2 [Source:MGI Symbol;Acc:MGI:104772]	48.99	44	9	12	286	9.43768e+08	8.22749e+08	1.14691e+09	1.01298e+09	1.06175e+09	1.11179e+09	4.97915e+08	6.55567e+08	6.49029e+08	9.71141e+08	1.06217e+09	6.00837e+08	8.98728	9.02619	8.77876	25	20	25	52	54	43	16	21	30	8	8	7	9	10	11	4	5	8	77.9796	60.2718	81.0271	150.189	170.007	123.669	40.4474
ENSMUSP00000046449	ENSMUSG00000036686	pep:known chromosome:GRCm38:8:84132828:84147936:-1 gene:ENSMUSG00000036686 transcript:ENSMUST00000040383 gene_biotype:protein_coding transcript_biotype:protein_coding	Cc2d1a	coiled-coil and C2 domain containing 1A [Source:MGI Symbol;Acc:MGI:2384831]	33.19	2	24	25	285	4.40746e+07	3.51919e+07	5.22273e+07	2.86173e+08	3.5726e+08	2.91568e+08	2.57884e+08	2.25949e+08	2.36791e+08	4.38313e+07	3.11667e+08	2.40208e+08	7.64178	8.49369	8.38059	3	7	3	46	59	50	46	36	35	2	5	2	17	19	19	16	15	13	7.83982	17.1753	8.43756	165.525	209.23	157.603	142.559
ENSMUSP00000039580	ENSMUSG00000036057	pep:known chromosome:GRCm38:9:110385089:110408210:-1 gene:ENSMUSG00000036057 transcript:ENSMUST00000040021 gene_biotype:protein_coding transcript_biotype:protein_coding	Ptpn23	protein tyrosine phosphatase, non-receptor type 23 [Source:MGI Symbol;Acc:MGI:2144837]	27.6	1	36	36	285	8.91648e+07	7.40342e+07	1.06952e+08	2.34226e+08	2.53638e+08	3.5631e+08	1.98416e+08	2.12814e+08	1.85684e+08	9.00503e+07	2.81392e+08	1.98971e+08	7.95449	8.44931	8.29879	12	8	12	50	53	48	38	31	33	9	6	9	23	22	22	22	17	22	36.9637	22.5656	41.4202	157.774	171.183	151.228	98.306
ENSMUSP00000104466	ENSMUSG00000056851	pep:known chromosome:GRCm38:15:102470632:102500059:1 gene:ENSMUSG00000056851 transcript:ENSMUST00000108838 gene_biotype:protein_coding transcript_biotype:protein_coding	Pcbp2	poly(rC) binding protein 2 [Source:MGI Symbol;Acc:MGI:108202]	49.85	7	7	10	282	6.81461e+08	5.22204e+08	7.60857e+08	1.76475e+09	1.8834e+09	1.6405e+09	2.57676e+09	1.01011e+09	1.43655e+09	6.54841e+08	1.76288e+09	1.67447e+09	8.81614	9.24622	9.22388	11	17	23	56	46	36	35	21	37	2	3	4	6	9	7	6	4	6	34.3677	50.9333	72.4556	173.714	144.65	114.256	101.702
ENSMUSP00000102213	ENSMUSG00000057322	pep:known chromosome:GRCm38:11:114668524:114672331:1 gene:ENSMUSG00000057322 transcript:ENSMUST00000106602 gene_biotype:protein_coding transcript_biotype:protein_coding	Rpl38	ribosomal protein L38 [Source:MGI Symbol;Acc:MGI:1914921]	50	1	5	5	282	4.70343e+08	3.73803e+08	6.03193e+08	3.78052e+08	7.02685e+08	5.87395e+08	4.197e+08	1.58642e+09	1.5164e+09	4.82446e+08	5.56044e+08	1.17417e+09	8.68345	8.74511	9.06973	17	15	27	27	31	21	19	55	70	4	4	5	3	4	4	3	5	5	46.6794	40.2248	81.0019	78.9587	91.7046	61.1064	46.4343
ENSMUSP00000110532	ENSMUSG00000052146	pep:known chromosome:GRCm38:17:27630422:27635276:-1 gene:ENSMUSG00000052146 transcript:ENSMUST00000114882 gene_biotype:protein_coding transcript_biotype:protein_coding	Rps10	ribosomal protein S10 [Source:MGI Symbol;Acc:MGI:1914347]	33.33	3	5	5	282	4.55512e+08	2.41232e+08	4.90375e+08	2.21696e+08	2.10005e+08	3.38565e+08	3.89475e+08	1.45334e+09	1.09976e+09	3.95706e+08	2.56755e+08	9.80856e+08	8.59737	8.40952	8.99161	17	21	39	29	17	15	18	50	76	4	4	5	5	4	3	4	4	5	59.252	69.9113	137.535	89.6208	50.2199	46.9299	59.7389
ENSMUSP00000085172	ENSMUSG00000030189	pep:known chromosome:GRCm38:6:131364858:131388450:-1 gene:ENSMUSG00000030189 transcript:ENSMUST00000087865 gene_biotype:protein_coding transcript_biotype:protein_coding	Ybx3	Y box protein 3 [Source:MGI Symbol;Acc:MGI:2137670]	47.6	3	1	12	282	4.48459e+08	4.22022e+08	3.79455e+08	7.07572e+08	6.62204e+08	6.03206e+08	9.213e+08	8.40059e+08	1.03751e+09	4.16645e+08	6.57661e+08	9.32958e+08	8.61977	8.818	8.96986	12	11	12	37	33	28	39	49	61	6	6	5	9	7	8	9	9	9	44.9556	44.3173	43.2795	138.984	127.611	108.329	131.829
ENSMUSP00000001569	ENSMUSG00000059714	pep:known chromosome:GRCm38:17:35823230:35832791:1 gene:ENSMUSG00000059714 transcript:ENSMUST00000001569 gene_biotype:protein_coding transcript_biotype:protein_coding	Flot1	flotillin 1 [Source:MGI Symbol;Acc:MGI:1100500]	54.91	4	22	22	281	3.6405e+08	3.37939e+08	4.63313e+08	2.66809e+08	3.0435e+08	2.32153e+08	5.18317e+08	7.06993e+08	7.32196e+08	3.88434e+08	2.67771e+08	6.52502e+08	8.58932	8.42776	8.81458	18	18	25	22	34	25	35	52	52	8	8	9	8	16	14	13	15	17	57.6453	60.6049	91.602	77.1351	105.982	82.4173	104.642
ENSMUSP00000002303	ENSMUSG00000002233	pep:known chromosome:GRCm38:3:104789011:104794459:1 gene:ENSMUSG00000002233 transcript:ENSMUST00000002303 gene_biotype:protein_coding transcript_biotype:protein_coding	Rhoc	ras homolog gene family, member C [Source:MGI Symbol;Acc:MGI:106028]	46.63	2	2	9	280	2.09891e+09	1.48702e+09	7.71379e+08	1.84323e+09	3.06219e+09	3.16682e+09	2.67574e+09	1.4088e+09	1.8094e+09	1.45243e+09	2.69075e+09	1.96465e+09	9.1621	9.42987	9.29329	11	8	9	38	89	54	23	20	28	4	3	5	6	9	8	4	5	5	35.5963	24.6121	26.9557	118.599	280.581	172.497	63.3947
ENSMUSP00000090333	ENSMUSG00000019302	pep:known chromosome:GRCm38:11:101011821:101063719:1 gene:ENSMUSG00000019302 transcript:ENSMUST00000092663 gene_biotype:protein_coding transcript_biotype:protein_coding	Atp6v0a1	ATPase, H+ transporting, lysosomal V0 subunit A1 [Source:MGI Symbol;Acc:MGI:103286]	24.04	5	14	14	278	5.74561e+08	5.90482e+08	7.83868e+08	1.85515e+09	4.83038e+08	5.01281e+08	3.18443e+08	5.39268e+08	3.43496e+08	6.49637e+08	9.46489e+08	4.00402e+08	8.81267	8.97612	8.6025	28	27	40	38	41	37	19	31	17	8	9	10	9	11	10	9	10	8	91.1553	85.4472	143.339	122.519	132.561	114.527	51.8314
ENSMUSP00000114839	ENSMUSG00000079426	pep:known chromosome:GRCm38:6:113378115:113390448:1 gene:ENSMUSG00000079426 transcript:ENSMUST00000156898 gene_biotype:protein_coding transcript_biotype:protein_coding	Arpc4	actin related protein 2/3 complex, subunit 4 [Source:MGI Symbol;Acc:MGI:1915339]	64.29	2	8	8	277	1.18363e+09	1.41317e+09	1.73515e+09	1.82231e+09	1.73575e+09	1.82534e+09	2.33589e+08	2.0031e+08	2.18811e+08	1.44399e+09	1.79447e+09	2.1757e+08	9.15956	9.25394	8.3376	19	33	34	41	58	46	18	15	13	4	5	4	4	7	7	4	4	4	52.5386	86.4318	91.9142	112.099	161.2	125.756	45.1297
ENSMUSP00000127808	ENSMUSG00000090639	pep:putative chromosome:GRCm38:9:103190208:103230307:-1 gene:ENSMUSG00000090639 transcript:ENSMUST00000166836 gene_biotype:protein_coding transcript_biotype:protein_coding	Gm20425	predicted gene 20425 [Source:MGI Symbol;Acc:MGI:5141890]	24.54	8	18	20	277	3.52809e+09	2.44579e+09	2.23332e+09	1.02835e+09	7.01727e+08	2.29677e+08	1.23218e+09	1.24181e+09	2.96146e+09	2.73573e+09	6.5325e+08	1.81182e+09	9.43707	8.81508	9.25811	47	47	30	28	20	18	32	27	28	15	16	13	6	6	6	4	4	3	165.783	163.583	103.201	110.382	73.1306	62.8294	108.491
ENSMUSP00000127141	ENSMUSG00000022636	pep:putative chromosome:GRCm38:16:52268161:52452465:-1 gene:ENSMUSG00000022636 transcript:ENSMUST00000164728 gene_biotype:protein_coding transcript_biotype:protein_coding	Alcam	activated leukocyte cell adhesion molecule [Source:MGI Symbol;Acc:MGI:1313266]	31.35	5	17	17	277	3.73046e+08	3.74592e+08	3.91691e+08	5.21112e+08	5.68198e+08	5.72157e+08	1.87652e+08	2.41513e+08	2.11663e+08	3.79776e+08	5.53822e+08	2.13609e+08	8.57953	8.74337	8.32962	17	15	21	51	63	53	15	15	27	7	8	10	14	12	11	6	8	10	53.4162	44.4839	62.7263	147.343	183.533	155.137	39.5105
ENSMUSP00000123402	ENSMUSG00000078812	pep:known chromosome:GRCm38:11:69917457:69920919:-1 gene:ENSMUSG00000078812 transcript:ENSMUST00000152589 gene_biotype:protein_coding transcript_biotype:protein_coding	Eif5a	eukaryotic translation initiation factor 5A [Source:MGI Symbol;Acc:MGI:106248]	47.65	4	10	10	277	1.18959e+09	9.25874e+08	1.20283e+09	1.64292e+09	1.29013e+09	1.08526e+09	5.21737e+08	4.18283e+08	5.51517e+08	1.1061e+09	1.33944e+09	4.97179e+08	9.04379	9.12692	8.69651	25	20	28	41	61	53	17	16	16	6	6	6	8	9	9	6	7	6	83.8357	72.0852	104.642	155.757	235.631	208.985	56.1838
ENSMUSP00000031383	ENSMUSG00000029430	pep:known chromosome:GRCm38:5:129020069:129024323:1 gene:ENSMUSG00000029430 transcript:ENSMUST00000031383 gene_biotype:protein_coding transcript_biotype:protein_coding	Ran	RAN, member RAS oncogene family [Source:MGI Symbol;Acc:MGI:1333112]	30.56	3	9	9	275	1.53524e+09	1.08152e+09	1.46714e+09	1.30877e+09	1.12204e+09	1.02627e+09	1.02347e+09	6.39021e+08	1.01168e+09	1.3613e+09	1.15236e+09	8.91391e+08	9.13395	9.06159	8.95007	27	25	27	37	37	40	28	23	31	6	6	5	5	8	7	6	6	8	74.4981	69.2405	76.8696	107.253	114.416	122.278	71.1731
ENSMUSP00000102381	ENSMUSG00000070372	pep:known chromosome:GRCm38:3:104822779:104864505:-1 gene:ENSMUSG00000070372 transcript:ENSMUST00000094028 gene_biotype:protein_coding transcript_biotype:protein_coding	Capza1	capping protein (actin filament) muscle Z-line, alpha 1 [Source:MGI Symbol;Acc:MGI:106227]	59.79	1	12	14	275	1.45247e+09	1.38342e+09	1.58559e+09	1.58332e+09	1.90742e+09	1.66341e+09	3.72939e+08	3.81519e+08	3.69542e+08	1.47383e+09	1.71805e+09	3.74667e+08	9.16845	9.23504	8.57364	31	46	46	62	35	36	5	8	6	7	9	8	8	11	11	2	2	2	93.2923	141.765	148.15	199.764	110.06	121.303	12.7731
ENSMUSP00000034441	ENSMUSG00000031960	pep:known chromosome:GRCm38:8:111033902:111057664:1 gene:ENSMUSG00000031960 transcript:ENSMUST00000034441 gene_biotype:protein_coding transcript_biotype:protein_coding	Aars	alanyl-tRNA synthetase [Source:MGI Symbol;Acc:MGI:2384560]	33.57	1	24	24	274	4.67958e+08	4.04472e+08	5.1464e+08	4.10533e+08	3.18875e+08	3.46269e+08	5.79977e+07	4.2088e+07	7.00812e+07	4.62357e+08	3.58559e+08	5.67223e+07	8.66498	8.55456	7.75375	27	25	47	61	50	45	7	3	9	14	14	16	17	19	18	5	2	5	87.0949	77.1138	147.402	185.541	156.104	137.315	17.6441
ENSMUSP00000016631	ENSMUSG00000016487	pep:known chromosome:GRCm38:6:146888487:147032025:1 gene:ENSMUSG00000016487 transcript:ENSMUST00000016631 gene_biotype:protein_coding transcript_biotype:protein_coding	Ppfibp1	PTPRF interacting protein, binding protein 1 (liprin beta 1) [Source:MGI Symbol;Acc:MGI:1914783]	41.49	3	2	35	272	1.56262e+08	2.33207e+08	8.553e+08	3.24209e+08	4.28726e+08	3.36092e+08	4.47159e+07	3.62081e+07		4.14923e+08	3.63009e+08	4.0462e+07	8.61797	8.55992	7.60705	17	27	36	63	65	61	2	1		9	17	15	21	27	19	2	1		50.0187	87.2201	110.834	193.501	198.851	196.532	4.79356
ENSMUSP00000104067	ENSMUSG00000040952	pep:known chromosome:GRCm38:7:24884714:24889806:1 gene:ENSMUSG00000040952 transcript:ENSMUST00000108429 gene_biotype:protein_coding transcript_biotype:protein_coding	Rps19	ribosomal protein S19 [Source:MGI Symbol;Acc:MGI:1333780]	37.24	6	7	7	272	6.09836e+08	4.95869e+08	9.10278e+08	3.20884e+08	3.13703e+08	4.06713e+08	5.80464e+08	1.97298e+09	2.71216e+09	6.71994e+08	3.471e+08	1.7552e+09	8.82737	8.54045	9.24433	23	20	22	22	15	17	25	63	65	6	6	5	5	5	5	6	7	7	62.4328	52.3804	59.9041	60.6878	40.7209	48.6843	61.9554
ENSMUSP00000029771	ENSMUSG00000028128	pep:known chromosome:GRCm38:3:121723537:121735052:1 gene:ENSMUSG00000028128 transcript:ENSMUST00000029771 gene_biotype:protein_coding transcript_biotype:protein_coding	F3	coagulation factor III [Source:MGI Symbol;Acc:MGI:88381]	34.69	1	13	13	272	2.3624e+08	2.09887e+08	4.13021e+08	1.34763e+09	1.17947e+09	7.63497e+08	8.41836e+08	9.72291e+08	1.38951e+09	2.86383e+08	1.09687e+09	1.06788e+09	8.45695	9.04015	9.02852	11	12	15	45	59	40	27	32	31	3	5	5	9	11	9	6	9	8	40.8375	42.3993	72.6371	196.331	236.274	177.838	121.533
ENSMUSP00000099819	ENSMUSG00000020402	pep:known chromosome:GRCm38:11:52360860:52389397:1 gene:ENSMUSG00000020402 transcript:ENSMUST00000102758 gene_biotype:protein_coding transcript_biotype:protein_coding	Vdac1	voltage-dependent anion channel 1 [Source:MGI Symbol;Acc:MGI:106919]	49.47	3	10	11	271	1.40337e+09	1.51537e+09	2.59583e+09	5.64127e+08	4.83854e+08	9.03422e+08	1.17564e+08	6.13499e+07	7.01756e+07	1.83819e+09	6.50468e+08	8.30298e+07	9.26439	8.81323	7.91923	29	39	88	36	27	41	1	3	7	10	10	10	7	7	11	1	2	5	87.7633	114.187	269.51	99.0067	75.6314	120.474	2.80998
ENSMUSP00000105720	ENSMUSG00000031840	pep:known chromosome:GRCm38:8:70754679:70758677:1 gene:ENSMUSG00000031840 transcript:ENSMUST00000110093 gene_biotype:protein_coding transcript_biotype:protein_coding	Rab3a	RAB3A, member RAS oncogene family [Source:MGI Symbol;Acc:MGI:97843]	40.45	12	5	8	270	3.44364e+09	3.51643e+09	4.7159e+09	4.63777e+09	4.96583e+09	5.26343e+09	2.41241e+09	2.35433e+09	2.47048e+09	3.89199e+09	4.95567e+09	2.41241e+09	9.59017	9.6951	9.38245	22	25	28	43	48	36	23	23	22	3	2	2	4	5	5	4	4	3	61.9665	70.6153	82.7393	125.415	142.039	103.651	62.3708
ENSMUSP00000033075	ENSMUSG00000030805	pep:known chromosome:GRCm38:7:127841764:127849019:1 gene:ENSMUSG00000030805 transcript:ENSMUST00000033075 gene_biotype:protein_coding transcript_biotype:protein_coding	Stx4a	syntaxin 4A (placental) [Source:MGI Symbol;Acc:MGI:893577]	42.95	2	9	9	270	9.7563e+08	1.10132e+09	1.53721e+09	1.42828e+09	1.50855e+09	1.31972e+09	4.90058e+08	5.66148e+08	5.60803e+08	1.20472e+09	1.41885e+09	5.39003e+08	9.08089	9.15194	8.73159	19	18	21	51	55	46	14	22	24	6	7	6	8	8	8	6	6	7	54.6631	53.0683	62.5613	162.488	189.588	149.428	38.819
ENSMUSP00000001304	ENSMUSG00000001270	pep:known chromosome:GRCm38:12:111669355:111672338:-1 gene:ENSMUSG00000001270 transcript:ENSMUST00000001304 gene_biotype:protein_coding transcript_biotype:protein_coding	Ckb	creatine kinase, brain [Source:MGI Symbol;Acc:MGI:88407]	55.38	1	13	13	269	5.56625e+08	6.00689e+08	6.8328e+08	6.22015e+08	7.7372e+08	8.69197e+08	1.05523e+08	5.96256e+07	1.34341e+08	6.13531e+08	7.54978e+08	9.98298e+07	8.78784	8.87793	7.99926	31	21	34	64	61	44	6	6	2	9	8	10	12	12	11	4	3	1	107.032	68.3753	110.72	197.789	194.504	149.079	15.2991
ENSMUSP00000027297	ENSMUSG00000026123	pep:known chromosome:GRCm38:1:34849992:34879580:1 gene:ENSMUSG00000026123 transcript:ENSMUST00000027297 gene_biotype:protein_coding transcript_biotype:protein_coding	Plekhb2	pleckstrin homology domain containing, family B (evectins) member 2 [Source:MGI Symbol;Acc:MGI:2385825]	28.96	2	6	6	267	1.01826e+08	1.73972e+08	1.31348e+08	9.95278e+08	1.34968e+09	9.16805e+08	2.13394e+09	1.92072e+09	2.28553e+09	1.35716e+08	1.08725e+09	2.1134e+09	8.13263	9.03633	9.32498	3	2	7	38	42	32	51	41	51	2	1	3	5	5	5	5	4	4	8.63931	5.52192	19.9506	111.45	130.049	95.4609	148.835
ENSMUSP00000035155	ENSMUSG00000032549	pep:known chromosome:GRCm38:9:103112074:103185270:1 gene:ENSMUSG00000032549 transcript:ENSMUST00000035155 gene_biotype:protein_coding transcript_biotype:protein_coding	Rab6b	RAB6B, member RAS oncogene family [Source:MGI Symbol;Acc:MGI:107283]	30.29	5	1	6	266	3.42702e+09	3.51746e+09	3.2352e+09	4.65294e+09	4.80934e+09	4.9785e+09	3.59212e+09	6.91979e+09	2.51082e+09	3.39323e+09	4.81359e+09	4.34091e+09	9.53061	9.68247	9.63758	19	26	36	46	41	37	20	17	24	2	3	4	4	5	6	2	1	4	54.6155	71.7013	100.91	129.052	116.326	107.349	55.0106
ENSMUSP00000003912	ENSMUSG00000003814	pep:known chromosome:GRCm38:8:84841850:84846934:-1 gene:ENSMUSG00000003814 transcript:ENSMUST00000003912 gene_biotype:protein_coding transcript_biotype:protein_coding	Calr	calreticulin [Source:MGI Symbol;Acc:MGI:88252]	40.14	1	13	13	266	3.16323e+09	2.2637e+09	2.84793e+09	2.77575e+08	2.41992e+08	3.31193e+08	2.543e+07	3.58512e+07		2.75829e+09	2.83587e+08	3.06406e+07	9.44064	8.45269	7.4863	57	64	85	17	17	24	1	1		10	11	10	4	6	7	1	1		195.069	222.734	302.529	54.8002	46.3576	73.1826	2.45843
ENSMUSP00000050703	ENSMUSG00000026701	pep:putative chromosome:GRCm38:1:161241598:161251166:-1 gene:ENSMUSG00000026701 transcript:ENSMUST00000051925 gene_biotype:protein_coding transcript_biotype:protein_coding	Prdx6	peroxiredoxin 6 [Source:MGI Symbol;Acc:MGI:894320]	65.5	3	15	15	266	4.2134e+08	3.47623e+08	5.62374e+08	7.20488e+08	6.55009e+08	6.13688e+08	2.68041e+08	1.18499e+08	2.23581e+08	4.43779e+08	6.63062e+08	2.03374e+08	8.64717	8.82155	8.30829	24	18	30	63	54	44	10	8	15	7	8	10	11	11	12	6	5	8	73.0112	53.7333	86.231	182.372	159.915	129.265	26.1767
ENSMUSP00000084838	ENSMUSG00000067377	pep:known chromosome:GRCm38:X:133891068:133898429:-1 gene:ENSMUSG00000067377 transcript:ENSMUST00000087557 gene_biotype:protein_coding transcript_biotype:protein_coding	Tspan6	tetraspanin 6 [Source:MGI Symbol;Acc:MGI:1926264]	31.84	3	7	7	265	2.24002e+08	2.23603e+08	3.93445e+08	2.77754e+09	3.88741e+09	2.84718e+09	3.90252e+09	5.0994e+09	5.40831e+09	2.8035e+08	3.17071e+09	4.80341e+09	8.4477	9.50116	9.68155	7	6	6	44	54	40	25	36	47	3	3	3	5	5	5	4	5	6	21.6126	19.353	20.5544	139.844	187.449	136.812	75.2504
ENSMUSP00000027384	ENSMUSG00000026192	pep:known chromosome:GRCm38:1:71557150:71579631:1 gene:ENSMUSG00000026192 transcript:ENSMUST00000027384 gene_biotype:protein_coding transcript_biotype:protein_coding	Atic	5-aminoimidazole-4-carboxamide ribonucleotide formyltransferase/IMP cyclohydrolase [Source:MGI Symbol;Acc:MGI:1351352]	56.42	1	22	22	262	4.17181e+08	3.59437e+08	4.80295e+08	4.47984e+08	4.35908e+08	4.25512e+08	7.51657e+07	8.87039e+07	7.36123e+07	4.18971e+08	4.36468e+08	7.91607e+07	8.62218	8.63995	7.89851	30	29	39	64	40	35	8	7	10	11	12	12	14	18	17	4	4	6	95.8782	90.5577	130.083	202.254	123.593	109.929	23.2666
ENSMUSP00000006435	ENSMUSG00000006273	pep:known chromosome:GRCm38:8:69088646:69113711:1 gene:ENSMUSG00000006273 transcript:ENSMUST00000006435 gene_biotype:protein_coding transcript_biotype:protein_coding	Atp6v1b2	ATPase, H+ transporting, lysosomal V1 subunit B2 [Source:MGI Symbol;Acc:MGI:109618]	47.55	2	17	17	261	7.51249e+08	8.516e+08	1.07419e+09	3.95925e+08	5.06246e+08	8.02932e+08	4.84032e+07	5.62603e+07	1.15586e+08	8.92346e+08	5.68368e+08	7.34166e+07	8.95053	8.75463	7.86579	30	33	48	38	42	51	4	6	9	9	11	13	11	12	13	3	5	5	96.3302	106.923	151.967	115.422	128.062	159.972	11.0865
ENSMUSP00000089777	ENSMUSG00000014444	pep:known chromosome:GRCm38:8:122481698:122551329:-1 gene:ENSMUSG00000014444 transcript:ENSMUST00000067252 gene_biotype:protein_coding transcript_biotype:protein_coding	Piezo1	piezo-type mechanosensitive ion channel component 1 [Source:MGI Symbol;Acc:MGI:3603204]	17.44	4	32	32	261	4.80057e+08	5.21846e+08	8.53311e+08	3.3603e+08	3.6244e+08	4.85275e+08	1.92485e+07	7.92959e+07	4.88096e+07	6.18404e+08	3.94581e+08	4.9118e+07	8.79127	8.59614	7.69124	35	39	51	39	39	45	3	6	4	15	18	21	15	17	20	3	4	4	118.511	130.224	173.872	131.657	130.14	154.157	8.53618
ENSMUSP00000099987	ENSMUSG00000020473	pep:known chromosome:GRCm38:11:5861947:5872088:1 gene:ENSMUSG00000020473 transcript:ENSMUST00000102923 gene_biotype:protein_coding transcript_biotype:protein_coding	Aebp1	AE binding protein 1 [Source:MGI Symbol;Acc:MGI:1197012]	25.09	2	22	22	260	4.67453e+08	3.14141e+08	3.601e+08	4.7714e+08	3.25504e+08	2.1294e+08	1.70595e+08	5.36964e+08	3.80864e+08	3.80565e+08	3.38528e+08	3.62808e+08	8.58043	8.52959	8.55968	25	20	24	43	29	21	15	52	31	12	9	10	13	12	10	10	17	14	83.4683	73.5687	91.6254	154.891	102.238	73.5849	44.6353
ENSMUSP00000066359	ENSMUSG00000022378	pep:known chromosome:GRCm38:15:63929097:64060448:-1 gene:ENSMUSG00000022378 transcript:ENSMUST00000063838 gene_biotype:protein_coding transcript_biotype:protein_coding	Fam49b	family with sequence similarity 49, member B [Source:MGI Symbol;Acc:MGI:1923520]	39.2	1	8	10	260	1.37192e+08	1.003e+08	2.48302e+08	9.29409e+08	6.7051e+08	6.50058e+08	2.54499e+08	2.88327e+08	2.9392e+08	1.61931e+08	7.49992e+08	2.78916e+08	8.20933	8.87506	8.44547	10	8	14	65	51	44	18	21	29	5	3	6	8	9	9	6	6	6	27.3304	25.4766	50.9751	223.95	177.017	147.084	51.2939
ENSMUSP00000104272	ENSMUSG00000019461	pep:known chromosome:GRCm38:11:69846376:69851036:1 gene:ENSMUSG00000019461 transcript:ENSMUST00000108632 gene_biotype:protein_coding transcript_biotype:protein_coding	Plscr3	phospholipid scramblase 3 [Source:MGI Symbol;Acc:MGI:1917560]	26.69	2	6	6	260	2.28215e+08	1.63195e+08	2.9092e+08	1.10296e+09	1.4901e+09	1.78892e+09	1.45409e+09	1.14248e+09	1.5364e+09	2.27443e+08	1.46066e+09	1.37766e+09	8.35687	9.16455	9.13914	6	7	16	47	45	44	23	28	44	2	3	4	3	6	5	3	4	4	16.6007	18.153	42.0359	126.301	127.398	126.072	65.9271
ENSMUSP00000078746	ENSMUSG00000063410	pep:known chromosome:GRCm38:14:121286343:121379334:-1 gene:ENSMUSG00000063410 transcript:ENSMUST00000079817 gene_biotype:protein_coding transcript_biotype:protein_coding	Stk24	serine/threonine kinase 24 [Source:MGI Symbol;Acc:MGI:2385007]	33.87	1	9	13	260	2.93397e+08	2.92882e+08	2.98204e+08	4.57163e+08	1.00745e+09	7.1155e+08	1.40338e+08	2.03188e+08	3.08887e+08	2.94828e+08	7.25387e+08	2.17471e+08	8.46957	8.86057	8.3374	16	17	23	64	59	52	7	11	11	6	7	8	13	12	11	5	5	5	50.6505	57.7396	81.882	198.268	185.392	157.778	23.1994
ENSMUSP00000063054	ENSMUSG00000027739	pep:known chromosome:GRCm38:3:51483966:51495905:1 gene:ENSMUSG00000027739 transcript:ENSMUST00000054387 gene_biotype:protein_coding transcript_biotype:protein_coding	Rab33b	RAB33B, member of RAS oncogene family [Source:MGI Symbol;Acc:MGI:1330805]	30.13	9	4	6	259	3.48576e+09	6.9556e+09	9.36709e+09	4.70759e+09	4.96371e+09	5.13931e+09	2.47403e+09	2.4415e+09	3.67707e+09	6.60282e+09	4.93687e+09	2.8642e+09	9.81973	9.69345	9.457	19	25	26	40	46	32	23	25	23	2	2	1	3	6	3	4	4	4	54.4819	69.4948	76.2911	116.56	134.964	92.7152	63.2692
ENSMUSP00000104615	ENSMUSG00000018398	pep:known chromosome:GRCm38:11:53519746:53544095:1 gene:ENSMUSG00000018398 transcript:ENSMUST00000108987 gene_biotype:protein_coding transcript_biotype:protein_coding	41890	septin 8 [Source:MGI Symbol;Acc:MGI:894310]	53.61	8	13	19	258	1.15622e+09	1.17136e+09	1.60191e+09	8.38734e+08	5.94139e+08	7.90143e+08	3.8598e+07	2.52886e+07	9.33259e+07	1.30983e+09	7.41005e+08	5.24042e+07	9.11722	8.86982	7.71937	39	39	51	40	45	39	1	1	3	11	10	11	8	8	10	1	1	1	104.016	108.449	152.06	109.106	125.29	112.704	2.28972
ENSMUSP00000107250	ENSMUSG00000016487	pep:known chromosome:GRCm38:6:146888589:147032025:1 gene:ENSMUSG00000016487 transcript:ENSMUST00000111623 gene_biotype:protein_coding transcript_biotype:protein_coding	Ppfibp1	PTPRF interacting protein, binding protein 1 (liprin beta 1) [Source:MGI Symbol;Acc:MGI:1914783]	40.92	2	1	34	258	1.56262e+08	2.12362e+08	8.553e+08	3.24209e+08	3.62918e+08	2.58911e+08	4.47159e+07	3.62081e+07		4.07975e+08	3.15346e+08	4.0462e+07	8.61063	8.49879	7.60705	17	26	33	55	63	61	2	1		9	16	13	19	26	19	2	1		50.0187	83.0728	99.5129	168.207	191.676	196.641	4.79356
ENSMUSP00000041557	ENSMUSG00000040010	pep:known chromosome:GRCm38:8:121881150:121907694:-1 gene:ENSMUSG00000040010 transcript:ENSMUST00000045557 gene_biotype:protein_coding transcript_biotype:protein_coding	Slc7a5	solute carrier family 7 (cationic amino acid transporter, y+ system), member 5 [Source:MGI Symbol;Acc:MGI:1298205]	6.64	1	5	5	256	3.30791e+09	3.31913e+09	4.06388e+08	1.42151e+09	9.02181e+08	6.79223e+08	2.01108e+09	1.83331e+09	1.53814e+09	2.34448e+09	1.00097e+09	1.79418e+09	9.37005	9.00042	9.25387	20	25	7	58	30	34	28	28	26	3	3	3	3	4	4	4	3	4	83.1161	106.383	25.872	244.78	115.332	132.936	110.014
ENSMUSP00000108260	ENSMUSG00000026389	pep:known chromosome:GRCm38:1:120224386:120271082:-1 gene:ENSMUSG00000026389 transcript:ENSMUST00000112641 gene_biotype:protein_coding transcript_biotype:protein_coding	Steap3	STEAP family member 3 [Source:MGI Symbol;Acc:MGI:1915678]	30.53	3	17	17	256	2.69867e+08	3.2385e+08	3.80698e+08	4.09823e+08	5.149e+08	5.76505e+08	2.41601e+08	4.60288e+08	4.29537e+08	3.24805e+08	5.00409e+08	3.77142e+08	8.51162	8.69933	8.5765	16	14	21	38	36	43	21	32	35	12	9	8	12	12	13	11	12	10	49.162	42.2562	67.0694	114.777	115.834	152.977	54.8246
ENSMUSP00000105223	ENSMUSG00000020142	pep:known chromosome:GRCm38:11:20302180:20332713:-1 gene:ENSMUSG00000020142 transcript:ENSMUST00000109594 gene_biotype:protein_coding transcript_biotype:protein_coding	Slc1a4	solute carrier family 1 (glutamate/neutral amino acid transporter), member 4 [Source:MGI Symbol;Acc:MGI:2135601]	23.31	2	8	8	255	4.95088e+08	5.50226e+08	8.26722e+08	1.37634e+09	1.24214e+09	1.27055e+09	3.24767e+08	4.3227e+08	4.29826e+08	6.24012e+08	1.29634e+09	3.95621e+08	8.79519	9.11272	8.59728	13	13	19	50	61	48	14	17	20	3	3	4	5	8	8	5	6	5	44.7997	48.2586	69.0672	167.686	215.678	169.437	44.5213
ENSMUSP00000029353	ENSMUSG00000027782	pep:known chromosome:GRCm38:3:69067149:69127113:-1 gene:ENSMUSG00000027782 transcript:ENSMUST00000029353 gene_biotype:protein_coding transcript_biotype:protein_coding	Kpna4	karyopherin (importin) alpha 4 [Source:MGI Symbol;Acc:MGI:1100848]	35.51	2	10	15	253	2.0137e+09	1.71202e+09	2.20807e+09	3.0742e+08	2.68494e+08	3.16725e+08		1.29596e+08	5.62681e+07	1.97793e+09	2.97546e+08	9.29318e+07	9.29621	8.47355	7.96816	58	64	76	16	16	18		2	3	8	10	13	8	8	7		1	2	174.374	197.11	245.106	43.2414	52.0282	69.5622
ENSMUSP00000101622	ENSMUSG00000025510	pep:known chromosome:GRCm38:7:141467362:141471479:1 gene:ENSMUSG00000025510 transcript:ENSMUST00000106000 gene_biotype:protein_coding transcript_biotype:protein_coding	Cd151	CD151 antigen [Source:MGI Symbol;Acc:MGI:1096360]	25.69	1	7	7	251	1.97726e+08	1.97225e+08	1.97973e+08	1.11387e+09	1.57305e+09	1.14453e+09	6.67097e+08	1.13506e+09	1.10102e+09	1.97641e+08	1.27715e+09	9.67727e+08	8.29588	9.10624	8.98575	7	10	9	40	40	39	31	42	33	4	3	4	5	6	6	5	5	4	25.6425	32.8872	27.4334	138.209	142.93	138.429	90.8424
ENSMUSP00000019974	ENSMUSG00000019832	pep:known chromosome:GRCm38:10:10545011:10558233:-1 gene:ENSMUSG00000019832 transcript:ENSMUST00000019974 gene_biotype:protein_coding transcript_biotype:protein_coding	Rab32	RAB32, member RAS oncogene family [Source:MGI Symbol;Acc:MGI:1915094]	47.98	2	8	11	251	5.62718e+08	5.83869e+08	8.22032e+08	6.8187e+08	1.66552e+09	5.53734e+08	2.90692e+09	3.18614e+09	2.6045e+09	6.56206e+08	9.6704e+08	2.89919e+09	8.81704	8.98544	9.46228	9	8	8	28	37	41	32	35	53	4	4	3	5	8	7	7	6	9	24.9256	22.1501	24.7769	69.3475	97.8749	105.348	88.6643
ENSMUSP00000087714	ENSMUSG00000022263	pep:known chromosome:GRCm38:15:27730652:28025848:-1 gene:ENSMUSG00000022263 transcript:ENSMUST00000090247 gene_biotype:protein_coding transcript_biotype:protein_coding	Trio	triple functional domain (PTPRF interacting) [Source:MGI Symbol;Acc:MGI:1927230]	20.82	10	45	47	251	1.62189e+08	1.26413e+08	1.93181e+08	1.84573e+08	1.31414e+08	1.67324e+08	2.50227e+07	1.12017e+07	1.7196e+07	1.60594e+08	1.61104e+08	1.78068e+07	8.20573	8.20711	7.25059	26	24	47	56	55	37	1	2	3	16	16	24	29	29	23	1	2	3	68.7261	65.1026	138.47	155.622	158.567	106.764	2.25091
ENSMUSP00000017530	ENSMUSG00000017386	pep:known chromosome:GRCm38:11:78159400:78165589:-1 gene:ENSMUSG00000017386 transcript:ENSMUST00000017530 gene_biotype:protein_coding transcript_biotype:protein_coding	Traf4	TNF receptor associated factor 4 [Source:MGI Symbol;Acc:MGI:1202880]	41.91	1	13	13	250	1.51192e+08	1.36309e+08	1.73416e+08	5.21939e+08	5.33773e+08	4.18506e+08	4.8222e+08	4.89467e+08	5.6019e+08	1.53639e+08	4.91406e+08	5.10626e+08	8.1865	8.69144	8.7081	7	5	6	46	58	42	25	28	33	5	3	4	10	10	12	5	7	10	19.6766	13.9442	19.5549	140.241	192.538	136.192	74.2703
ENSMUSP00000032322	ENSMUSG00000030201	pep:known chromosome:GRCm38:6:134446476:134566913:-1 gene:ENSMUSG00000030201 transcript:ENSMUST00000032322 gene_biotype:protein_coding transcript_biotype:protein_coding	Lrp6	low density lipoprotein receptor-related protein 6 [Source:MGI Symbol;Acc:MGI:1298218]	25.85	6	33	33	249	2.88695e+07	3.37633e+07	2.8236e+07	1.2407e+08	1.29755e+08	9.72408e+07	1.61865e+08	2.27534e+08	1.79409e+08	3.02896e+07	1.17022e+08	1.89603e+08	7.48129	8.06827	8.27784	5	4	5	39	46	29	26	47	48	3	3	4	18	24	14	14	20	22	12.184	10.7367	14.6411	110.603	136.291	92.4998	69.5192
ENSMUSP00000028583	ENSMUSG00000027162	pep:known chromosome:GRCm38:2:109890853:109901003:1 gene:ENSMUSG00000027162 transcript:ENSMUST00000028583 gene_biotype:protein_coding transcript_biotype:protein_coding	Lin7c	lin-7 homolog C (C. elegans) [Source:MGI Symbol;Acc:MGI:1330839]	43.15	4	8	8	248	7.11667e+08	6.42896e+08	6.12072e+08	1.35874e+09	1.62839e+09	1.21868e+09	4.1164e+08	5.57062e+08	6.08534e+08	6.55545e+08	1.40193e+09	5.25745e+08	8.8166	9.14673	8.72078	16	18	16	54	48	39	18	16	23	7	6	5	8	8	8	5	7	7	50.8707	61.0592	58.9243	203.444	183.924	146.751	54.599
ENSMUSP00000019577	ENSMUSG00000019433	pep:known chromosome:GRCm38:8:83652678:83664788:1 gene:ENSMUSG00000019433 transcript:ENSMUST00000019577 gene_biotype:protein_coding transcript_biotype:protein_coding	Gipc1	GIPC PDZ domain containing family, member 1 [Source:MGI Symbol;Acc:MGI:1926252]	50.15	2	16	16	248	2.75498e+08	2.36957e+08	4.3331e+08	6.34523e+08	6.49082e+08	4.81763e+08	2.62188e+08	2.44685e+08	2.75868e+08	3.15255e+08	5.88456e+08	2.60913e+08	8.49866	8.76971	8.4165	17	16	14	46	51	43	16	25	20	7	6	7	10	11	12	7	10	6	53.4009	53.4568	50.2021	159.022	169.184	153.986	50.0579
ENSMUSP00000079180	ENSMUSG00000009927	pep:known chromosome:GRCm38:9:44407714:44410405:1 gene:ENSMUSG00000009927 transcript:ENSMUST00000080300 gene_biotype:protein_coding transcript_biotype:protein_coding	Rps25	ribosomal protein S25 [Source:MGI Symbol;Acc:MGI:1922867]	28	1	5	5	246	1.646e+09	1.4899e+09	2.11791e+09	1.0327e+09	1.0478e+09	1.32129e+09	1.62433e+09	5.33209e+09	6.26765e+09	1.75127e+09	1.13393e+09	4.40802e+09	9.24335	9.05459	9.64424	18	22	25	25	17	19	23	50	47	4	4	4	4	4	4	4	5	4	51.9151	63.7161	70.8054	71.8696	50.3898	54.8532	63.9501
ENSMUSP00000069087	ENSMUSG00000052911	pep:known chromosome:GRCm38:9:108479862:108490530:1 gene:ENSMUSG00000052911 transcript:ENSMUST00000065014 gene_biotype:protein_coding transcript_biotype:protein_coding	Lamb2	laminin, beta 2 [Source:MGI Symbol;Acc:MGI:99916]	24.24	1	33	33	246	5.3267e+07	2.92495e+07	2.14087e+07	2.82462e+08	1.19489e+08	9.58672e+07	5.24955e+07	1.38904e+08	9.08155e+07	3.46417e+07	1.65939e+08	9.40716e+07	7.5396	8.21995	7.97346	7	4	6	94	54	25	8	26	22	4	3	6	32	25	15	6	15	15	17.9821	9.83759	16.0099	279.606	156.533	74.276	18.9351
ENSMUSP00000003550	ENSMUSG00000003458	pep:known chromosome:GRCm38:1:172066013:172082795:-1 gene:ENSMUSG00000003458 transcript:ENSMUST00000003550 gene_biotype:protein_coding transcript_biotype:protein_coding	Ncstn	nicastrin [Source:MGI Symbol;Acc:MGI:1891700]	15.82	1	8	8	246	4.36255e+08	5.21937e+08	7.84564e+08	6.89757e+08	6.49065e+08	5.09338e+08	2.71171e+08	3.85096e+08	3.55993e+08	5.80919e+08	6.16053e+08	3.3742e+08	8.76412	8.78962	8.52817	12	23	31	47	45	28	14	20	26	3	5	7	6	8	7	4	5	4	37.0064	72.8295	103.499	136.858	134.932	87.9007	38.6559
ENSMUSP00000093841	ENSMUSG00000038127	pep:known chromosome:GRCm38:16:27388980:27446381:1 gene:ENSMUSG00000038127 transcript:ENSMUST00000096127 gene_biotype:protein_coding transcript_biotype:protein_coding	Ccdc50	coiled-coil domain containing 50 [Source:MGI Symbol;Acc:MGI:1914751]	56.21	1	1	13	246	3.5977e+08	3.58586e+08	1.47348e+08	1.71965e+09	2.0009e+09	1.86648e+09	9.97774e+08	7.08151e+08	1.2024e+09	2.88568e+08	1.86234e+09	9.69442e+08	8.46025	9.27006	8.98652	6	5	8	37	68	50	24	23	25	2	2	3	5	11	9	5	7	3	17.4898	14.3072	25.8543	154.372	298.054	207.005	76.7927
ENSMUSP00000021077	ENSMUSG00000020733	pep:known chromosome:GRCm38:11:115163341:115181181:1 gene:ENSMUSG00000020733 transcript:ENSMUST00000021077 gene_biotype:protein_coding transcript_biotype:protein_coding	Slc9a3r1	solute carrier family 9 (sodium/hydrogen exchanger), member 3 regulator 1 [Source:MGI Symbol;Acc:MGI:1349482]	60.85	1	19	19	245	5.30616e+08	4.74083e+08	5.95974e+08	1.02942e+09	1.02189e+09	9.22181e+08	1.3264e+08	1.29277e+08	7.94019e+07	5.33558e+08	9.91163e+08	1.13773e+08	8.72718	8.99615	8.05604	18	18	26	44	62	53	10	7	7	9	9	10	10	16	14	5	3	4	56.751	57.0294	89.0055	146.252	217.136	195.389	28.0872
ENSMUSP00000106014	ENSMUSG00000058600	pep:known chromosome:GRCm38:15:34440505:34443640:-1 gene:ENSMUSG00000058600 transcript:ENSMUST00000079735 gene_biotype:protein_coding transcript_biotype:protein_coding	Rpl30	ribosomal protein L30 [Source:MGI Symbol;Acc:MGI:98037]	40.87	1	4	4	244	9.27354e+08	1.03606e+09	1.27526e+09	6.05475e+08	7.43106e+08	8.62358e+08	5.45435e+08	2.24272e+09	2.96411e+09	1.07956e+09	7.3698e+08	1.91742e+09	9.03325	8.86746	9.28272	13	23	27	27	22	32	14	50	36	4	4	4	4	4	4	3	4	4	60.0654	100.348	101.354	106.878	99.8006	131.894	55.2139
ENSMUSP00000027602	ENSMUSG00000026356	pep:known chromosome:GRCm38:1:128363708:128417416:-1 gene:ENSMUSG00000026356 transcript:ENSMUST00000027602 gene_biotype:protein_coding transcript_biotype:protein_coding	Dars	aspartyl-tRNA synthetase [Source:MGI Symbol;Acc:MGI:2442544]	45.91	2	20	20	244	3.62855e+08	3.27521e+08	5.2596e+08	2.28013e+08	2.24218e+08	2.54001e+08	3.29064e+07	4.62667e+07	1.25431e+08	4.05445e+08	2.35411e+08	6.82015e+07	8.60793	8.37183	7.83379	32	37	41	36	36	38	3	7	14	13	12	13	14	13	15	2	5	9	90.1116	107.518	124.836	101.461	107.059	110.027	8.26417
ENSMUSP00000127827	ENSMUSG00000024969	pep:known chromosome:GRCm38:19:7276733:7341799:-1 gene:ENSMUSG00000024969 transcript:ENSMUST00000164205 gene_biotype:protein_coding transcript_biotype:protein_coding	Mark2	MAP/microtubule affinity-regulating kinase 2 [Source:MGI Symbol;Acc:MGI:99638]	44.46	17	16	24	244	2.15731e+08	2.07481e+08	2.52679e+08	5.69741e+08	1.94472e+09	3.74611e+08	6.3392e+07	1.15936e+08	1.00229e+08	2.25297e+08	9.63024e+08	9.31857e+07	8.35276	8.98364	7.96935	21	20	18	50	51	41	10	18	15	12	11	11	19	22	18	8	9	11	70.0181	71.2381	62.61	153.801	169.293	134.061	29.7083
ENSMUSP00000081141	ENSMUSG00000028961	pep:known chromosome:GRCm38:4:149149991:149166707:-1 gene:ENSMUSG00000028961 transcript:ENSMUST00000084124 gene_biotype:protein_coding transcript_biotype:protein_coding	Pgd	phosphogluconate dehydrogenase [Source:MGI Symbol;Acc:MGI:97553]	49.48	1	17	17	243	6.83209e+08	5.9051e+08	6.66136e+08	6.51705e+08	5.23154e+08	7.64196e+08	1.9266e+08	1.94002e+08	2.19294e+08	6.46618e+08	6.46352e+08	2.01985e+08	8.81065	8.81047	8.30532	17	23	30	49	51	46	9	7	11	6	8	6	9	12	16	5	4	5	55.948	74.1862	94.6479	151.633	177.705	150.508	24.3599
ENSMUSP00000030184	ENSMUSG00000028464	pep:known chromosome:GRCm38:4:43514711:43523464:-1 gene:ENSMUSG00000028464 transcript:ENSMUST00000030184 gene_biotype:protein_coding transcript_biotype:protein_coding	Tpm2	tropomyosin 2, beta [Source:MGI Symbol;Acc:MGI:98810]	32.39	4	1	14	243	1.29601e+09	1.2735e+09	1.48226e+09	6.7836e+08	9.1144e+08	9.88573e+08	9.861e+07	7.25022e+07	1.19662e+08	1.35059e+09	8.59457e+08	9.69247e+07	9.13052	8.93422	7.98643	36	37	35	36	39	47	4	6	3	9	9	7	7	11	10	2	3	1	125.568	129.84	123.09	120.486	128.867	159.133	11.2184
ENSMUSP00000061851	ENSMUSG00000027597	pep:known chromosome:GRCm38:2:155059310:155074497:-1 gene:ENSMUSG00000027597 transcript:ENSMUST00000054607 gene_biotype:protein_coding transcript_biotype:protein_coding	Ahcy	S-adenosylhomocysteine hydrolase [Source:MGI Symbol;Acc:MGI:87968]	37.5	2	2	14	242	4.26141e+08	3.33121e+08	5.62734e+08	2.97911e+08	3.67341e+08	2.54405e+08	1.31317e+08	2.81043e+08	2.76995e+08	4.40665e+08	3.06552e+08	2.29785e+08	8.64411	8.4865	8.36132	25	23	36	34	32	28	16	18	30	10	11	11	12	11	10	9	9	10	78.4143	72.7672	117.487	102.76	105.112	91.0406	42.559
ENSMUSP00000001780	ENSMUSG00000001729	pep:known chromosome:GRCm38:12:112653821:112674276:-1 gene:ENSMUSG00000001729 transcript:ENSMUST00000001780 gene_biotype:protein_coding transcript_biotype:protein_coding	Akt1	thymoma viral proto-oncogene 1 [Source:MGI Symbol;Acc:MGI:87986]	42.5	8	17	22	241	1.59716e+08	2.25967e+08	2.64646e+08	5.12762e+08	5.43266e+08	4.83465e+08	5.96953e+07	1.08262e+08	9.78119e+07	2.16776e+08	5.13164e+08	8.85897e+07	8.33601	8.71026	7.94738	11	14	20	61	72	51	4	3	5	4	9	9	14	18	17	3	2	4	34.1316	39.8674	63.1965	185.569	236.635	167.265	11.332
ENSMUSP00000028239	ENSMUSG00000026879	pep:known chromosome:GRCm38:2:35282380:35307892:1 gene:ENSMUSG00000026879 transcript:ENSMUST00000028239 gene_biotype:protein_coding transcript_biotype:protein_coding	Gsn	gelsolin [Source:MGI Symbol;Acc:MGI:95851]	32.56	2	8	15	240	6.0957e+08	5.35628e+08	1.25715e+09	7.70143e+08	4.32728e+08	4.80854e+08	1.72663e+08	8.418e+08	9.53793e+08	8.00784e+08	5.61242e+08	6.56085e+08	8.90352	8.74915	8.81696	24	27	38	44	30	33	5	19	20	10	10	9	9	10	10	3	5	5	71.6162	81.9949	120.61	129.703	101.556	105.107	14.99
ENSMUSP00000007212	ENSMUSG00000006998	pep:known chromosome:GRCm38:16:20651652:20663414:1 gene:ENSMUSG00000006998 transcript:ENSMUST00000007212 gene_biotype:protein_coding transcript_biotype:protein_coding	Psmd2	proteasome (prosome, macropain) 26S subunit, non-ATPase, 2 [Source:MGI Symbol;Acc:MGI:1096584]	31.72	3	23	23	240	4.05423e+08	3.51252e+08	6.56703e+08	2.99152e+08	2.86764e+08	3.66105e+08	3.38223e+07	8.66848e+07	1.75426e+08	4.71126e+08	3.1734e+08	9.86443e+07	8.67314	8.50153	7.99407	27	30	46	33	31	44	4	6	19	14	13	15	12	15	16	3	4	8	78.5386	91.7885	137.332	100.143	94.2712	137.708	11.2978
ENSMUSP00000032508	ENSMUSG00000030357	pep:known chromosome:GRCm38:6:128430103:128438677:-1 gene:ENSMUSG00000030357 transcript:ENSMUST00000032508 gene_biotype:protein_coding transcript_biotype:protein_coding	Fkbp4	FK506 binding protein 4 [Source:MGI Symbol;Acc:MGI:95543]	55.68	4	23	23	239	4.44269e+08	3.60447e+08	5.45998e+08	6.63905e+08	8.01423e+08	6.27735e+08	2.36396e+08	2.17837e+08	1.88983e+08	4.50238e+08	6.97688e+08	2.14405e+08	8.65344	8.84366	8.33124	39	22	24	47	43	38	6	4	16	15	10	11	14	15	13	5	4	10	120.759	75.4016	83.0213	159.774	147.971	136.839	15.8235
ENSMUSP00000120528	ENSMUSG00000028234	pep:known chromosome:GRCm38:4:3831334:3835665:-1 gene:ENSMUSG00000028234 transcript:ENSMUST00000138502 gene_biotype:protein_coding transcript_biotype:protein_coding	Rps20	ribosomal protein S20 [Source:MGI Symbol;Acc:MGI:1914677]	23.53	1	4	4	238	1.33598e+09	1.29727e+09	1.10674e+09	8.05133e+08	8.58933e+08	8.39127e+08	1.31103e+09	4.25042e+09	4.54092e+09	1.24666e+09	8.34398e+08	3.36745e+09	9.09575	8.92137	9.5273	20	19	14	26	17	21	25	49	47	3	3	3	3	3	3	4	3	4	69.1738	64.0052	44.2115	89.4882	61.5634	71.2602	80.9229
ENSMUSP00000099938	ENSMUSG00000020321	pep:known chromosome:GRCm38:11:21556787:21572193:-1 gene:ENSMUSG00000020321 transcript:ENSMUST00000102874 gene_biotype:protein_coding transcript_biotype:protein_coding	Mdh1	malate dehydrogenase 1, NAD (soluble) [Source:MGI Symbol;Acc:MGI:97051]	35.33	2	9	9	238	6.62681e+08	5.73441e+08	6.97156e+08	7.41367e+08	7.13103e+08	7.84415e+08	1.54505e+08	1.12197e+08	1.62999e+08	6.44426e+08	7.46295e+08	1.43234e+08	8.80917	8.87291	8.15605	19	18	32	53	48	41	9	6	12	6	6	7	7	8	8	4	3	5	58.15	56.2887	96.6084	159.741	153.955	131.428	22.5622
ENSMUSP00000112935	ENSMUSG00000015341	pep:known chromosome:GRCm38:8:23241353:23257021:-1 gene:ENSMUSG00000015341 transcript:ENSMUST00000121783 gene_biotype:protein_coding transcript_biotype:protein_coding	Golga7	golgi autoantigen, golgin subfamily a, 7 [Source:MGI Symbol;Acc:MGI:1931029]	40.15	1	6	6	237	4.66857e+08	4.26575e+08	5.37883e+08	9.85598e+08	1.25956e+09	1.15827e+09	4.23169e+08	5.34924e+08	4.685e+08	4.77105e+08	1.13448e+09	4.75531e+08	8.67861	9.0548	8.67718	12	14	10	36	57	50	18	23	17	5	4	3	4	5	5	5	6	3	36.9256	46.0831	33.634	110.376	167.449	144.694	54.044
ENSMUSP00000075746	ENSMUSG00000029657	pep:known chromosome:GRCm38:5:149614287:149636171:-1 gene:ENSMUSG00000029657 transcript:ENSMUST00000076410 gene_biotype:protein_coding transcript_biotype:protein_coding	Hsph1	heat shock 105kDa/110kDa protein 1 [Source:MGI Symbol;Acc:MGI:105053]	45.69	4	25	27	237	3.20566e+08	2.8108e+08	4.17237e+08	3.13746e+08	3.41149e+08	3.44786e+08	7.72313e+07	4.54361e+07	1.62327e+08	3.39628e+08	3.33227e+08	9.49981e+07	8.531	8.52274	7.97771	18	16	32	44	50	48	10	6	13	10	10	16	18	22	19	8	6	7	54.0744	47.2601	99.853	133.627	158.933	150.466	26.7804
ENSMUSP00000032309	ENSMUSG00000030189	pep:known chromosome:GRCm38:6:131364858:131388450:-1 gene:ENSMUSG00000030189 transcript:ENSMUST00000032309 gene_biotype:protein_coding transcript_biotype:protein_coding	Ybx3	Y box protein 3 [Source:MGI Symbol;Acc:MGI:2137670]	38.78	3	1	12	237	4.48459e+08	4.22022e+08	3.79455e+08	7.07572e+08	6.35683e+08	5.59146e+08	9.213e+08	8.40059e+08	1.03751e+09	4.16645e+08	6.34134e+08	9.32958e+08	8.61977	8.80218	8.96986	9	10	10	30	25	21	33	44	55	5	5	4	9	6	7	8	9	9	34.0446	40.2256	35.775	109.62	91.3408	77.9532	111.097
ENSMUSP00000139261	ENSMUSG00000098557	pep:known chromosome:GRCm38:14:102976581:102982637:-1 gene:ENSMUSG00000098557 transcript:ENSMUST00000184744 gene_biotype:protein_coding transcript_biotype:protein_coding	KCTD12	mmu-mir-5130 [Source:miRBase;Acc:MI0018042]	40.98	5	12	12	237	3.16576e+08	2.21497e+08	4.22477e+08	6.44134e+08	6.22735e+08	7.24201e+08	8.72721e+07	6.21484e+07	9.03355e+07	3.20183e+08	6.6369e+08	7.99187e+07	8.5054	8.82197	7.90265	17	23	31	60	31	42	10	10	13	9	10	9	10	8	10	5	4	7	52.7319	66.3943	95.058	184.352	94.1932	131.144	25.404
ENSMUSP00000004072	ENSMUSG00000003970	pep:known chromosome:GRCm38:15:76904071:76906318:1 gene:ENSMUSG00000003970 transcript:ENSMUST00000004072 gene_biotype:protein_coding transcript_biotype:protein_coding	Rpl8	ribosomal protein L8 [Source:MGI Symbol;Acc:MGI:1350927]	28.4	1	7	7	233	6.0112e+08	6.42551e+08	7.26998e+08	3.66797e+08	6.08436e+08	7.04155e+08	4.62354e+08	2.03943e+09	1.77319e+09	6.5689e+08	5.59796e+08	1.42499e+09	8.81749	8.74803	9.15381	11	11	22	16	25	26	17	44	61	3	4	3	2	6	7	4	6	5	37.2204	39.4501	91.2269	48.574	87.6015	97.249	55.9828
ENSMUSP00000095285	ENSMUSG00000073639	pep:known chromosome:GRCm38:18:6765205:6790231:1 gene:ENSMUSG00000073639 transcript:ENSMUST00000097680 gene_biotype:protein_coding transcript_biotype:protein_coding	Rab18	RAB18, member RAS oncogene family [Source:MGI Symbol;Acc:MGI:102790]	65.05	1	12	12	232	1.07208e+09	8.37769e+08	1.14107e+09	5.50033e+08	5.91922e+08	6.35816e+08	1.34046e+08	1.17543e+08	1.06171e+08	1.01697e+09	5.9259e+08	1.19253e+08	9.00731	8.77275	8.07647	39	33	44	37	31	27	8	8	5	8	8	9	9	8	9	4	3	3	120.087	101.209	146.362	111.053	92.8566	78.538	21.1162
ENSMUSP00000129836	ENSMUSG00000026991	pep:known chromosome:GRCm38:2:59160850:59355204:1 gene:ENSMUSG00000026991 transcript:ENSMUST00000168631 gene_biotype:protein_coding transcript_biotype:protein_coding	Pkp4	plakophilin 4 [Source:MGI Symbol;Acc:MGI:109281]	34	7	26	26	232	4.31706e+07	3.62555e+07	6.463e+07	2.28168e+08	2.24849e+08	2.42722e+08	2.50631e+08	2.88801e+08	3.51841e+08	4.80187e+07	2.31913e+08	2.97091e+08	7.68141	8.36533	8.47289	4	4	7	37	52	39	24	29	36	4	4	6	16	20	16	14	18	17	11.1159	12.4925	22.4562	116.2	157.328	121.823	74.4721
ENSMUSP00000095169	ENSMUSG00000026421	pep:known chromosome:GRCm38:1:135720061:135752232:1 gene:ENSMUSG00000026421 transcript:ENSMUST00000097561 gene_biotype:protein_coding transcript_biotype:protein_coding	Csrp1	cysteine and glycine-rich protein 1 [Source:MGI Symbol;Acc:MGI:88549]	46.11	1	7	7	231	4.62714e+08	3.99462e+08	5.08327e+08	9.59972e+08	9.95647e+08	7.90036e+08	5.06364e+08	3.79777e+08	3.70425e+08	4.56834e+08	9.15219e+08	4.18855e+08	8.65976	8.96152	8.62206	14	15	17	51	42	37	20	16	19	6	6	6	7	7	7	7	7	6	48.5751	49.8659	59.55	168.52	134.088	116.501	60.58
ENSMUSP00000128961	ENSMUSG00000033335	pep:putative chromosome:GRCm38:9:21424908:21507754:1 gene:ENSMUSG00000033335 transcript:ENSMUST00000165766 gene_biotype:protein_coding transcript_biotype:protein_coding	Dnm2	dynamin 2 [Source:MGI Symbol;Acc:MGI:109547]	41.51	13	3	31	231	1.43018e+08	1.25756e+08	2.04343e+08	2.83997e+08	2.42809e+08	2.75017e+08	4.77551e+07	3.39906e+07	9.50767e+07	1.57705e+08	2.67274e+08	5.89408e+07	8.19785	8.42696	7.77042	19	15	28	50	47	54	4	4	10	10	8	14	19	18	25	3	2	6	49.2951	35.6696	74.2507	131.432	130.204	151.009	8.96617
ENSMUSP00000027752	ENSMUSG00000026478	pep:known chromosome:GRCm38:1:153218922:153332786:-1 gene:ENSMUSG00000026478 transcript:ENSMUST00000027752 gene_biotype:protein_coding transcript_biotype:protein_coding	Lamc1	laminin, gamma 1 [Source:MGI Symbol;Acc:MGI:99914]	27.01	3	32	32	231	8.11897e+07	6.97045e+07	7.00892e+07	3.27393e+08	1.46903e+08	1.1158e+08	3.91619e+07	1.41839e+08	1.23399e+08	7.36611e+07	1.95292e+08	1.01467e+08	7.86724	8.29068	8.00632	15	11	5	78	40	23	4	28	27	8	6	4	28	18	13	3	15	14	40.5726	28.395	15.5202	246.519	129.268	73.0803	9.94599
ENSMUSP00000028349	ENSMUSG00000026972	pep:known chromosome:GRCm38:2:24925352:24935252:-1 gene:ENSMUSG00000026972 transcript:ENSMUST00000028349 gene_biotype:protein_coding transcript_biotype:protein_coding	Arrdc1	arrestin domain containing 1 [Source:MGI Symbol;Acc:MGI:2446136]	29.49	6	11	11	230	4.0718e+07	4.41301e+07	7.08074e+07	7.41405e+08	1.08644e+09	1.15263e+09	7.87783e+08	1.30057e+09	1.66005e+09	5.18852e+07	9.93491e+08	1.24947e+09	7.71504	8.99716	9.09673	3	3	5	32	37	34	24	41	51	3	2	3	6	9	8	7	7	10	7.84718	7.70643	13.8943	99.9006	124.038	115.981	74.7265
ENSMUSP00000031055	ENSMUSG00000029163	pep:known chromosome:GRCm38:5:30913402:30921278:1 gene:ENSMUSG00000029163 transcript:ENSMUST00000031055 gene_biotype:protein_coding transcript_biotype:protein_coding	Emilin1	elastin microfibril interfacer 1 [Source:MGI Symbol;Acc:MGI:1926189]	21.63	1	16	16	230	1.91476e+08	1.61166e+08	1.67572e+08	1.55101e+08	5.44681e+07	7.00047e+07	2.77439e+08	7.69414e+08	6.08684e+08	1.73405e+08	9.31912e+07	5.51846e+08	8.23906	7.96937	8.74182	15	15	11	22	11	10	37	57	52	9	8	8	10	7	6	12	15	14	43.2827	42.0294	34.7934	67.3421	32.5381	27.6118	104.033
ENSMUSP00000054141	ENSMUSG00000050212	pep:known chromosome:GRCm38:4:126147744:126149874:1 gene:ENSMUSG00000050212 transcript:ENSMUST00000052876 gene_biotype:protein_coding transcript_biotype:protein_coding	Eva1b	eva-1 homolog B (C. elegans) [Source:MGI Symbol;Acc:MGI:1922063]	56.1	1	5	5	230	7.25283e+08	7.01116e+08	5.62232e+08	2.69967e+09	3.50783e+09	3.10995e+09	1.69857e+09	2.16733e+09	3.10779e+09	6.62877e+08	3.10582e+09	2.32456e+09	8.82143	9.49218	9.36634	5	4	5	37	78	56	7	12	26	1	1	2	5	5	5	3	3	4	20.1198	18.4796	22.5009	136.432	298.78	214.433	26.1581
ENSMUSP00000124147	ENSMUSG00000039630	pep:known chromosome:GRCm38:1:178323074:178337728:-1 gene:ENSMUSG00000039630 transcript:ENSMUST00000161769 gene_biotype:protein_coding transcript_biotype:nonsense_mediated_decay	Hnrnpu	heterogeneous nuclear ribonucleoprotein U [Source:MGI Symbol;Acc:MGI:1858195]	18.66	2	12	12	230	4.68964e+08	4.45853e+08	6.74094e+08	1.97163e+08	1.27484e+08	9.1169e+07	2.66477e+08	7.63019e+08	7.66105e+08	5.29637e+08	1.38605e+08	5.98534e+08	8.72398	8.14178	8.77709	29	22	31	13	11	8	23	54	39	9	7	7	7	7	4	7	12	9	86.5137	65.5496	102.409	36.3567	34.0028	24.7304	63.5448
ENSMUSP00000003572	ENSMUSG00000029777	pep:known chromosome:GRCm38:6:55038001:55079504:1 gene:ENSMUSG00000029777 transcript:ENSMUST00000003572 gene_biotype:protein_coding transcript_biotype:protein_coding	Gars	glycyl-tRNA synthetase [Source:MGI Symbol;Acc:MGI:2449057]	33.06	1	20	20	229	4.74662e+08	3.61713e+08	5.14261e+08	4.47976e+08	4.8622e+08	5.54666e+08	6.9243e+07	4.74456e+07	1.54841e+08	4.50212e+08	4.96287e+08	9.05099e+07	8.65342	8.69573	7.9567	25	29	28	44	40	42	4	3	14	9	7	8	12	15	16	3	2	7	86.7475	101.189	105.547	157.137	140.074	139.182	10.7237
ENSMUSP00000001802	ENSMUSG00000001751	pep:known chromosome:GRCm38:11:101070012:101077672:1 gene:ENSMUSG00000001751 transcript:ENSMUST00000001802 gene_biotype:protein_coding transcript_biotype:protein_coding	Naglu	alpha-N-acetylglucosaminidase (Sanfilippo disease IIIB) [Source:MGI Symbol;Acc:MGI:1351641]	25.71	1	16	17	229	2.50871e+08	2.31916e+08	2.9133e+08	2.40373e+08	2.09094e+08	2.04434e+08	1.59058e+08	3.0497e+08	1.16259e+10	2.58039e+08	2.17967e+08	4.02997e+09	8.41169	8.33839	9.6053	19	20	24	37	26	26	21	25	31	9	8	10	9	12	11	10	10	12	55.2065	57.8264	70.2838	102.666	79.326	77.1502	51.4408
ENSMUSP00000069752	ENSMUSG00000055723	pep:known chromosome:GRCm38:7:114046785:114117781:-1 gene:ENSMUSG00000055723 transcript:ENSMUST00000069449 gene_biotype:protein_coding transcript_biotype:protein_coding	Rras2	related RAS viral (r-ras) oncogene homolog 2 [Source:MGI Symbol;Acc:MGI:1914172]	38.73	1	8	10	228	1.90101e+08	2.14178e+08	3.75698e+08	6.21708e+08	7.22777e+08	6.18179e+08	1.27373e+08	2.52367e+08	2.73009e+08	2.59992e+08	6.54221e+08	2.17583e+08	8.41496	8.81572	8.33763	11	15	20	46	51	37	16	15	17	6	5	6	7	8	7	7	6	6	35.2811	48.2536	67.2718	149.005	170.73	116.732	42.7016
ENSMUSP00000026565	ENSMUSG00000025492	pep:known chromosome:GRCm38:7:141009586:141010770:-1 gene:ENSMUSG00000025492 transcript:ENSMUST00000026565 gene_biotype:protein_coding transcript_biotype:protein_coding	Ifitm3	interferon induced transmembrane protein 3 [Source:MGI Symbol;Acc:MGI:1913391]	32.12	2	3	4	228	3.71569e+08	1.22224e+09	3.80662e+08	6.12049e+08	7.10176e+08	6.59833e+08	2.53796e+09	1.42242e+09	2.48071e+09	6.58157e+08	6.60686e+08	2.14703e+09	8.81833	8.82	9.33184	10	10	16	36	28	30	30	35	33	2	2	2	4	3	3	2	3	4	36.1576	34.234	61.7691	135.978	111.062	117.395	96.989
ENSMUSP00000001460	ENSMUSG00000001424	pep:known chromosome:GRCm38:6:28480348:28888832:1 gene:ENSMUSG00000001424 transcript:ENSMUST00000001460 gene_biotype:protein_coding transcript_biotype:protein_coding	Snd1	staphylococcal nuclease and tudor domain containing 1 [Source:MGI Symbol;Acc:MGI:1929266]	39.78	3	28	28	228	4.07388e+08	3.86806e+08	4.48403e+08	3.05918e+08	3.05711e+08	2.89438e+08	8.06995e+07	6.02036e+07	1.12478e+08	4.14199e+08	3.00356e+08	8.44604e+07	8.61721	8.47764	7.92665	25	26	43	31	38	37	9	8	11	12	11	19	10	18	16	6	7	6	78.5887	80.5649	133.724	96.522	126.118	121.028	23.7821
ENSMUSP00000015435	ENSMUSG00000015291	pep:known chromosome:GRCm38:X:74304998:74311862:1 gene:ENSMUSG00000015291 transcript:ENSMUST00000015435 gene_biotype:protein_coding transcript_biotype:protein_coding	Gdi1	guanosine diphosphate (GDP) dissociation inhibitor 1 [Source:MGI Symbol;Acc:MGI:99846]	47.2	3	9	16	227	3.48242e+08	2.4654e+08	3.88481e+08	9.36784e+08	6.98172e+08	8.23906e+08	2.93376e+08	2.19504e+08	3.44724e+08	3.27754e+08	8.19621e+08	2.85868e+08	8.51555	8.91361	8.45617	16	14	16	47	41	47	14	17	15	7	6	5	10	11	11	4	5	5	44.2459	40.7417	50.56	139.412	122.02	140.481	36.8488
ENSMUSP00000083242	ENSMUSG00000037936	pep:known chromosome:GRCm38:5:125277087:125341094:-1 gene:ENSMUSG00000037936 transcript:ENSMUST00000086075 gene_biotype:protein_coding transcript_biotype:protein_coding	Scarb1	scavenger receptor class B, member 1 [Source:MGI Symbol;Acc:MGI:893578]	27.7	3	11	11	227	3.38211e+08	2.59326e+08	3.81393e+08	1.05231e+09	1.24737e+09	1.28172e+09	6.10932e+08	7.19554e+08	6.7828e+08	3.2631e+08	1.1938e+09	6.69589e+08	8.51363	9.07693	8.82581	4	7	10	38	44	57	12	30	25	2	3	4	7	9	11	4	6	5	9.85639	17.7941	28.5202	117.897	136.304	181.726	32.1065
ENSMUSP00000026659	ENSMUSG00000025572	pep:known chromosome:GRCm38:11:117765988:117780639:-1 gene:ENSMUSG00000025572 transcript:ENSMUST00000026659 gene_biotype:protein_coding transcript_biotype:protein_coding	Tmc6	transmembrane channel-like gene family 6 [Source:MGI Symbol;Acc:MGI:1098686]	19.14	6	12	12	227	1.45173e+08	1.31681e+08	2.29546e+08	7.73957e+08	1.03469e+09	7.72223e+08	3.30568e+08	4.44991e+08	3.83674e+08	1.688e+08	8.60291e+08	3.86411e+08	8.22737	8.93465	8.58705	6	11	12	49	55	41	14	21	18	4	5	5	10	12	10	6	8	6	20.0207	35.6848	44.9506	174.185	201.137	146.008	39.3709
ENSMUSP00000119888	ENSMUSG00000051586	pep:novel chromosome:GRCm38:6:120934781:120958635:-1 gene:ENSMUSG00000051586 transcript:ENSMUST00000151602 gene_biotype:protein_coding transcript_biotype:protein_coding	Mical3	microtubule associated monooxygenase, calponin and LIM domain containing 3 [Source:MGI Symbol;Acc:MGI:2442733]	40.18	1	1	10	227	3.11228e+09	2.43249e+09	2.7957e+09	2.79061e+08	3.02409e+08	2.5877e+08	1.4433e+08	1.81083e+08	1.95528e+08	2.78016e+09	2.8008e+08	1.73647e+08	9.44407	8.44728	8.23967	56	54	64	14	19	13	2	4	1	9	9	9	6	5	5	1	2	1	197.365	188.145	220.468	47.648	62.9863	45.5012	7.3761
ENSMUSP00000080531	ENSMUSG00000059743	pep:known chromosome:GRCm38:3:89093592:89101967:-1 gene:ENSMUSG00000059743 transcript:ENSMUST00000081848 gene_biotype:protein_coding transcript_biotype:protein_coding	Fdps	farnesyl diphosphate synthetase [Source:MGI Symbol;Acc:MGI:104888]	27.76	1	9	9	226	7.40831e+08	5.64049e+08	6.8765e+08	8.30191e+08	7.57806e+08	6.54652e+08	2.33882e+08	1.70723e+08	4.22301e+08	6.64177e+08	7.47549e+08	2.75636e+08	8.82228	8.87364	8.44034	13	15	28	59	52	34	8	5	12	3	4	7	7	7	7	3	2	5	37.6114	42.3084	78.0844	167.082	156.538	101.23	21.8451
ENSMUSP00000023788	ENSMUSG00000058354	pep:known chromosome:GRCm38:15:101689932:101694307:-1 gene:ENSMUSG00000058354 transcript:ENSMUST00000023788 gene_biotype:protein_coding transcript_biotype:protein_coding	Krt6a	keratin 6A [Source:MGI Symbol;Acc:MGI:1100845]	19.35	7	6	12	226	2.75556e+09	8.15264e+08	2.28841e+09	2.29549e+09	7.32924e+08	6.47071e+08	1.53675e+09	2.18906e+09	1.35254e+09	1.95308e+09	1.22516e+09	1.69278e+09	9.29072	9.08819	9.2286	34	11	9	25	11	7	27	88	14	9	2	1	2	2	1	6	11	1	108.156	34.3431	28.7149	73.2313	33.335	21.5798	76.0186
ENSMUSP00000065770	ENSMUSG00000032178	pep:known chromosome:GRCm38:9:21368019:21405361:1 gene:ENSMUSG00000032178 transcript:ENSMUST00000067646 gene_biotype:protein_coding transcript_biotype:protein_coding	Ilf3	interleukin enhancer binding factor 3 [Source:MGI Symbol;Acc:MGI:1339973]	30.51	4	19	19	225	1.17007e+08	9.98764e+07	1.52577e+08	3.34591e+08	3.91925e+08	4.17201e+08	3.05474e+08	1.89564e+08	3.00839e+08	1.23153e+08	3.81239e+08	2.65293e+08	8.09045	8.5812	8.42373	5	3	8	39	45	38	40	19	28	4	3	6	9	14	15	14	8	9	14.0687	11.7347	24.3348	110.047	136.024	124.365	104.547
ENSMUSP00000000727	ENSMUSG00000000711	pep:known chromosome:GRCm38:10:128677193:128696268:-1 gene:ENSMUSG00000000711 transcript:ENSMUST00000000727 gene_biotype:protein_coding transcript_biotype:protein_coding	Rab5b	RAB5B, member RAS oncogene family [Source:MGI Symbol;Acc:MGI:105938]	27.91	3	2	5	224	1.1645e+09	1.01892e+09	1.0798e+09	1.63552e+09	1.88029e+09	2.1149e+09	1.10504e+09	1.05582e+09	1.20012e+09	1.08774e+09	1.8769e+09	1.12033e+09	9.03653	9.27344	9.04934	9	9	17	40	42	42	23	15	27	2	2	4	4	5	5	2	2	5	27.5125	26.3565	49.6813	120.642	122.271	122.831	65.8489
ENSMUSP00000108003	ENSMUSG00000025290	pep:known chromosome:GRCm38:14:24490681:24495432:1 gene:ENSMUSG00000025290 transcript:ENSMUST00000112384 gene_biotype:protein_coding transcript_biotype:protein_coding	Rps24	ribosomal protein S24 [Source:MGI Symbol;Acc:MGI:98147]	30.77	2	5	5	224	2.31863e+08	2.72284e+08	3.50672e+08	2.2032e+08	3.32497e+08	4.93528e+08	2.39496e+08	9.83561e+08	1.93965e+09	2.8494e+08	3.48782e+08	1.05423e+09	8.45475	8.54255	9.02294	12	21	20	16	20	22	11	51	51	3	3	3	3	4	4	2	4	5	33.5878	61.6352	63.0911	45.396	58.0859	60.7978	25.9223
ENSMUSP00000036206	ENSMUSG00000038467	pep:known chromosome:GRCm38:2:154657018:154694785:1 gene:ENSMUSG00000038467 transcript:ENSMUST00000044277 gene_biotype:protein_coding transcript_biotype:protein_coding	Chmp4b	charged multivesicular body protein 4B [Source:MGI Symbol;Acc:MGI:1922858]	55.8	1	9	9	224	1.48788e+09	1.34548e+09	1.95505e+09	5.3335e+09	6.70198e+09	5.45853e+09	4.62831e+09	3.76498e+09	3.55261e+09	1.59614e+09	5.83134e+09	3.98197e+09	9.20307	9.76577	9.6001	8	8	12	35	39	35	43	19	25	4	3	5	7	6	7	5	6	5	25.761	29.7343	45.0172	132.585	148.114	131.833	139.443
ENSMUSP00000062277	ENSMUSG00000051675	pep:known chromosome:GRCm38:4:65604986:65616238:1 gene:ENSMUSG00000051675 transcript:ENSMUST00000050850 gene_biotype:protein_coding transcript_biotype:protein_coding	Trim32	tripartite motif-containing 32 [Source:MGI Symbol;Acc:MGI:1917057]	37.71	3	21	21	224	8.84908e+07	7.91782e+07	1.10004e+08	3.18786e+08	2.8438e+08	3.19991e+08	3.48906e+08	1.96938e+08	4.37495e+08	9.25576e+07	3.07719e+08	3.2778e+08	7.96641	8.48815	8.51558	8	5	9	44	38	32	31	23	34	5	4	5	13	13	15	11	12	12	20.7846	14.087	23.8956	132.706	115.16	105.25	81.8619
ENSMUSP00000114000	ENSMUSG00000038429	pep:novel chromosome:GRCm38:6:124815038:124829435:-1 gene:ENSMUSG00000038429 transcript:ENSMUST00000122110 gene_biotype:protein_coding transcript_biotype:protein_coding	Usp5	ubiquitin specific peptidase 5 (isopeptidase T) [Source:MGI Symbol;Acc:MGI:1347343]	32.81	4	19	19	224	3.35592e+08	2.7201e+08	3.52845e+08	3.17207e+08	3.29167e+08	3.02017e+08	7.70524e+07	6.5434e+07	6.60448e+07	3.20149e+08	3.16131e+08	6.95104e+07	8.50535	8.49987	7.84205	22	28	28	36	47	41	7	7	8	12	12	10	11	14	16	3	4	5	68.7086	89.2354	87.458	106.273	141.998	138.398	17.4825
ENSMUSP00000079163	ENSMUSG00000012405	pep:known chromosome:GRCm38:14:18267823:18271067:-1 gene:ENSMUSG00000012405 transcript:ENSMUST00000080281 gene_biotype:protein_coding transcript_biotype:protein_coding	Rpl15	ribosomal protein L15 [Source:MGI Symbol;Acc:MGI:1913730]	37.25	4	7	7	223	5.92219e+08	6.88741e+08	5.97326e+08	5.34322e+08	3.7373e+08	5.62168e+08	3.26391e+08	1.59684e+09	2.69264e+09	6.26095e+08	4.90073e+08	1.53862e+09	8.79664	8.69026	9.18713	17	16	16	22	10	16	16	46	64	3	4	3	4	4	4	4	5	6	42.1473	41.6009	41.6219	54.3734	25.3068	43.2173	38.4085
ENSMUSP00000119975	ENSMUSG00000008683	pep:known chromosome:GRCm38:7:118105828:118116186:-1 gene:ENSMUSG00000008683 transcript:ENSMUST00000131374 gene_biotype:protein_coding transcript_biotype:protein_coding	Rps15a	ribosomal protein S15A [Source:MGI Symbol;Acc:MGI:2389091]	47.69	4	5	5	223	6.82713e+08	7.63997e+08	9.25608e+08	6.71678e+08	3.46103e+08	4.73454e+08	5.2949e+08	1.97795e+09	3.9198e+09	7.90772e+08	4.97079e+08	2.14241e+09	8.89805	8.69643	9.3309	22	19	23	17	10	12	13	57	50	2	2	2	2	4	3	2	4	2	68.6151	58.1539	78.0161	59.3664	34.5876	39.2721	38.5353
ENSMUSP00000107068	ENSMUSG00000002102	pep:novel chromosome:GRCm38:2:91054100:91059432:1 gene:ENSMUSG00000002102 transcript:ENSMUST00000111441 gene_biotype:protein_coding transcript_biotype:protein_coding	Psmc3	proteasome (prosome, macropain) 26S subunit, ATPase 3 [Source:MGI Symbol;Acc:MGI:1098754]	65	4	22	22	223	2.74263e+08	3.12032e+08	4.64923e+08	2.22273e+08	1.65228e+08	2.1614e+08		3.62675e+07	3.51615e+08	3.50406e+08	2.01214e+08	1.93941e+08	8.54457	8.30366	8.28767	27	30	51	38	32	30		3	12	12	10	13	10	14	14		2	8	74.9548	83.3527	157.028	105.689	94.8723	85.7209
ENSMUSP00000079888	ENSMUSG00000062867	pep:known chromosome:GRCm38:9:108560534:108565519:1 gene:ENSMUSG00000062867 transcript:ENSMUST00000081111 gene_biotype:protein_coding transcript_biotype:protein_coding	Impdh2	inosine 5'-phosphate dehydrogenase 2 [Source:MGI Symbol;Acc:MGI:109367]	37.35	1	17	17	222	8.5433e+08	6.26162e+08	9.43492e+08	1.51605e+08	1.22491e+08	1.92015e+08	3.19529e+07	1.54298e+07	6.74665e+07	8.07995e+08	1.55371e+08	3.8283e+07	8.90741	8.19137	7.58301	39	41	68	20	21	27	2	1	3	13	12	16	7	8	9	2	1	1	115.448	124.518	240.777	62.5913	71.9333	91.7135	4.84752
ENSMUSP00000081474	ENSMUSG00000025508	pep:known chromosome:GRCm38:7:141447370:141451585:1 gene:ENSMUSG00000025508 transcript:ENSMUST00000084434 gene_biotype:protein_coding transcript_biotype:protein_coding	Rplp2	ribosomal protein, large P2 [Source:MGI Symbol;Acc:MGI:1914436]	95.65	1	10	10	222	1.27993e+09	1.23557e+09	1.79568e+09	5.19958e+08	4.21533e+08	7.44836e+08	7.00599e+08	3.95614e+09	3.22973e+09	1.43706e+09	5.62109e+08	2.62882e+09	9.15748	8.74982	9.41976	14	18	22	16	18	21	18	46	49	7	6	7	4	5	6	4	8	8	51.5938	69.8705	87.9616	60.5405	64.3799	77.0041	58.5383
ENSMUSP00000109288	ENSMUSG00000029992	pep:known chromosome:GRCm38:6:87042846:87092197:1 gene:ENSMUSG00000029992 transcript:ENSMUST00000113658 gene_biotype:protein_coding transcript_biotype:protein_coding	Gfpt1	glutamine fructose-6-phosphate transaminase 1 [Source:MGI Symbol;Acc:MGI:95698]	34.36	5	20	20	222	3.81824e+08	2.95691e+08	4.00883e+08	2.72195e+08	2.7709e+08	2.92187e+08		4.45661e+07	7.47696e+07	3.59466e+08	2.80491e+08	5.96678e+07	8.55566	8.44792	7.77574	32	31	40	45	39	26		4	5	13	14	13	12	15	13		3	3	98.4915	92.184	125.708	126.145	116.561	79.3517
ENSMUSP00000111098	ENSMUSG00000031012	pep:known chromosome:GRCm38:X:13517080:13846578:-1 gene:ENSMUSG00000031012 transcript:ENSMUST00000115438 gene_biotype:protein_coding transcript_biotype:protein_coding	Cask	calcium/calmodulin-dependent serine protein kinase (MAGUK family) [Source:MGI Symbol;Acc:MGI:1309489]	30.65	8	25	25	222	1.63308e+08	1.27023e+08	2.03113e+08	4.24415e+08	4.32152e+08	3.17142e+08	1.22925e+08	1.56181e+08	1.30033e+08	1.64481e+08	3.91236e+08	1.3638e+08	8.21612	8.59244	8.13475	10	15	10	47	61	40	10	17	12	9	10	6	17	22	20	7	7	7	24.9209	34.6221	29.7033	124.782	177.695	120.99	26.8879
ENSMUSP00000127250	ENSMUSG00000030681	pep:known chromosome:GRCm38:7:126986860:127014621:-1 gene:ENSMUSG00000030681 transcript:ENSMUST00000165096 gene_biotype:protein_coding transcript_biotype:protein_coding	Mvp	major vault protein [Source:MGI Symbol;Acc:MGI:1925638]	42.07	2	27	27	220	2.09143e+07	2.06086e+07	5.75056e+07	2.23107e+07		4.29422e+07	2.20945e+08	6.25221e+08	6.70459e+08	3.30095e+07	3.26264e+07	5.05542e+08	7.51864	7.51357	8.70376	1	1	6	1		2	24	73	112	1	1	5	1		1	12	22	24	2.3724	2.21019	16.6702	2.77318		5.64424	59.3553
ENSMUSP00000081782	ENSMUSG00000066232	pep:known chromosome:GRCm38:7:110018425:110055114:1 gene:ENSMUSG00000066232 transcript:ENSMUST00000084731 gene_biotype:protein_coding transcript_biotype:protein_coding	Ipo7	importin 7 [Source:MGI Symbol;Acc:MGI:2152414]	20.52	1	17	18	219	9.55992e+08	7.44997e+08	1.03213e+09	3.21438e+08	1.55277e+08	1.94008e+08		3.48933e+07	5.64559e+07	9.1104e+08	2.23574e+08	4.56746e+07	8.95954	8.34942	7.65967	34	40	69	27	25	20		1	3	13	13	16	10	12	10		1	3	106.643	127.9	226.048	79.5144	73.79	65.4731
ENSMUSP00000099894	ENSMUSG00000028402	pep:known chromosome:GRCm38:4:81278505:81442807:-1 gene:ENSMUSG00000028402 transcript:ENSMUST00000102830 gene_biotype:protein_coding transcript_biotype:protein_coding	Mpdz	multiple PDZ domain protein [Source:MGI Symbol;Acc:MGI:1343489]	26.23	13	35	38	219	2.29521e+08	1.93818e+08	2.56845e+08	1.35176e+08	1.94007e+08	1.43013e+08	1.54016e+07	1.72694e+07	2.07632e+07	2.26728e+08	1.57399e+08	1.78114e+07	8.35551	8.197	7.2507	36	39	45	34	34	25	2	2	2	20	21	24	18	21	16	2	2	2	108.609	129.132	160.44	107.219	106.039	73.4585	4.43184
ENSMUSP00000107062	ENSMUSG00000026566	pep:known chromosome:GRCm38:1:165592181:165634541:-1 gene:ENSMUSG00000026566 transcript:ENSMUST00000111435 gene_biotype:protein_coding transcript_biotype:protein_coding	Mpzl1	myelin protein zero-like 1 [Source:MGI Symbol;Acc:MGI:1915731]	23.33	1	5	8	219	2.1514e+08	1.88236e+08	2.93015e+08	1.14246e+09	1.54718e+09	9.54575e+08	8.88687e+08	8.17204e+08	1.07162e+09	2.32131e+08	1.21474e+09	9.25837e+08	8.36573	9.08448	8.96653	3	4	10	43	41	42	22	22	32	2	2	4	6	5	5	6	7	7	8.7643	10.4552	32.1696	168.466	174.164	182.568	59.7848
ENSMUSP00000105523	ENSMUSG00000009090	pep:known chromosome:GRCm38:11:4986824:5042729:1 gene:ENSMUSG00000009090 transcript:ENSMUST00000109897 gene_biotype:protein_coding transcript_biotype:protein_coding	Ap1b1	adaptor protein complex AP-1, beta 1 subunit [Source:MGI Symbol;Acc:MGI:1096368]	24.34	4	4	21	219	2.38879e+08	2.39486e+08	3.39882e+08	3.81944e+08	4.35275e+08	2.7362e+08	2.93338e+08	2.11193e+08	2.9199e+08	2.72749e+08	3.63613e+08	2.65507e+08	8.43576	8.56064	8.42408	11	18	23	41	39	25	14	19	29	7	9	10	13	14	14	9	13	11	33.1587	51.9157	71.1514	123.702	107.591	69.3746	38.3026
ENSMUSP00000129592	ENSMUSG00000025314	pep:known chromosome:GRCm38:2:90432889:90580647:-1 gene:ENSMUSG00000025314 transcript:ENSMUST00000168621 gene_biotype:protein_coding transcript_biotype:protein_coding	Ptprj	protein tyrosine phosphatase, receptor type, J [Source:MGI Symbol;Acc:MGI:104574]	19.11	4	21	23	219	1.26654e+08	1.76775e+08	1.20214e+08	5.15426e+08	5.5317e+08	4.81697e+08	3.28328e+08	3.57127e+08	3.93274e+08	1.41214e+08	5.16765e+08	3.59576e+08	8.14988	8.71329	8.55579	6	4	4	40	45	44	23	21	32	3	2	3	15	17	15	9	7	12	17.2143	12.0198	10.4539	116.392	130.874	127.165	62.9655
ENSMUSP00000074757	ENSMUSG00000007411	pep:known chromosome:GRCm38:12:111574510:111656227:1 gene:ENSMUSG00000007411 transcript:ENSMUST00000075281 gene_biotype:protein_coding transcript_biotype:protein_coding	Mark3	MAP/microtubule affinity-regulating kinase 3 [Source:MGI Symbol;Acc:MGI:1341865]	45.68	3	22	30	219	1.20828e+08	1.41049e+08	1.46306e+08	2.78963e+08	2.79186e+08	2.90118e+08	4.45545e+07	5.9437e+07	8.14761e+07	1.36061e+08	2.82756e+08	6.18225e+07	8.13373	8.45141	7.79115	12	16	15	50	56	39	6	12	13	7	11	9	19	22	18	5	6	9	34.1533	51.6182	47.9502	156.882	205.178	125.946	17.6932
ENSMUSP00000034049	ENSMUSG00000031633	pep:known chromosome:GRCm38:8:46206797:46211284:-1 gene:ENSMUSG00000031633 transcript:ENSMUST00000034049 gene_biotype:protein_coding transcript_biotype:protein_coding	Slc25a4	solute carrier family 25 (mitochondrial carrier, adenine nucleotide translocator), member 4 [Source:MGI Symbol;Acc:MGI:1353495]	27.18	1	8	9	218	1.86239e+09	1.81512e+09	2.88249e+09	3.82607e+08	2.12042e+08	4.18261e+08	4.9152e+07	3.9259e+07	2.1373e+07	2.18667e+09	3.37637e+08	3.65947e+07	9.33978	8.52845	7.56342	30	38	90	30	7	17	1	4	1	7	7	8	6	3	7	1	3	1	77.0951	97.3962	238.314	73.1115	15.4273	44.6457	2.31935
ENSMUSP00000025719	ENSMUSG00000024806	pep:known chromosome:GRCm38:19:29697921:29708448:1 gene:ENSMUSG00000024806 transcript:ENSMUST00000025719 gene_biotype:protein_coding transcript_biotype:protein_coding	Mlana	melan-A [Source:MGI Symbol;Acc:MGI:108454]	21.24	1	3	3	218	4.41332e+09	4.86028e+09	4.79053e+09	1.20448e+10	1.4791e+10	1.05359e+10	1.6223e+10	2.84452e+10	1.76165e+10	4.68804e+09	1.24573e+10	2.07616e+10	9.67099	10.0954	10.3173	10	12	12	37	22	20	27	42	36	1	1	1	1	1	1	2	2	2	40.0605	45.6854	48.2032	141.642	84.6123	74.4586	101.96
ENSMUSP00000109305	ENSMUSG00000029994	pep:known chromosome:GRCm38:6:86736840:86765910:-1 gene:ENSMUSG00000029994 transcript:ENSMUST00000113675 gene_biotype:protein_coding transcript_biotype:protein_coding	Anxa4	annexin A4 [Source:MGI Symbol;Acc:MGI:88030]	37.62	4	12	12	217	2.96635e+08	3.02468e+08	3.97097e+08	2.94262e+08	4.59652e+08	5.54114e+08	1.00269e+08	1.13869e+08	1.08737e+08	3.32067e+08	4.36009e+08	1.07625e+08	8.52123	8.6395	8.03191	20	30	34	43	30	31	8	8	13	9	8	7	10	10	10	4	4	6	59.0211	94.8761	114.448	130.126	107.5	109.687	21.9697
ENSMUSP00000130668	ENSMUSG00000039542	pep:known chromosome:GRCm38:9:49504361:49798729:-1 gene:ENSMUSG00000039542 transcript:ENSMUST00000166811 gene_biotype:protein_coding transcript_biotype:protein_coding	Ncam1	neural cell adhesion molecule 1 [Source:MGI Symbol;Acc:MGI:97281]	22.41	3	13	13	217	3.61194e+08	4.88687e+08	4.37827e+08	6.8591e+08	7.4111e+08	5.56712e+08	2.17514e+08	2.66225e+08	1.85734e+08	4.29236e+08	6.61244e+08	2.23158e+08	8.6327	8.82036	8.34861	18	19	21	37	51	39	13	12	7	9	9	8	9	13	12	6	6	3	61.9154	69.3309	81.1567	140.475	177.401	124.181	34.8735
ENSMUSP00000063656	ENSMUSG00000032340	pep:known chromosome:GRCm38:9:58874679:59036441:-1 gene:ENSMUSG00000032340 transcript:ENSMUST00000068664 gene_biotype:protein_coding transcript_biotype:protein_coding	Neo1	neogenin [Source:MGI Symbol;Acc:MGI:1097159]	26.88	1	28	28	216	6.50453e+07	8.28282e+07	5.04523e+07	4.34944e+08	5.54352e+08	3.67665e+08	1.66886e+08	2.37246e+08	2.86202e+08	6.61086e+07	4.52321e+08	2.30111e+08	7.82026	8.65545	8.36194	5	5	2	48	44	31	28	29	24	3	2	1	15	16	12	16	14	12	17.4636	17.7105	7.18361	181.226	166.51	125.454	79.6063
ENSMUSP00000042186	ENSMUSG00000032849	pep:known chromosome:GRCm38:14:118482692:118706219:-1 gene:ENSMUSG00000032849 transcript:ENSMUST00000036554 gene_biotype:protein_coding transcript_biotype:protein_coding	Abcc4	ATP-binding cassette, sub-family C (CFTR/MRP), member 4 [Source:MGI Symbol;Acc:MGI:2443111]	20.08	2	25	25	216	1.89345e+08	3.15321e+08	4.09391e+08	2.27916e+08	2.68502e+08	2.82635e+08		3.21532e+07	3.35478e+07	3.04686e+08	2.59684e+08	3.28505e+07	8.48385	8.41445	7.51654	20	28	37	39	47	39		3	3	12	13	15	17	19	19		3	3	62.9131	93.5654	122.748	121.05	147.908	122.125
ENSMUSP00000080523	ENSMUSG00000057841	pep:known chromosome:GRCm38:6:115805505:115808747:-1 gene:ENSMUSG00000057841 transcript:ENSMUST00000081840 gene_biotype:protein_coding transcript_biotype:protein_coding	Rpl32	ribosomal protein L32 [Source:MGI Symbol;Acc:MGI:98038]	27.41	2	3	3	215	4.43106e+08	5.64981e+08	3.66874e+08	4.49424e+08	1.99281e+08	3.60904e+08	6.6401e+08	2.89659e+09	2.50368e+09	4.5832e+08	3.36536e+08	2.02143e+09	8.66117	8.52703	9.30566	12	16	17	27	22	15	9	45	52	3	3	3	3	3	2	2	3	3	35.2785	48.0517	48.598	78.1415	59.289	44.5854	27.5573
ENSMUSP00000032476	ENSMUSG00000003153	pep:known chromosome:GRCm38:6:122727809:122742745:-1 gene:ENSMUSG00000003153 transcript:ENSMUST00000032476 gene_biotype:protein_coding transcript_biotype:protein_coding	Slc2a3	solute carrier family 2 (facilitated glucose transporter), member 3 [Source:MGI Symbol;Acc:MGI:95757]	15.62	1	8	8	214	1.42641e+08	1.86068e+08	2.49345e+08	4.6008e+08	5.77173e+08	5.16073e+08	1.43275e+08	1.09931e+08	2.40562e+08	1.92685e+08	5.17776e+08	1.64589e+08	8.28485	8.71414	8.2164	12	16	19	43	41	30	11	19	23	5	5	5	6	8	7	5	8	6	36.5054	45.8969	65.5233	135.122	137.837	99.5917	31.8709
ENSMUSP00000134243	ENSMUSG00000033335	pep:known chromosome:GRCm38:9:21424932:21507138:1 gene:ENSMUSG00000033335 transcript:ENSMUST00000173397 gene_biotype:protein_coding transcript_biotype:protein_coding	Dnm2	dynamin 2 [Source:MGI Symbol;Acc:MGI:109547]	39.47	13	1	29	214	1.43018e+08	1.25756e+08	2.04343e+08	2.83997e+08	2.42809e+08	2.75017e+08	4.77551e+07	3.39906e+07	9.50767e+07	1.57705e+08	2.67274e+08	5.89408e+07	8.19785	8.42696	7.77042	19	15	28	49	40	45	4	4	10	10	8	14	18	16	23	3	2	6	49.2951	35.6696	74.2507	129.085	110.024	123.72	8.96617
ENSMUSP00000030795	ENSMUSG00000028953	pep:known chromosome:GRCm38:5:24565341:24577467:-1 gene:ENSMUSG00000028953 transcript:ENSMUST00000030795 gene_biotype:protein_coding transcript_biotype:protein_coding	Abcf2	ATP-binding cassette, sub-family F (GCN20), member 2 [Source:MGI Symbol;Acc:MGI:1351657]	30.57	1	19	19	212	3.40109e+08	3.76562e+08	5.26219e+08	2.17563e+08	2.06587e+08	1.75403e+08	2.97324e+07	2.5692e+07	3.03445e+07	4.14297e+08	1.99851e+08	2.85896e+07	8.61731	8.30071	7.45621	28	44	39	30	27	25	3	7	9	12	14	12	10	9	13	3	4	4	87.2506	141.365	121.433	87.4242	87.0262	81.0034	7.98673
ENSMUSP00000074724	ENSMUSG00000073676	pep:known chromosome:GRCm38:1:55088132:55091307:1 gene:ENSMUSG00000073676 transcript:ENSMUST00000075242 gene_biotype:protein_coding transcript_biotype:protein_coding	Hspe1	heat shock protein 1 (chaperonin 10) [Source:MGI Symbol;Acc:MGI:104680]	42.16	1	4	4	212	2.01039e+09	1.60989e+09	3.29319e+09	2.04477e+08	2.33733e+08	6.57795e+08	1.54239e+07	2.6741e+07	4.86359e+07	2.30449e+09	3.65335e+08	3.02669e+07	9.36257	8.56269	7.48097	34	43	69	20	15	26	1	1	3	4	4	4	3	4	4	1	1	2	100.847	135.494	219.903	57.1609	43.3648	73.7664	2.02651
ENSMUSP00000061092	ENSMUSG00000062937	pep:known chromosome:GRCm38:4:89137122:89181081:1 gene:ENSMUSG00000062937 transcript:ENSMUST00000058030 gene_biotype:protein_coding transcript_biotype:protein_coding	Mtap	methylthioadenosine phosphorylase [Source:MGI Symbol;Acc:MGI:1914152]	57.95	1	12	12	212	5.44159e+08	4.00534e+08	6.58491e+08	7.29936e+08	6.73745e+08	7.82327e+08	1.68665e+08	1.67684e+08	2.41392e+08	5.34395e+08	7.28669e+08	1.92581e+08	8.72786	8.86253	8.28461	17	16	26	46	45	34	9	5	14	7	7	7	8	9	10	5	2	5	49.9859	46.3628	75.2251	131.562	124.993	100.09	22.8698
ENSMUSP00000077290	ENSMUSG00000064168	pep:known chromosome:GRCm38:13:23542924:23543359:-1 gene:ENSMUSG00000064168 transcript:ENSMUST00000078156 gene_biotype:protein_coding transcript_biotype:protein_coding	Hist1h2bh	histone cluster 1, H2bh [Source:MGI Symbol;Acc:MGI:2448387]	26.98	14	3	3	211	3.95006e+09	5.74442e+08	1.90634e+09	3.55498e+08	5.48519e+07	2.98154e+08	2.98965e+07	3.19024e+08	1.48124e+09	2.14361e+09	2.36168e+08	6.10055e+08	9.33115	8.37322	8.78537	23	26	46	4	6	4	3	22	77	3	2	3	2	2	3	1	1	3	58.7336	56.0039	118.714	9.3857	15.9369	11.5874	6.96842
ENSMUSP00000035105	ENSMUSG00000032518	pep:known chromosome:GRCm38:9:120127766:120132369:1 gene:ENSMUSG00000032518 transcript:ENSMUST00000035105 gene_biotype:protein_coding transcript_biotype:protein_coding	Rpsa	ribosomal protein SA [Source:MGI Symbol;Acc:MGI:105381]	35.25	2	9	9	211	1.89047e+09	1.74907e+09	2.19863e+09	7.2801e+08	5.34039e+08	7.00322e+08	3.57513e+08	8.84976e+08	6.31814e+08	1.94605e+09	6.54124e+08	6.24768e+08	9.28915	8.81566	8.79572	22	29	34	29	22	24	10	19	22	6	8	8	6	8	8	5	5	7	71.9255	105.475	129.8	98.9578	70.6795	84.0541	27.6489
ENSMUSP00000121545	ENSMUSG00000026426	pep:putative chromosome:GRCm38:1:135147669:135156269:1 gene:ENSMUSG00000026426 transcript:ENSMUST00000125774 gene_biotype:protein_coding transcript_biotype:protein_coding	Arl8a	ADP-ribosylation factor-like 8A [Source:MGI Symbol;Acc:MGI:1915974]	59.39	2	3	8	211	5.01261e+08	7.67821e+08	6.51874e+08	5.45024e+08	7.65048e+08	8.68563e+08	1.09573e+09	1.05009e+09	9.28754e+08	6.40319e+08	7.26212e+08	1.02486e+09	8.8064	8.86106	9.01066	8	12	12	27	38	32	21	29	32	3	5	4	5	7	7	4	5	6	21.9901	34.5657	35.1328	77.5665	113.116	95.3003	57.9906
ENSMUSP00000013886	ENSMUSG00000019254	pep:novel chromosome:GRCm38:7:4481520:4501680:-1 gene:ENSMUSG00000019254 transcript:ENSMUST00000013886 gene_biotype:protein_coding transcript_biotype:protein_coding	Ppp1r12c	protein phosphatase 1, regulatory (inhibitor) subunit 12C [Source:MGI Symbol;Acc:MGI:1924258]	42.71	2	27	28	210	7.21754e+08	6.7276e+08	8.59037e+08	1.06617e+08	1.07429e+08	9.41766e+07		3.40259e+07	1.72735e+07	7.51183e+08	1.02741e+08	2.56497e+07	8.87575	8.01174	7.40908	59	50	57	13	16	13		1	1	23	19	20	9	7	5		1	1	209.633	194.206	233.423	45.7466	51.3417	42.8229
ENSMUSP00000021595	ENSMUSG00000021178	pep:known chromosome:GRCm38:12:100110186:100123364:1 gene:ENSMUSG00000021178 transcript:ENSMUST00000021595 gene_biotype:protein_coding transcript_biotype:protein_coding	Psmc1	protease (prosome, macropain) 26S subunit, ATPase 1 [Source:MGI Symbol;Acc:MGI:106054]	42.73	1	13	14	209	3.5509e+08	3.2566e+08	5.62793e+08	3.40808e+08	3.28678e+08	3.12386e+08	8.94577e+07	9.12385e+07	1.89955e+08	4.14514e+08	3.27291e+08	1.2355e+08	8.61754	8.51493	8.09184	21	17	44	32	35	36	3	8	13	9	10	11	11	12	11	2	4	5	62.8531	49.8142	134.299	90.0107	111.519	114.26	8.24726
ENSMUSP00000079340	ENSMUSG00000057863	pep:known chromosome:GRCm38:17:56613395:56614243:1 gene:ENSMUSG00000057863 transcript:ENSMUST00000080492 gene_biotype:protein_coding transcript_biotype:protein_coding	Rpl36	ribosomal protein L36 [Source:MGI Symbol;Acc:MGI:1860603]	30.48	3	5	5	209	8.82711e+08	1.00305e+09	1.34612e+09	6.9694e+08	3.07239e+08	6.76405e+08	7.95306e+08	3.50687e+09	3.12482e+09	1.07729e+09	5.60195e+08	2.47566e+09	9.03233	8.74834	9.39369	19	23	26	15	14	12	20	45	35	4	4	4	2	3	2	4	5	4	51.5015	61.9811	75.054	43.4979	40.2598	36.9222	51.7318
ENSMUSP00000032879	ENSMUSG00000030643	pep:known chromosome:GRCm38:7:92741603:92837117:1 gene:ENSMUSG00000030643 transcript:ENSMUST00000032879 gene_biotype:protein_coding transcript_biotype:protein_coding	Rab30	RAB30, member RAS oncogene family [Source:MGI Symbol;Acc:MGI:1923235]	14.78	13	1	3	208	6.81358e+09	6.9556e+09	4.69738e+09	6.86509e+09	6.99733e+09	4.79379e+09	7.1183e+09	6.91979e+09	7.29035e+09	6.15552e+09	6.21874e+09	7.10948e+09	9.78926	9.7937	9.85184	18	23	27	36	25	24	18	17	20	1	1	2	2	2	3	1	1	1	51.7352	64.2294	79.2683	105.824	73.2977	69.1082	50.6189
ENSMUSP00000030128	ENSMUSG00000028419	pep:known chromosome:GRCm38:4:40948407:40965303:1 gene:ENSMUSG00000028419 transcript:ENSMUST00000030128 gene_biotype:protein_coding transcript_biotype:protein_coding	Chmp5	charged multivesicular body protein 5 [Source:MGI Symbol;Acc:MGI:1924209]	43.38	1	5	5	208	1.03478e+09	6.4289e+08	7.73753e+08	1.87273e+09	2.61114e+09	2.21366e+09	1.49236e+09	1.32743e+09	1.46593e+09	8.17141e+08	2.23251e+09	1.42858e+09	8.9123	9.34879	9.1549	10	14	17	35	42	34	19	18	19	2	3	3	3	5	4	4	4	3	35.3699	46.0698	56.9982	114.349	137.96	108.563	59.7685
ENSMUSP00000085566	ENSMUSG00000023008	pep:known chromosome:GRCm38:15:99317225:99370482:-1 gene:ENSMUSG00000023008 transcript:ENSMUST00000088233 gene_biotype:protein_coding transcript_biotype:protein_coding	Fmnl3	formin-like 3 [Source:MGI Symbol;Acc:MGI:109569]	27.92	3	17	22	208	6.65517e+07	8.20225e+07	1.4477e+08	4.80463e+08	6.79303e+08	6.53607e+08	9.50904e+07	9.68191e+07	2.21347e+08	9.77815e+07	6.04458e+08	1.37752e+08	7.99026	8.78137	8.1391	7	10	17	44	44	43	9	11	23	3	4	8	16	13	14	4	4	8	16.896	26.2981	47.7125	127.649	122.586	121.633	22.5128
ENSMUSP00000069257	ENSMUSG00000019907	pep:known chromosome:GRCm38:10:108162400:108277575:1 gene:ENSMUSG00000019907 transcript:ENSMUST00000070663 gene_biotype:protein_coding transcript_biotype:protein_coding	Ppp1r12a	protein phosphatase 1, regulatory (inhibitor) subunit 12A [Source:MGI Symbol;Acc:MGI:1309528]	27.49	2	25	25	208	7.62462e+08	6.82065e+08	7.25733e+08	1.04978e+08	1.34842e+08	1.41719e+08		2.21338e+07	1.77289e+07	7.2342e+08	1.2718e+08	1.99314e+07	8.85939	8.10442	7.29954	43	44	61	12	26	19		1	2	17	21	23	9	12	9		1	2	131.421	132.64	200.42	34.7318	75.6625	57.831
ENSMUSP00000052107	ENSMUSG00000033530	pep:known chromosome:GRCm38:12:100300771:100520822:-1 gene:ENSMUSG00000033530 transcript:ENSMUST00000062957 gene_biotype:protein_coding transcript_biotype:protein_coding	Ttc7b	tetratricopeptide repeat domain 7B [Source:MGI Symbol;Acc:MGI:2144724]	27.05	1	18	18	207	1.41683e+08	1.35452e+08	2.19504e+08	2.53952e+08	4.7768e+08	2.43538e+08		4.81873e+07	2.42095e+07	1.65546e+08	3.25056e+08	3.61984e+07	8.21892	8.51196	7.55869	13	15	27	48	57	41		1	5	7	8	12	17	17	14		1	3	43.0872	50.3236	92.1873	157.223	194.451	135.824
ENSMUSP00000113886	ENSMUSG00000019478	pep:known chromosome:GRCm38:8:123805985:123835287:1 gene:ENSMUSG00000019478 transcript:ENSMUST00000118535 gene_biotype:protein_coding transcript_biotype:protein_coding	Rab4a	RAB4A, member RAS oncogene family [Source:MGI Symbol;Acc:MGI:105069]	22.02	5	3	4	206	3.40951e+09	6.9556e+09	4.69047e+09	6.87602e+09	1.39594e+10	1.42231e+10	7.1183e+09	6.91979e+09	7.29035e+09	5.01853e+09	1.16862e+10	7.10948e+09	9.70058	10.0677	9.85184	19	23	27	36	24	22	18	17	20	2	1	2	2	1	1	1	1	1	54.3989	64.2294	78.5578	106.671	70.4746	64.111	50.6189
ENSMUSP00000130854	ENSMUSG00000042870	pep:known chromosome:GRCm38:8:75033686:75070121:1 gene:ENSMUSG00000042870 transcript:ENSMUST00000165630 gene_biotype:protein_coding transcript_biotype:protein_coding	Tom1	target of myb1 homolog (chicken) [Source:MGI Symbol;Acc:MGI:1338026]	32.11	2	12	12	206	1.15012e+08	1.19875e+08	1.59965e+08	2.84563e+08	3.36032e+08	1.66746e+08	2.11512e+08	3.4508e+08	2.58311e+08	1.31617e+08	2.62447e+08	2.71635e+08	8.11931	8.41904	8.43399	10	9	14	33	33	30	18	31	28	4	4	5	7	10	11	5	8	8	27.1759	26.5392	43.2969	87.7217	102.643	94.3099	46.1858
ENSMUSP00000099842	ENSMUSG00000028530	pep:known chromosome:GRCm38:4:101152367:101265282:-1 gene:ENSMUSG00000028530 transcript:ENSMUST00000102781 gene_biotype:protein_coding transcript_biotype:protein_coding	Jak1	Janus kinase 1 [Source:MGI Symbol;Acc:MGI:96628]	35.99	1	32	34	206	6.85545e+08	1.23492e+08	1.40787e+08	2.79744e+08	2.86782e+08	2.24613e+08	1.23342e+08	1.86911e+08	1.55676e+08	3.16608e+08	2.63713e+08	1.5531e+08	8.50052	8.42113	8.1912	11	14	12	41	44	30	15	23	16	8	9	10	19	18	15	11	12	10	29.9268	38.4621	32.5501	118.686	136.011	95.5041	36.0009
ENSMUSP00000090727	ENSMUSG00000053291	pep:known chromosome:GRCm38:7:27168424:27178896:-1 gene:ENSMUSG00000053291 transcript:ENSMUST00000093040 gene_biotype:protein_coding transcript_biotype:protein_coding	Rab4b	RAB4B, member RAS oncogene family [Source:MGI Symbol;Acc:MGI:105071]	11.74	5	1	2	204	6.81358e+09	6.9556e+09	9.36709e+09	1.37152e+10	1.39594e+10	1.42231e+10	7.1183e+09	6.91979e+09	7.29035e+09	7.71209e+09	1.39659e+10	7.10948e+09	9.88717	10.1451	9.85184	18	23	26	35	24	23	18	17	20	1	1	1	1	1	2	1	1	1	51.7352	64.2294	76.2911	103.649	70.4746	67.0469	50.6189
ENSMUSP00000106519	ENSMUSG00000060126	pep:known chromosome:GRCm38:14:75845093:75848415:1 gene:ENSMUSG00000060126 transcript:ENSMUST00000110894 gene_biotype:protein_coding transcript_biotype:protein_coding	Tpt1	tumor protein, translationally-controlled 1 [Source:MGI Symbol;Acc:MGI:104890]	31.4	2	5	5	204	5.80519e+08	3.61604e+08	4.83934e+08	8.07306e+08	9.62975e+08	8.79867e+08	2.18336e+08	4.23648e+08	2.2209e+08	4.75353e+08	8.83383e+08	2.88024e+08	8.67702	8.94615	8.45943	17	19	19	40	41	24	17	11	16	3	4	4	4	5	5	2	1	3	53.5924	61.5173	59.4865	117.34	126.99	84.2628	48.6848
ENSMUSP00000001950	ENSMUSG00000025139	pep:known chromosome:GRCm38:7:141881583:141902487:-1 gene:ENSMUSG00000025139 transcript:ENSMUST00000001950 gene_biotype:protein_coding transcript_biotype:protein_coding	Tollip	toll interacting protein [Source:MGI Symbol;Acc:MGI:1891808]	35.77	4	8	8	204	1.77391e+08	1.94028e+08	3.53801e+08	6.60738e+08	6.36804e+08	6.68136e+08	4.97284e+08	8.69323e+08	7.12885e+08	2.4174e+08	6.55226e+08	6.93164e+08	8.38335	8.81639	8.84084	4	6	9	32	36	29	27	26	35	3	3	5	5	8	7	5	7	6	12.7114	19.7803	28.9742	102.38	117.45	91.9366	81.7244
ENSMUSP00000138782	ENSMUSG00000022770	pep:known chromosome:GRCm38:16:31663955:31873349:1 gene:ENSMUSG00000022770 transcript:ENSMUST00000132176 gene_biotype:protein_coding transcript_biotype:nonsense_mediated_decay	Dlg1	discs, large homolog 1 (Drosophila) [Source:MGI Symbol;Acc:MGI:107231]	44.27	1	2	16	204	2.44649e+08	2.12152e+08	2.54787e+08	7.73426e+08	9.13585e+08	7.84194e+08	2.04974e+08	2.55901e+08	2.17957e+08	2.37196e+08	8.23735e+08	2.26277e+08	8.37511	8.91579	8.35464	6	9	11	41	58	45	9	12	13	5	7	6	12	16	13	6	5	8	17.1023	25.8549	33.0675	118.811	182.938	149.867	21.7627
ENSMUSP00000128531	ENSMUSG00000039952	pep:known chromosome:GRCm38:9:108205955:108263918:-1 gene:ENSMUSG00000039952 transcript:ENSMUST00000166905 gene_biotype:protein_coding transcript_biotype:protein_coding	Dag1	dystroglycan 1 [Source:MGI Symbol;Acc:MGI:101864]	16.46	1	16	16	203	9.70163e+07	1.65196e+08	3.4771e+08	6.42581e+08	8.09624e+08	6.05516e+08	7.42147e+08	9.8176e+08	7.62431e+08	2.03307e+08	6.85907e+08	8.28779e+08	8.30815	8.83627	8.91844	3	10	10	43	37	28	15	25	32	3	5	4	11	12	9	4	7	10	8.97263	28.019	30.3984	125.04	118.872	84.5876	44.8579
ENSMUSP00000054034	ENSMUSG00000050379	pep:novel chromosome:GRCm38:X:36913446:36989656:-1 gene:ENSMUSG00000050379 transcript:ENSMUST00000053456 gene_biotype:protein_coding transcript_biotype:protein_coding	41888	septin 6 [Source:MGI Symbol;Acc:MGI:1888939]	26.93	4	4	16	203	1.05135e+09	8.90629e+08	1.03891e+09	1.29685e+09	3.51008e+08	4.07801e+08	3.58529e+07	2.57117e+07	4.30253e+07	9.93631e+08	6.85219e+08	3.48633e+07	8.99723	8.83583	7.54237	43	32	42	35	27	17	2	3	2	11	10	12	8	9	8	2	2	1	119.647	90.7546	124.166	98.7364	74.6865	51.7441	5.13037
ENSMUSP00000006424	ENSMUSG00000006262	pep:known chromosome:GRCm38:5:88720871:88757989:1 gene:ENSMUSG00000006262 transcript:ENSMUST00000006424 gene_biotype:protein_coding transcript_biotype:protein_coding	Mob1b	MOB kinase activator 1B [Source:MGI Symbol;Acc:MGI:1915723]	23.15	4	6	6	202	2.93565e+08	2.81982e+08	3.55341e+08	1.56197e+09	1.83688e+09	1.2829e+09	5.84701e+08	5.48699e+08	7.65144e+08	3.10296e+08	1.56058e+09	6.32848e+08	8.49178	9.19329	8.8013	7	10	14	45	37	31	17	21	20	3	3	5	5	6	5	5	5	5	19.7454	32.5424	40.9182	131.437	119.334	97.9146	47.4281
ENSMUSP00000035366	ENSMUSG00000032435	pep:known chromosome:GRCm38:9:114688790:114724302:1 gene:ENSMUSG00000032435 transcript:ENSMUST00000047404 gene_biotype:protein_coding transcript_biotype:protein_coding	Dync1li1	dynein cytoplasmic 1 light intermediate chain 1 [Source:MGI Symbol;Acc:MGI:2135610]	45.12	1	17	18	202	4.68414e+08	4.31709e+08	6.78988e+08	2.59638e+08	2.67659e+08	2.97538e+08	5.87127e+07	3.75371e+07	1.05997e+08	5.2637e+08	2.74945e+08	6.74158e+07	8.72129	8.43925	7.82876	30	27	40	40	23	31	1	3	7	15	13	15	15	11	13	1	3	4	89.7635	84.291	133.928	127.322	68.9166	99.5482	2.42261
ENSMUSP00000020608	ENSMUSG00000020349	pep:known chromosome:GRCm38:11:52098681:52127778:1 gene:ENSMUSG00000020349 transcript:ENSMUST00000020608 gene_biotype:protein_coding transcript_biotype:protein_coding	Ppp2ca	protein phosphatase 2 (formerly 2A), catalytic subunit, alpha isoform [Source:MGI Symbol;Acc:MGI:1321159]	51.46	1	1	12	202	5.1624e+08	4.48375e+08	7.53438e+08	4.00693e+08	3.43028e+08	3.27294e+08		4.37539e+07	1.08043e+08	5.72685e+08	3.57005e+08	7.58983e+07	8.75792	8.55267	7.88023	28	27	43	38	38	22		2	4	7	9	9	8	12	9		2	2	79.18	80.7031	138.193	122.476	122.939	72.9698
ENSMUSP00000029024	ENSMUSG00000027519	pep:known chromosome:GRCm38:2:173659760:173707343:1 gene:ENSMUSG00000027519 transcript:ENSMUST00000029024 gene_biotype:protein_coding transcript_biotype:protein_coding	Rab22a	RAB22A, member RAS oncogene family [Source:MGI Symbol;Acc:MGI:105072]	65.46	3	9	11	202	3.36414e+08	2.94631e+08	4.43306e+08	6.63479e+08	8.13673e+08	4.64974e+08	4.39349e+08	5.21289e+08	5.5348e+08	3.58117e+08	6.47375e+08	5.04706e+08	8.55403	8.81116	8.70304	10	12	15	27	49	37	15	10	27	3	4	6	8	8	9	4	3	7	29.7278	33.3076	44.5687	85.2637	163.816	121.068	40.1844
ENSMUSP00000021091	ENSMUSG00000020745	pep:known chromosome:GRCm38:11:74673949:74724670:-1 gene:ENSMUSG00000020745 transcript:ENSMUST00000021091 gene_biotype:protein_coding transcript_biotype:protein_coding	Pafah1b1	platelet-activating factor acetylhydrolase, isoform 1b, subunit 1 [Source:MGI Symbol;Acc:MGI:109520]	43.9	2	15	16	200	7.32049e+08	5.62388e+08	5.16432e+08	2.67057e+08	3.08813e+08	2.60996e+08	8.009e+07	6.41641e+07	6.30474e+07	6.03623e+08	2.78955e+08	6.91005e+07	8.78077	8.44553	7.83948	23	26	35	39	38	28	5	2	4	10	14	11	13	10	9	4	2	2	74.6156	82.5368	127.093	143.326	128.402	91.3852	17.2217
ENSMUSP00000017534	ENSMUSG00000017390	pep:known chromosome:GRCm38:11:78322968:78327781:1 gene:ENSMUSG00000017390 transcript:ENSMUST00000017534 gene_biotype:protein_coding transcript_biotype:protein_coding	Aldoc	aldolase C, fructose-bisphosphate [Source:MGI Symbol;Acc:MGI:101863]	31.68	1	6	8	200	1.64412e+09	1.2024e+09	1.91659e+09	1.75418e+09	2.04433e+09	2.11105e+09	3.63594e+08	3.45784e+08	7.03332e+08	1.5877e+09	1.96985e+09	4.70903e+08	9.20077	9.29443	8.67293	27	32	23	45	33	26	3	3	8	8	7	5	5	5	4	1	1	1	101.771	123.949	100.069	185.24	139.297	97.0612	12.4903
ENSMUSP00000100060	ENSMUSG00000029772	pep:novel chromosome:GRCm38:6:29768480:29912304:1 gene:ENSMUSG00000029772 transcript:ENSMUST00000102995 gene_biotype:protein_coding transcript_biotype:protein_coding	Ahcyl2	S-adenosylhomocysteine hydrolase-like 2 [Source:MGI Symbol;Acc:MGI:1921590]	27.45	12	7	18	200	3.04501e+08	3.00773e+08	3.85506e+08	3.32338e+08	3.06077e+08	3.09652e+08	7.17401e+07	9.29354e+07	8.45713e+07	3.3026e+08	3.16022e+08	8.30823e+07	8.51886	8.49972	7.91951	23	20	28	33	44	37	4	8	3	11	11	10	12	16	12	3	5	2	63.7165	55.7915	83.9752	93.8206	131.986	106.862	10.2977
ENSMUSP00000059501	ENSMUSG00000050732	pep:known chromosome:GRCm38:6:72385223:72390703:-1 gene:ENSMUSG00000050732 transcript:ENSMUST00000059983 gene_biotype:protein_coding transcript_biotype:protein_coding	Vamp8	vesicle-associated membrane protein 8 [Source:MGI Symbol;Acc:MGI:1336882]	23.76	1	3	3	200	8.24172e+08	9.19644e+08	4.86078e+08	7.47004e+08	1.11265e+09	1.05901e+09	1.85848e+09	2.13391e+09	1.64488e+09	7.43298e+08	9.72889e+08	1.87909e+09	8.87116	8.98806	9.27395	13	16	12	27	19	24	27	33	29	3	3	3	3	3	3	3	3	3	40.3421	50.0041	36.0277	87.2358	62.5854	75.2675	78.1782
ENSMUSP00000029846	ENSMUSG00000028195	pep:known chromosome:GRCm38:3:145646971:145649985:-1 gene:ENSMUSG00000028195 transcript:ENSMUST00000029846 gene_biotype:protein_coding transcript_biotype:protein_coding	Cyr61	cysteine rich protein 61 [Source:MGI Symbol;Acc:MGI:88613]	39.58	1	11	11	199	1.71882e+08	1.81448e+08	4.54696e+07	3.371e+08	5.98403e+08	3.27016e+08	2.60355e+08	8.70733e+08	5.23726e+08	1.32933e+08	4.2084e+08	5.51605e+08	8.12363	8.62412	8.74163	2	9	1	23	46	23	16	41	38	2	3	1	7	10	10	7	10	9	5.34096	23.5487	3.10585	65.7747	147.866	66.8988	45.3413
ENSMUSP00000040356	ENSMUSG00000037260	pep:known chromosome:GRCm38:8:25944459:25976744:-1 gene:ENSMUSG00000037260 transcript:ENSMUST00000037609 gene_biotype:protein_coding transcript_biotype:protein_coding	Hgsnat	heparan-alpha-glucosaminide N-acetyltransferase [Source:MGI Symbol;Acc:MGI:1196297]	9.91	1	7	7	199	7.22511e+08	7.78137e+08	7.48079e+08	6.14346e+08	6.87124e+08	5.15386e+08	2.92739e+09	3.46648e+09	2.18459e+09	7.49576e+08	6.05619e+08	2.85949e+09	8.87482	8.7822	9.45629	12	15	15	19	20	17	28	41	32	4	4	4	4	6	4	7	7	7	35.2368	44.9563	46.431	57.7677	62.4616	52.9442	81.965
ENSMUSP00000102288	ENSMUSG00000020612	pep:known chromosome:GRCm38:11:109649405:109669656:1 gene:ENSMUSG00000020612 transcript:ENSMUST00000106677 gene_biotype:protein_coding transcript_biotype:protein_coding	Prkar1a	protein kinase, cAMP dependent regulatory, type I, alpha [Source:MGI Symbol;Acc:MGI:104878]	37.8	7	14	14	199	4.54023e+08	4.33078e+08	5.21447e+08	5.65492e+08	7.02816e+08	6.36667e+08	8.70636e+07	3.78631e+08	9.15284e+07	4.69516e+08	6.34992e+08	1.85741e+08	8.67165	8.80277	8.26891	19	25	25	43	31	42	3	5	6	6	7	8	10	7	10	2	2	5	65.2463	81.6928	87.52	146.248	115.511	141.233	11.5477
ENSMUSP00000020999	ENSMUSG00000020668	pep:known chromosome:GRCm38:12:3365132:3406494:1 gene:ENSMUSG00000020668 transcript:ENSMUST00000020999 gene_biotype:protein_coding transcript_biotype:protein_coding	Kif3c	kinesin family member 3C [Source:MGI Symbol;Acc:MGI:107979]	23.12	10	11	13	199	6.57479e+09	6.16983e+09	6.97188e+09	1.01566e+09	9.54144e+08	8.23973e+08	4.89225e+08	9.64807e+08	5.01322e+08	6.57217e+09	9.3126e+08	6.51785e+08	9.81771	8.96907	8.8141	47	48	45	17	14	10	5	8	5	10	10	11	2	2	2	1	1	1	148.79	156.795	143.624	56.2031	46.4164	30.0823	16.131
ENSMUSP00000137120	ENSMUSG00000079139	pep:known chromosome:GRCm38:1:135232045:135233404:1 gene:ENSMUSG00000079139 transcript:ENSMUST00000110798 gene_biotype:protein_coding transcript_biotype:protein_coding	Gm4204	predicted gene 4204 [Source:MGI Symbol;Acc:MGI:3782381]	36.72	3	7	9	199	7.92959e+08	7.41194e+08	1.00985e+09	5.12761e+08	5.90233e+08	7.30738e+08	2.40763e+07	4.97389e+07	1.17469e+08	8.48001e+08	6.11244e+08	6.37615e+07	8.9284	8.78621	7.80456	26	24	45	32	30	32	1	2	7	5	4	6	6	7	9	1	1	2	68.684	65.7633	129.766	89.57	86.7887	90.5949	2.40644
ENSMUSP00000131489	ENSMUSG00000025794	pep:known chromosome:GRCm38:9:120571517:120574653:1 gene:ENSMUSG00000025794 transcript:ENSMUST00000165532 gene_biotype:protein_coding transcript_biotype:protein_coding	Rpl14	ribosomal protein L14 [Source:MGI Symbol;Acc:MGI:1914365]	21.66	1	4	4	198	6.20299e+08	6.58632e+08	8.69366e+08	5.11702e+08	5.54259e+08	5.86313e+08	1.08241e+09	2.90596e+09	3.45481e+09	7.16099e+08	5.50758e+08	2.48106e+09	8.85497	8.74096	9.39464	8	8	16	13	23	19	8	52	51	4	4	4	4	4	4	2	4	4	23.8927	26.3401	48.6715	40.3291	68.6663	52.222	27.1682
ENSMUSP00000091964	ENSMUSG00000043262	pep:known chromosome:GRCm38:7:46923539:46958527:-1 gene:ENSMUSG00000043262 transcript:ENSMUST00000094398 gene_biotype:protein_coding transcript_biotype:protein_coding	Uevld	UEV and lactate/malate dehyrogenase domains [Source:MGI Symbol;Acc:MGI:1860490]	41.83	3	17	17	198	8.05713e+08	6.49154e+08	9.04291e+08	6.93019e+08	8.60374e+08	6.90043e+08	3.34145e+08	5.33343e+08	3.03725e+08	7.86386e+08	7.47812e+08	3.90404e+08	8.89564	8.87379	8.59151	19	17	20	36	42	35	10	10	9	8	7	6	8	14	13	6	6	4	56.5266	49.598	58.5055	95.2464	123.56	105.395	27.4608
ENSMUSP00000033866	ENSMUSG00000031479	pep:known chromosome:GRCm38:8:22192809:22220843:1 gene:ENSMUSG00000031479 transcript:ENSMUST00000033866 gene_biotype:protein_coding transcript_biotype:protein_coding	Vps36	vacuolar protein sorting 36 (yeast) [Source:MGI Symbol;Acc:MGI:1917410]	46.63	1	15	15	197	1.02796e+08	1.05621e+08	1.25585e+08	5.71368e+08	5.36735e+08	4.59261e+08	5.16373e+08	4.83443e+08	5.14602e+08	1.11334e+08	5.22455e+08	5.04806e+08	8.04663	8.71805	8.70312	5	6	7	35	36	34	24	21	29	2	4	4	9	13	13	9	6	8	15.2399	17.1957	24.6388	101.229	108.33	103.994	67.0229
ENSMUSP00000111204	ENSMUSG00000029752	pep:known chromosome:GRCm38:6:7675169:7692871:-1 gene:ENSMUSG00000029752 transcript:ENSMUST00000115542 gene_biotype:protein_coding transcript_biotype:protein_coding	Asns	asparagine synthetase [Source:MGI Symbol;Acc:MGI:1350929]	47.59	4	19	19	196	4.08155e+08	2.46297e+08	4.68965e+08	2.53684e+08	3.3819e+08	3.27062e+08	8.36566e+07		8.08211e+07	3.74472e+08	3.06312e+08	8.22389e+07	8.57342	8.48616	7.91508	16	20	33	44	34	33	2		14	7	7	11	8	10	12	2		5	42.1345	50.7122	88.3507	110.806	96.4554	94.7608	8.23611
ENSMUSP00000030769	ENSMUSG00000028932	pep:known chromosome:GRCm38:5:21785283:21803787:1 gene:ENSMUSG00000028932 transcript:ENSMUST00000030769 gene_biotype:protein_coding transcript_biotype:protein_coding	Psmc2	proteasome (prosome, macropain) 26S subunit, ATPase 2 [Source:MGI Symbol;Acc:MGI:109555]	41.47	1	18	18	196	5.02084e+08	3.67564e+08	5.34452e+08	2.07354e+08	2.09476e+08	3.14797e+08	6.92111e+07	6.47281e+07	5.17069e+07	4.68033e+08	2.43875e+08	6.1882e+07	8.67028	8.38717	7.79156	31	30	43	25	23	23	4	8	9	13	12	14	13	9	11	4	6	6	99.1757	94.3563	146.31	79.3855	74.0724	72.5947	11.6436
ENSMUSP00000033182	ENSMUSG00000030890	pep:known chromosome:GRCm38:7:105736592:105742925:1 gene:ENSMUSG00000030890 transcript:ENSMUST00000033182 gene_biotype:protein_coding transcript_biotype:protein_coding	Ilk	integrin linked kinase [Source:MGI Symbol;Acc:MGI:1195267]	35.4	3	10	10	195	1.1071e+08	1.77272e+08	2.17292e+08	2.70086e+08	3.79728e+08	3.63169e+08	9.73115e+07	6.61153e+07	1.50138e+08	1.68425e+08	3.37661e+08	1.04522e+08	8.22641	8.52848	8.01921	8	13	26	37	42	34	10	14	11	2	6	5	7	8	8	6	5	5	21.1083	36.3175	70.6082	97.0505	115.406	93.6729	25.6208
ENSMUSP00000105254	ENSMUSG00000036712	pep:known chromosome:GRCm38:8:88705222:88751945:1 gene:ENSMUSG00000036712 transcript:ENSMUST00000109626 gene_biotype:protein_coding transcript_biotype:protein_coding	Cyld	cylindromatosis (turban tumor syndrome) [Source:MGI Symbol;Acc:MGI:1921506]	29.31	3	23	23	194	6.69757e+08	5.84267e+08	1.03077e+09	6.04327e+07	1.04339e+08	7.12479e+07	3.02285e+07	4.1362e+07	3.24224e+07	7.61598e+08	7.86733e+07	3.4671e+07	8.88173	7.89583	7.53997	52	44	43	13	20	9	3	5	5	17	17	17	10	12	7	3	4	3	141.415	123.201	119.912	33.0903	53.0736	22.6568	6.35448
ENSMUSP00000022496	ENSMUSG00000021929	pep:known chromosome:GRCm38:14:61365186:61439947:-1 gene:ENSMUSG00000021929 transcript:ENSMUST00000022496 gene_biotype:protein_coding transcript_biotype:protein_coding	Kpna3	karyopherin (importin) alpha 3 [Source:MGI Symbol;Acc:MGI:1100863]	34.36	1	9	14	194	1.47116e+09	1.28369e+09	1.71422e+09	1.70986e+08	1.70889e+08	2.30177e+08		8.25167e+07	3.10554e+07	1.48969e+09	1.90684e+08	5.67861e+07	9.1731	8.28031	7.75424	48	47	55	17	9	13		2	3	9	9	11	9	7	7		1	2	147.126	145.243	162.073	44.7162	29.5685	50.514
ENSMUSP00000026196	ENSMUSG00000025190	pep:known chromosome:GRCm38:19:43499752:43524605:-1 gene:ENSMUSG00000025190 transcript:ENSMUST00000026196 gene_biotype:protein_coding transcript_biotype:protein_coding	Got1	glutamate oxaloacetate transaminase 1, soluble [Source:MGI Symbol;Acc:MGI:95791]	40.68	2	14	14	193	3.88885e+08	3.09672e+08	4.17495e+08	4.42218e+08	4.53689e+08	5.69465e+08	8.69516e+07	6.14017e+07	7.47549e+07	3.72017e+08	4.88458e+08	7.43694e+07	8.57056	8.68883	7.87139	21	19	31	47	32	31	4	2	6	9	8	8	10	10	10	3	2	4	59.2385	56.9074	97.4388	142.713	93.4139	92.7666	10.4291
ENSMUSP00000034697	ENSMUSG00000057193	pep:known chromosome:GRCm38:9:21337828:21355025:1 gene:ENSMUSG00000057193 transcript:ENSMUST00000034697 gene_biotype:protein_coding transcript_biotype:protein_coding	Slc44a2	solute carrier family 44, member 2 [Source:MGI Symbol;Acc:MGI:1915932]	16.15	1	10	10	193	3.25305e+08	2.47755e+08	4.58277e+08	8.59665e+08	1.0395e+09	8.32483e+08	7.4035e+08	8.58738e+08	6.64802e+08	3.43779e+08	9.10548e+08	7.5463e+08	8.53628	8.9593	8.87773	7	10	10	31	48	34	15	17	21	2	3	2	6	10	10	5	5	6	24.012	35.5891	35.2598	103.98	158.556	109.485	47.6819
ENSMUSP00000044227	ENSMUSG00000039115	pep:known chromosome:GRCm38:9:118606690:118901003:1 gene:ENSMUSG00000039115 transcript:ENSMUST00000044165 gene_biotype:protein_coding transcript_biotype:protein_coding	Itga9	integrin alpha 9 [Source:MGI Symbol;Acc:MGI:104756]	29.05	3	23	23	193	2.27431e+08	1.08224e+08	1.065e+08	5.71311e+08	7.2897e+08	3.24729e+08	2.04176e+08	3.38078e+08	2.50669e+08	1.47385e+08	5.4167e+08	2.64308e+08	8.16845	8.73373	8.42211	10	7	7	41	52	29	14	17	16	6	3	4	14	19	15	6	6	5	28.8038	21.4803	23.4842	119.085	164.011	96.9242	39.2577
ENSMUSP00000026917	ENSMUSG00000025810	pep:known chromosome:GRCm38:8:128359073:128505462:1 gene:ENSMUSG00000025810 transcript:ENSMUST00000026917 gene_biotype:protein_coding transcript_biotype:protein_coding	Nrp1	neuropilin 1 [Source:MGI Symbol;Acc:MGI:106206]	28.71	1	17	17	192	7.92757e+07	6.11797e+07	8.96893e+07	3.08486e+08	4.08369e+08	3.23487e+08	3.36586e+08	4.0998e+08	3.68042e+08	7.67149e+07	3.4678e+08	3.71536e+08	7.88488	8.54005	8.57	2	3	3	23	58	34	16	22	31	2	2	2	10	14	11	8	10	12	4.76217	7.67511	11.1365	74.0251	194.46	103.884	45.1803
ENSMUSP00000021062	ENSMUSG00000020719	pep:known chromosome:GRCm38:11:106780355:106788532:-1 gene:ENSMUSG00000020719 transcript:ENSMUST00000021062 gene_biotype:protein_coding transcript_biotype:protein_coding	Ddx5	DEAD (Asp-Glu-Ala-Asp) box polypeptide 5 [Source:MGI Symbol;Acc:MGI:105037]	31.22	5	14	18	192	3.32542e+08	3.99341e+08	5.15893e+08	8.7957e+07	4.83394e+07	6.37301e+07	1.39588e+08	2.91662e+08	4.71703e+08	4.15925e+08	6.66755e+07	3.00984e+08	8.61902	7.82397	8.47854	22	28	39	13	4	8	17	30	31	9	10	11	7	3	4	7	11	11	66.7353	79.9711	117.346	36.6319	11.1499	20.868	45.0647
ENSMUSP00000065987	ENSMUSG00000037149	pep:known chromosome:GRCm38:12:13219308:13249213:-1 gene:ENSMUSG00000037149 transcript:ENSMUST00000071103 gene_biotype:protein_coding transcript_biotype:protein_coding	Ddx1	DEAD (Asp-Glu-Ala-Asp) box polypeptide 1 [Source:MGI Symbol;Acc:MGI:2144727]	42.43	1	23	23	191	1.25262e+08	1.24245e+08	2.26973e+08	1.29216e+08	1.62347e+08	1.56635e+08	1.14522e+08	8.20992e+07	1.86826e+08	1.58827e+08	1.49399e+08	1.27816e+08	8.20092	8.17435	8.10658	7	14	26	28	30	27	10	20	29	4	9	13	13	13	17	7	10	12	21.2802	42.4605	82.8083	93.8686	99.8647	83.7218	30.5022
ENSMUSP00000139226	ENSMUSG00000032352	pep:known chromosome:GRCm38:9:77430823:77544870:-1 gene:ENSMUSG00000032352 transcript:ENSMUST00000183873 gene_biotype:protein_coding transcript_biotype:protein_coding	Lrrc1	leucine rich repeat containing 1 [Source:MGI Symbol;Acc:MGI:2442313]	37.4	3	11	14	191	3.24294e+08	2.89914e+08	4.86117e+08	6.3206e+08	5.04961e+08	3.69357e+08	5.59131e+07	8.11881e+07	6.33742e+07	3.66775e+08	5.02126e+08	6.68251e+07	8.5644	8.70081	7.82494	17	25	19	44	38	24	7	10	7	4	6	4	8	11	10	3	4	4	52.6655	78.1024	63.8343	132.314	114.972	73.059	19.0268
ENSMUSP00000099989	ENSMUSG00000026956	pep:known chromosome:GRCm38:2:25359889:25365682:-1 gene:ENSMUSG00000026956 transcript:ENSMUST00000102925 gene_biotype:protein_coding transcript_biotype:protein_coding	Uap1l1	UDP-N-acteylglucosamine pyrophosphorylase 1-like 1 [Source:MGI Symbol;Acc:MGI:2443318]	47.14	1	17	18	191	3.67524e+08	2.9426e+08	3.71115e+08	3.99156e+08	4.20098e+08	4.36746e+08	9.49406e+07	8.74965e+07	1.26375e+08	3.443e+08	4.18667e+08	1.02937e+08	8.53694	8.62187	8.01257	17	17	27	56	31	36	2	3	2	10	9	12	14	13	15	2	3	2	52.7781	57.4232	90.0158	175.7	98.591	107.44	6.48882
ENSMUSP00000108187	ENSMUSG00000035168	pep:known chromosome:GRCm38:2:59612042:59845717:1 gene:ENSMUSG00000035168 transcript:ENSMUST00000112568 gene_biotype:protein_coding transcript_biotype:protein_coding	Tanc1	tetratricopeptide repeat, ankyrin repeat and coiled-coil containing 1 [Source:MGI Symbol;Acc:MGI:1914110]	24.88	2	32	32	191	6.4058e+07	4.59392e+07	4.4322e+07	1.94028e+08	2.15538e+08	3.12589e+08	8.78318e+07	5.52004e+07	7.22253e+07	5.14397e+07	2.40718e+08	7.17525e+07	7.7113	8.38151	7.85584	4	4	5	50	57	48	10	4	9	3	4	3	21	26	22	7	3	7	11.953	12.5108	16.2418	149.599	179.478	149.665	26.277
ENSMUSP00000112408	ENSMUSG00000022243	pep:known chromosome:GRCm38:15:11000721:11029233:1 gene:ENSMUSG00000022243 transcript:ENSMUST00000117100 gene_biotype:protein_coding transcript_biotype:protein_coding	Slc45a2	solute carrier family 45, member 2 [Source:MGI Symbol;Acc:MGI:2153040]	17.21	2	7	7	191	4.81073e+08	6.28414e+08	5.07445e+08	7.66851e+08	7.80723e+08	5.57244e+08	1.18479e+09	1.54634e+09	1.2752e+09	5.38977e+08	7.01606e+08	1.33544e+09	8.73157	8.84609	9.12563	14	16	12	25	22	12	23	37	30	5	5	4	4	6	4	7	6	7	42.7284	54.812	43.4371	82.9926	73.8713	35.6217	74.9729
ENSMUSP00000002818	ENSMUSG00000002741	pep:known chromosome:GRCm38:11:5955693:5967780:1 gene:ENSMUSG00000002741 transcript:ENSMUST00000002818 gene_biotype:protein_coding transcript_biotype:protein_coding	Ykt6	YKT6 homolog (S. Cerevisiae) [Source:MGI Symbol;Acc:MGI:1927550]	60.61	1	12	12	190	2.07412e+08	1.92932e+08	2.78833e+08	1.10136e+09	1.23991e+09	9.81352e+08	4.52527e+08	3.72748e+08	5.86471e+08	2.26392e+08	1.10754e+09	4.70582e+08	8.35486	9.04436	8.67264	6	8	6	40	45	26	18	14	27	2	3	2	6	11	9	6	5	7	18.8399	26.0866	23.7232	125.729	150.59	83.5864	51.2405
ENSMUSP00000133571	ENSMUSG00000017428	pep:known chromosome:GRCm38:11:80428623:80471909:1 gene:ENSMUSG00000017428 transcript:ENSMUST00000173938 gene_biotype:protein_coding transcript_biotype:protein_coding	Psmd11	proteasome (prosome, macropain) 26S subunit, non-ATPase, 11 [Source:MGI Symbol;Acc:MGI:1916327]	40.05	12	11	11	189	6.52609e+08	7.4977e+08	8.5926e+08	3.09921e+08	3.09311e+08	2.81646e+08		9.28598e+07	1.71816e+08	7.5388e+08	3.00292e+08	1.32338e+08	8.8773	8.47754	8.12168	23	26	37	32	27	22		3	19	8	8	9	9	10	10		2	7	65.0506	73.4466	105.816	86.6458	76.3621	60.629
ENSMUSP00000099420	ENSMUSG00000019761	pep:known chromosome:GRCm38:11:99385254:99389364:-1 gene:ENSMUSG00000019761 transcript:ENSMUST00000103131 gene_biotype:protein_coding transcript_biotype:protein_coding	Krt10	keratin 10 [Source:MGI Symbol;Acc:MGI:96685]	9.45	7	1	6	189	4.54732e+09	1.2446e+09	6.7871e+08	1.67831e+09	9.53128e+08	3.79969e+08	3.01647e+09	1.48532e+09	8.71064e+08	2.15688e+09	1.0038e+09	1.79095e+09	9.33383	9.00165	9.25308	37	14	11	34	14	12	28	24	15	6	5	3	4	4	3	5	4	3	111.816	44.4411	32.3689	95.9462	40.8564	34.3782	82.2543
ENSMUSP00000022380	ENSMUSG00000021832	pep:known chromosome:GRCm38:14:45329824:45349071:1 gene:ENSMUSG00000021832 transcript:ENSMUST00000022380 gene_biotype:protein_coding transcript_biotype:protein_coding	Psmc6	proteasome (prosome, macropain) 26S subunit, ATPase, 6 [Source:MGI Symbol;Acc:MGI:1914339]	41.9	1	13	13	188	4.45923e+08	4.59769e+08	5.52275e+08	2.32971e+08	2.77743e+08	2.42931e+08	3.42762e+07	9.55806e+07	1.59992e+08	4.85989e+08	2.51215e+08	9.66164e+07	8.68663	8.40005	7.98505	22	23	37	17	32	30	3	8	16	9	8	12	7	12	12	2	4	9	66.8359	69.099	119.896	54.2081	97.5335	90.265	7.52578
ENSMUSP00000123410	ENSMUSG00000046364	pep:known chromosome:GRCm38:7:109519147:109522367:1 gene:ENSMUSG00000046364 transcript:ENSMUST00000143107 gene_biotype:protein_coding transcript_biotype:protein_coding	Rpl27a	ribosomal protein L27A [Source:MGI Symbol;Acc:MGI:1347076]	40.54	1	7	7	188	1.15675e+09	1.3993e+09	1.9634e+09	9.70475e+08	7.11461e+08	9.60962e+08	1.05592e+09	5.08182e+09	4.42734e+09	1.50648e+09	8.80966e+08	3.52169e+09	9.17796	8.94496	9.54675	16	17	21	15	15	29	9	40	26	3	3	3	3	4	6	4	5	6	52.6967	54.736	69.2263	47.7847	49.2052	92.132	27.1604
ENSMUSP00000025955	ENSMUSG00000024991	pep:known chromosome:GRCm38:19:60761116:60790693:-1 gene:ENSMUSG00000024991 transcript:ENSMUST00000025955 gene_biotype:protein_coding transcript_biotype:protein_coding	Eif3a	eukaryotic translation initiation factor 3, subunit A [Source:MGI Symbol;Acc:MGI:95301]	23.81	1	27	27	187	2.38725e+08	1.68528e+08	2.664e+08	1.82112e+08	1.02376e+08	1.02907e+08	3.51892e+07	7.79395e+07	1.53463e+08	2.24551e+08	1.29132e+08	8.88639e+07	8.35131	8.11103	7.94873	16	15	35	38	24	21	2	13	23	10	10	15	18	12	9	1	8	11	47.9663	42.1034	114.728	110.519	68.7577	64.0692	4.79039
ENSMUSP00000134506	ENSMUSG00000032423	pep:novel chromosome:GRCm38:9:88452640:88482131:-1 gene:ENSMUSG00000032423 transcript:ENSMUST00000174269 gene_biotype:protein_coding transcript_biotype:protein_coding	Syncrip	synaptotagmin binding, cytoplasmic RNA interacting protein [Source:MGI Symbol;Acc:MGI:1891690]	34.35	12	11	15	187	2.35763e+08	2.08571e+08	3.36871e+08	2.27144e+08	2.16237e+08	2.54297e+08	1.97475e+08	3.24944e+08	4.26913e+08	2.60401e+08	2.32559e+08	3.16444e+08	8.41564	8.36653	8.5003	9	12	28	28	19	18	12	22	39	5	8	9	11	8	7	7	8	14	25.2632	31.9377	74.2408	77.4253	51.2467	46.5347	31.8655
ENSMUSP00000009058	ENSMUSG00000028970	pep:known chromosome:GRCm38:5:8798147:8866314:1 gene:ENSMUSG00000028970 transcript:ENSMUST00000009058 gene_biotype:protein_coding transcript_biotype:protein_coding	Abcb1b	ATP-binding cassette, sub-family B (MDR/TAP), member 1B [Source:MGI Symbol;Acc:MGI:97568]	20.06	4	18	19	185	1.61693e+08	1.58066e+08	2.79096e+08	2.50074e+08	2.92819e+08	2.70715e+08	5.57362e+07	9.19294e+07	7.93213e+07	1.99618e+08	2.71203e+08	7.56623e+07	8.3002	8.43329	7.87888	9	15	27	41	35	35	4	10	9	7	9	12	13	14	16	3	7	6	25.425	40.3216	88.5437	128.404	109.982	109.352	9.85927
ENSMUSP00000109399	ENSMUSG00000047215	pep:known chromosome:GRCm38:5:65388364:65391443:-1 gene:ENSMUSG00000047215 transcript:ENSMUST00000057885 gene_biotype:protein_coding transcript_biotype:protein_coding	Rpl9	ribosomal protein L9 [Source:MGI Symbol;Acc:MGI:1298373]	29.17	5	6	6	183	4.18157e+08	4.95384e+08	9.18802e+08	3.65967e+08	4.35555e+08	2.46864e+08	5.84469e+08	1.77985e+09	2.10932e+09	6.10781e+08	3.49462e+08	1.49121e+09	8.78589	8.5434	9.17354	7	12	20	19	24	20	8	24	49	4	4	4	4	5	6	2	4	5	19.1569	29.6053	55.746	48.4129	65.9437	56.1941	22.5984
ENSMUSP00000101862	ENSMUSG00000028656	pep:known chromosome:GRCm38:4:122859047:122886044:-1 gene:ENSMUSG00000028656 transcript:ENSMUST00000106255 gene_biotype:protein_coding transcript_biotype:protein_coding	Cap1	CAP, adenylate cyclase-associated protein 1 (yeast) [Source:MGI Symbol;Acc:MGI:88262]	38.82	2	12	14	181	3.86625e+08	4.81114e+08	4.29874e+08	3.93468e+08	5.04907e+08	4.74309e+08	3.86316e+07	8.79759e+07	8.09587e+07	4.32538e+08	4.57562e+08	6.91887e+07	8.63602	8.66045	7.84004	13	18	18	30	49	41	2	3	7	8	10	8	8	11	10	2	2	5	37.3836	52.5249	57.8358	85.7683	156.094	126.551	6.01148
ENSMUSP00000068195	ENSMUSG00000056515	pep:known chromosome:GRCm38:17:65651726:65772752:-1 gene:ENSMUSG00000056515 transcript:ENSMUST00000070673 gene_biotype:protein_coding transcript_biotype:protein_coding	Rab31	RAB31, member RAS oncogene family [Source:MGI Symbol;Acc:MGI:1914603]	62.05	2	7	9	181	3.09722e+08	2.90504e+08	6.23417e+08	8.78268e+08	8.63703e+08	2.13548e+09	4.25064e+08	7.15819e+08	6.41249e+08	4.07881e+08	1.29248e+09	5.94044e+08	8.61053	9.11142	8.77382	9	11	13	41	37	23	12	16	19	4	4	4	6	8	6	4	6	6	25.7398	34.1789	40.7789	127.661	114.032	75.819	32.8485
ENSMUSP00000039205	ENSMUSG00000040511	pep:known chromosome:GRCm38:7:19903578:19921160:-1 gene:ENSMUSG00000040511 transcript:ENSMUST00000043517 gene_biotype:protein_coding transcript_biotype:protein_coding	Pvr	poliovirus receptor [Source:MGI Symbol;Acc:MGI:107741]	22.06	1	7	7	181	4.22015e+08	4.72386e+08	7.20185e+08	1.1163e+09	1.38346e+09	1.03512e+09	4.61818e+08	4.65189e+08	7.10481e+08	5.38195e+08	1.17829e+09	5.45829e+08	8.73094	9.07125	8.73706	8	11	18	39	40	23	14	12	16	3	5	5	7	7	7	4	5	5	24.9348	35.2447	66.1534	128.04	140.152	83.7612	40.6477
ENSMUSP00000032992	ENSMUSG00000030738	pep:known chromosome:GRCm38:7:126546455:126566411:-1 gene:ENSMUSG00000030738 transcript:ENSMUST00000032992 gene_biotype:protein_coding transcript_biotype:protein_coding	Eif3c	eukaryotic translation initiation factor 3, subunit C [Source:MGI Symbol;Acc:MGI:1926966]	18.77	1	15	15	180	2.29413e+08	2.07174e+08	2.96437e+08	2.27662e+08	2.92003e+08	1.80744e+08	3.49784e+07	1.01374e+08	1.20618e+08	2.44342e+08	2.33469e+08	8.56568e+07	8.388	8.36823	7.93276	17	20	38	28	21	14	7	12	23	9	12	13	12	9	6	4	6	10	51.9456	60.8935	120.969	89.722	67.8835	46.7937	20.9502
ENSMUSP00000027438	ENSMUSG00000026234	pep:known chromosome:GRCm38:1:86344719:86359455:-1 gene:ENSMUSG00000026234 transcript:ENSMUST00000027438 gene_biotype:protein_coding transcript_biotype:protein_coding	Ncl	nucleolin [Source:MGI Symbol;Acc:MGI:97286]	25.32	1	16	16	180	5.90565e+08	3.13821e+08	3.15595e+08	3.63302e+07	2.66637e+07	7.0429e+07	1.15499e+08	3.74675e+08	5.44122e+08	4.0666e+08	4.44743e+07	3.44766e+08	8.60923	7.64811	8.53752	25	16	32	6	5	10	6	29	51	11	9	13	6	3	6	2	12	12	65.4866	39.5241	82.5603	14.0541	11.4931	26.0206	14.2893
ENSMUSP00000105356	ENSMUSG00000005161	pep:known chromosome:GRCm38:8:84969587:84974834:1 gene:ENSMUSG00000005161 transcript:ENSMUST00000109734 gene_biotype:protein_coding transcript_biotype:protein_coding	Prdx2	peroxiredoxin 2 [Source:MGI Symbol;Acc:MGI:109486]	53.03	2	9	9	180	4.02549e+08	3.83125e+08	4.60797e+08	5.47557e+08	5.98674e+08	8.39688e+08	1.43561e+08	6.76555e+07	8.2579e+07	4.1549e+08	6.61973e+08	9.79319e+07	8.61856	8.82084	7.99092	16	20	29	41	26	30	2	4	12	6	8	6	8	7	7	1	2	4	51.789	62.5898	98.1377	140.021	87.6805	103.488	6.20361
ENSMUSP00000104878	ENSMUSG00000036158	pep:known chromosome:GRCm38:15:93499114:93519523:-1 gene:ENSMUSG00000036158 transcript:ENSMUST00000109255 gene_biotype:protein_coding transcript_biotype:protein_coding	Prickle1	prickle homolog 1 (Drosophila) [Source:MGI Symbol;Acc:MGI:1916034]	36.9	1	20	20	179	6.70413e+08	5.78633e+08	5.86966e+08	1.93597e+08	2.37295e+08	1.87434e+08	1.14739e+08	1.21499e+08	9.25705e+07	6.12004e+08	2.06109e+08	1.09603e+08	8.78675	8.3141	8.03982	34	31	30	26	17	17	7	9	8	10	14	11	10	9	11	6	6	6	110.576	100.5	106.325	82.5095	58.3598	54.3539	20.026
ENSMUSP00000030797	ENSMUSG00000028955	pep:known chromosome:GRCm38:4:151047300:151057953:-1 gene:ENSMUSG00000028955 transcript:ENSMUST00000030797 gene_biotype:protein_coding transcript_biotype:protein_coding	Vamp3	vesicle-associated membrane protein 3 [Source:MGI Symbol;Acc:MGI:1321389]	38.83	1	1	3	179	8.03022e+08	9.21179e+08	1.17908e+09	1.19405e+09	1.61714e+09	1.37719e+09	1.02411e+09	1.09939e+09	1.057e+09	9.67761e+08	1.39613e+09	1.06017e+09	8.98577	9.14492	9.02537	11	16	19	23	30	22	22	18	18	3	3	3	3	3	3	3	3	3	40.4219	62.5283	71.5967	88.4827	117.319	89.9981	78.2494
ENSMUSP00000081263	ENSMUSG00000028868	pep:known chromosome:GRCm38:4:133130505:133199756:1 gene:ENSMUSG00000028868 transcript:ENSMUST00000084241 gene_biotype:protein_coding transcript_biotype:protein_coding	Wasf2	WAS protein family, member 2 [Source:MGI Symbol;Acc:MGI:1098641]	21.53	2	8	8	179	3.0782e+08	2.84359e+08	3.44068e+08	9.63488e+08	1.26602e+09	1.17001e+09	2.89842e+08	2.97653e+08	2.14245e+08	3.12082e+08	1.13317e+09	2.67247e+08	8.49427	9.0543	8.42691	10	10	10	38	43	32	11	13	12	4	4	4	8	7	6	5	4	4	31.9161	35.014	32.7549	126.145	151.533	119.058	35.7098
ENSMUSP00000116120	ENSMUSG00000000826	pep:known chromosome:GRCm38:2:181520812:181548772:1 gene:ENSMUSG00000000826 transcript:ENSMUST00000152578 gene_biotype:protein_coding transcript_biotype:protein_coding	Dnajc5	DnaJ (Hsp40) homolog, subfamily C, member 5 [Source:MGI Symbol;Acc:MGI:892995]	34.75	3	4	4	179	4.14558e+08	7.26594e+08	7.84471e+08	7.34444e+08	6.53521e+08	3.96784e+08	3.64206e+08	3.46388e+08	5.76878e+08	6.41874e+08	5.94916e+08	4.29157e+08	8.80745	8.77446	8.63262	12	16	18	32	30	18	18	13	22	3	3	2	4	4	3	3	3	3	46.9902	60.0876	71.7946	119.804	106.276	68.3106	57.7283
ENSMUSP00000101941	ENSMUSG00000050106	pep:known chromosome:GRCm38:11:117782315:117793110:1 gene:ENSMUSG00000050106 transcript:ENSMUST00000106334 gene_biotype:protein_coding transcript_biotype:protein_coding	Tmc8	transmembrane channel-like gene family 8 [Source:MGI Symbol;Acc:MGI:2669037]	17.01	2	1	10	179	1.23378e+08	1.42139e+08	1.69515e+08	6.95382e+08	9.28445e+08	4.41212e+08	1.8831e+08	2.57214e+08	2.87065e+08	1.45011e+08	6.88346e+08	2.44197e+08	8.1614	8.83781	8.38774	8	8	11	39	36	30	14	17	16	5	4	6	8	8	8	7	5	7	25.8159	28.681	44.3033	139.704	128.32	110.481	46.269
ENSMUSP00000021443	ENSMUSG00000021048	pep:known chromosome:GRCm38:12:76255232:76319820:1 gene:ENSMUSG00000021048 transcript:ENSMUST00000021443 gene_biotype:protein_coding transcript_biotype:protein_coding	Mthfd1	methylenetetrahydrofolate dehydrogenase (NADP+ dependent), methenyltetrahydrofolate cyclohydrolase, formyltetrahydrofolate synthase [Source:MGI Symbol;Acc:MGI:1342005]	26.63	1	23	23	178	3.58108e+08	2.96296e+08	4.67646e+08	2.81595e+08	2.33511e+08	2.77619e+08	8.11735e+07	5.96065e+07	1.02205e+08	3.74017e+08	2.64242e+08	8.09949e+07	8.57289	8.422	7.90846	20	22	23	35	25	31	9	6	7	13	13	11	17	12	13	6	5	5	57.701	65.7802	73.2918	109.338	74.2678	93.6174	23.1845
ENSMUSP00000029885	ENSMUSG00000028228	pep:known chromosome:GRCm38:4:19519254:19570108:-1 gene:ENSMUSG00000028228 transcript:ENSMUST00000029885 gene_biotype:protein_coding transcript_biotype:protein_coding	Cpne3	copine III [Source:MGI Symbol;Acc:MGI:1917818]	24.77	5	8	10	178	3.42468e+08	3.17223e+08	5.01185e+08	3.76404e+08	3.71777e+08	4.09496e+08	8.62703e+07	8.78319e+07	1.54708e+08	3.86959e+08	3.85892e+08	1.09603e+08	8.58766	8.58647	8.03982	15	19	21	30	33	31	7	7	15	8	6	6	7	9	8	3	3	5	38.6611	52.4959	63.0426	81.2516	95.3045	88.2226	17.4026
ENSMUSP00000042150	ENSMUSG00000038387	pep:known chromosome:GRCm38:7:45017978:45021646:1 gene:ENSMUSG00000038387 transcript:ENSMUST00000044111 gene_biotype:protein_coding transcript_biotype:protein_coding	Rras	Harvey rat sarcoma oncogene, subgroup R [Source:MGI Symbol;Acc:MGI:98179]	46.79	1	8	10	178	1.48861e+08	2.25989e+08	3.16099e+08	6.19737e+08	4.15834e+08	5.1384e+08	1.22256e+08	2.9305e+08	2.04053e+08	2.30316e+08	5.1647e+08	2.06453e+08	8.36232	8.71305	8.31482	6	10	19	37	38	35	10	12	11	3	5	7	7	9	9	3	6	5	18.2389	31.1671	60.1062	114.291	127.422	113.817	24.5997
ENSMUSP00000103477	ENSMUSG00000028478	pep:known chromosome:GRCm38:4:44012686:44032846:1 gene:ENSMUSG00000028478 transcript:ENSMUST00000107845 gene_biotype:protein_coding transcript_biotype:protein_coding	Clta	clathrin, light polypeptide (Lca) [Source:MGI Symbol;Acc:MGI:894297]	22.69	5	4	4	178	8.45107e+08	7.64462e+08	1.16316e+09	8.15805e+08	9.1066e+08	1.04535e+09	5.80333e+08	3.77385e+08	4.38064e+08	9.24242e+08	9.23939e+08	4.65261e+08	8.96579	8.96564	8.6677	14	21	21	22	21	28	16	16	19	3	4	3	3	3	4	3	3	3	41.2317	60.5292	61.8197	66.2356	65.0196	90.0515	41.6365
ENSMUSP00000067013	ENSMUSG00000054364	pep:known chromosome:GRCm38:12:8497763:8499985:-1 gene:ENSMUSG00000054364 transcript:ENSMUST00000067384 gene_biotype:protein_coding transcript_biotype:protein_coding	Rhob	ras homolog gene family, member B [Source:MGI Symbol;Acc:MGI:107949]	39.29	1	3	5	177	1.10592e+09	1.06066e+09	1.25517e+09	1.52408e+09	1.54272e+09	1.465e+09	7.92785e+08	6.70143e+08	8.72328e+08	1.14058e+09	1.5106e+09	7.78419e+08	9.05713	9.17915	8.89121	8	6	7	28	52	38	11	11	16	2	2	2	3	4	5	3	3	2	26.276	17.1995	20.7648	85.3419	163.84	119.547	30.8128
ENSMUSP00000029490	ENSMUSG00000027893	pep:known chromosome:GRCm38:3:107663120:107696560:-1 gene:ENSMUSG00000027893 transcript:ENSMUST00000029490 gene_biotype:protein_coding transcript_biotype:protein_coding	Ahcyl1	S-adenosylhomocysteine hydrolase-like 1 [Source:MGI Symbol;Acc:MGI:2385184]	31.51	3	4	15	177	3.04501e+08	3.00773e+08	3.85506e+08	3.32338e+08	3.06077e+08	3.09652e+08	7.17401e+07	9.29354e+07	6.25744e+07	3.3026e+08	3.16022e+08	7.575e+07	8.51886	8.49972	7.87938	19	18	27	31	37	31	4	6	4	8	9	9	11	13	10	3	3	3	50.3482	48.3128	77.792	87.1519	115.351	88.6779	10.2977
ENSMUSP00000013304	ENSMUSG00000013160	pep:known chromosome:GRCm38:8:105524465:105566047:-1 gene:ENSMUSG00000013160 transcript:ENSMUST00000013304 gene_biotype:protein_coding transcript_biotype:protein_coding	Atp6v0d1	ATPase, H+ transporting, lysosomal V0 subunit D1 [Source:MGI Symbol;Acc:MGI:1201778]	40.17	1	11	11	177	7.32217e+08	7.96235e+08	1.10613e+09	4.9033e+08	5.50096e+08	6.33833e+08	3.8732e+08	6.67714e+08	4.87695e+08	8.78193e+08	5.58086e+08	5.14243e+08	8.94359	8.7467	8.71117	16	19	24	24	24	26	11	18	15	4	6	5	5	7	10	4	5	4	41.2077	50.9957	71.2379	63.7959	63.238	76.4746	28.876
ENSMUSP00000033480	ENSMUSG00000062949	pep:known chromosome:GRCm38:X:60223293:60403981:-1 gene:ENSMUSG00000062949 transcript:ENSMUST00000033480 gene_biotype:protein_coding transcript_biotype:protein_coding	Atp11c	ATPase, class VI, type 11C [Source:MGI Symbol;Acc:MGI:1859661]	20.97	4	18	20	177	2.01532e+08	2.03885e+08	2.54976e+08	2.88822e+08	2.60289e+08	2.65336e+08	5.70779e+07	7.08945e+07	6.33609e+07	2.20131e+08	2.71482e+08	6.37778e+07	8.34268	8.43374	7.80467	13	18	25	38	35	30	2	9	7	8	11	11	13	15	15	2	6	4	33.9289	50.7787	74.9327	109.561	101.366	88.6679	4.97299
ENSMUSP00000051645	ENSMUSG00000022533	pep:putative chromosome:GRCm38:16:30312423:30388530:-1 gene:ENSMUSG00000022533 transcript:ENSMUST00000061350 gene_biotype:protein_coding transcript_biotype:protein_coding	Atp13a3	ATPase type 13A3 [Source:MGI Symbol;Acc:MGI:2685387]	27.65	2	24	24	176	1.25256e+08	1.38101e+08	2.47641e+08	2.90095e+08	2.96024e+08	3.37298e+08	6.95545e+07	1.35638e+08	9.32394e+07	1.70333e+08	3.07806e+08	9.94772e+07	8.2313	8.48828	7.99772	11	9	13	37	41	36	7	14	8	6	6	7	13	15	14	4	7	7	35.8209	28.3281	44.4608	112.977	119.71	109.595	19.7081
ENSMUSP00000129624	ENSMUSG00000026674	pep:known chromosome:GRCm38:1:169972308:170088944:-1 gene:ENSMUSG00000026674 transcript:ENSMUST00000170800 gene_biotype:protein_coding transcript_biotype:protein_coding	Ddr2	discoidin domain receptor family, member 2 [Source:MGI Symbol;Acc:MGI:1345277]	17.21	1	13	14	176	9.86318e+07	9.89998e+07	1.66658e+08	2.90702e+08	4.16521e+08	3.50351e+08	2.81827e+08	3.93236e+08	3.97564e+08	1.2143e+08	3.52525e+08	3.57542e+08	8.08432	8.54719	8.55333	4	5	10	22	33	19	20	33	30	2	3	6	7	12	5	7	10	8	9.42829	11.8525	27.7581	57.544	99.9308	57.8581	53.3205
ENSMUSP00000077132	ENSMUSG00000042284	pep:known chromosome:GRCm38:13:114958079:115101964:-1 gene:ENSMUSG00000042284 transcript:ENSMUST00000061673 gene_biotype:protein_coding transcript_biotype:protein_coding	Itga1	integrin alpha 1 [Source:MGI Symbol;Acc:MGI:96599]	16.12	1	17	17	176	9.30317e+07	1.00018e+08	1.5192e+08	2.41683e+08	2.74084e+08	3.03135e+08	1.31058e+08	1.77418e+08	1.75807e+08	1.1499e+08	2.72967e+08	1.61428e+08	8.06066	8.43611	8.20798	4	8	13	36	30	34	11	21	19	2	5	6	12	11	13	6	9	10	12.3791	27.3763	44.2991	115.609	90.6925	113.566	30.5179
ENSMUSP00000025542	ENSMUSG00000024640	pep:known chromosome:GRCm38:19:15904678:15925059:-1 gene:ENSMUSG00000024640 transcript:ENSMUST00000025542 gene_biotype:protein_coding transcript_biotype:protein_coding	Psat1	phosphoserine aminotransferase 1 [Source:MGI Symbol;Acc:MGI:2183441]	39.46	3	13	13	176	4.22115e+08	2.66425e+08	3.43654e+08	5.68898e+08	3.96632e+08	4.12066e+08	8.11452e+07	6.08901e+07	4.73252e+07	3.44065e+08	4.59198e+08	6.31202e+07	8.53664	8.662	7.80017	18	20	21	37	37	29	5	3	6	7	9	7	8	9	11	4	3	5	50.7073	53.6481	59.0958	109.505	105.565	81.8628	12.4317
ENSMUSP00000110639	ENSMUSG00000024187	pep:known chromosome:GRCm38:17:26211822:26244223:-1 gene:ENSMUSG00000024187 transcript:ENSMUST00000114988 gene_biotype:protein_coding transcript_biotype:protein_coding	Itfg3	integrin alpha FG-GAP repeat containing 3 [Source:MGI Symbol;Acc:MGI:2146854]	22.34	3	10	10	175	1.19994e+08	1.30295e+08	2.5022e+08	3.66731e+08	4.04702e+08	4.7394e+08	1.27747e+08	1.03736e+08	2.0715e+08	1.66836e+08	4.15124e+08	1.46211e+08	8.22229	8.61818	8.16498	8	11	17	31	41	36	10	8	13	5	5	6	9	8	7	6	4	7	24.2928	34.6316	58.5433	107.691	145.655	126.164	28.6547
ENSMUSP00000000756	ENSMUSG00000000740	pep:known chromosome:GRCm38:8:123102350:123105244:1 gene:ENSMUSG00000000740 transcript:ENSMUST00000000756 gene_biotype:protein_coding transcript_biotype:protein_coding	Rpl13	ribosomal protein L13 [Source:MGI Symbol;Acc:MGI:105922]	31.28	2	8	8	175	1.16966e+09	1.19036e+09	1.8176e+09	8.41419e+08	7.22573e+08	9.95132e+08	6.96912e+08	4.55055e+09	4.21497e+09	1.39254e+09	8.53041e+08	3.15415e+09	9.14381	8.93097	9.49888	14	13	18	16	24	27	8	28	27	3	3	3	3	4	4	3	7	4	36.2711	35.1342	47.3087	42.9754	65.7569	77.5287	19.8151
ENSMUSP00000005768	ENSMUSG00000028126	pep:novel chromosome:GRCm38:3:95058569:95106779:-1 gene:ENSMUSG00000028126 transcript:ENSMUST00000005768 gene_biotype:protein_coding transcript_biotype:protein_coding	Pip5k1a	phosphatidylinositol-4-phosphate 5-kinase, type 1 alpha [Source:MGI Symbol;Acc:MGI:107929]	31.56	6	11	13	175	1.03645e+08	1.39212e+08	1.31098e+08	3.75023e+08	4.32946e+08	3.24557e+08	1.25641e+08	1.1316e+08	2.24756e+08	1.24652e+08	3.77509e+08	1.54519e+08	8.0957	8.57693	8.18898	10	18	7	36	34	29	10	10	21	6	8	3	10	11	11	6	5	8	28.485	53.8742	27.38	113.881	124.884	96.0752	28.4506
ENSMUSP00000074902	ENSMUSG00000016481	pep:known chromosome:GRCm38:1:195103789:195131570:-1 gene:ENSMUSG00000016481 transcript:ENSMUST00000075451 gene_biotype:protein_coding transcript_biotype:protein_coding	Cr1l	complement component (3b/4b) receptor 1-like [Source:MGI Symbol;Acc:MGI:88513]	22.73	1	10	10	175	2.53965e+08	3.76806e+08	2.86039e+08	7.4207e+08	1.3237e+09	1.33459e+09	1.18666e+09	4.06795e+08	5.96374e+08	3.05603e+08	1.13345e+09	7.29944e+08	8.48516	9.0544	8.86329	7	9	10	43	46	35	6	7	12	3	3	4	8	9	9	2	4	4	20.276	26.0337	31.7249	140.606	173.137	141.908	19.8675
ENSMUSP00000051878	ENSMUSG00000050106	pep:known chromosome:GRCm38:11:117782297:117793028:1 gene:ENSMUSG00000050106 transcript:ENSMUST00000050874 gene_biotype:protein_coding transcript_biotype:protein_coding	Tmc8	transmembrane channel-like gene family 8 [Source:MGI Symbol;Acc:MGI:2669037]	16.62	3	1	10	174	1.20431e+08	1.42139e+08	1.64611e+08	6.95382e+08	9.28445e+08	4.19749e+08	1.85436e+08	2.57214e+08	2.87065e+08	1.42394e+08	6.81192e+08	2.43238e+08	8.15349	8.83327	8.38603	6	7	9	38	38	31	13	16	16	4	4	5	8	8	8	7	5	7	19.4947	25.0382	36.1376	137.62	135.321	112.071	42.6859
ENSMUSP00000101592	ENSMUSG00000028906	pep:known chromosome:GRCm38:4:131926510:132007431:-1 gene:ENSMUSG00000028906 transcript:ENSMUST00000105972 gene_biotype:protein_coding transcript_biotype:protein_coding	Epb4.1	erythrocyte protein band 4.1 [Source:MGI Symbol;Acc:MGI:95401]	31.82	7	1	20	173	1.55051e+08	4.65866e+08	1.38573e+08	5.30358e+08	5.21547e+08	4.50718e+08	1.08366e+08	1.35835e+08	1.41773e+08	2.53163e+08	5.00874e+08	1.28658e+08	8.4034	8.69973	8.10944	5	10	10	41	49	39	5	6	8	4	6	5	13	16	14	3	4	4	16.3564	31.5405	34.9426	143.248	169.296	142.705	16.6911
ENSMUSP00000026434	ENSMUSG00000025371	pep:known chromosome:GRCm38:11:119913810:119919548:1 gene:ENSMUSG00000025371 transcript:ENSMUST00000026434 gene_biotype:protein_coding transcript_biotype:protein_coding	Chmp6	charged multivesicular body protein 6 [Source:MGI Symbol;Acc:MGI:3583942]	35	3	5	5	173	3.08964e+08	4.28751e+08	2.21668e+08	7.64133e+08	1.13185e+09	9.26279e+08	5.30312e+08	4.16353e+08	5.18449e+08	3.19794e+08	9.40752e+08	4.88372e+08	8.50487	8.97348	8.68875	9	4	13	29	39	30	22	14	13	3	2	3	3	4	4	4	3	3	25.2297	11.8455	36.7099	86.7901	119.475	89.1103	62.1525
ENSMUSP00000034745	ENSMUSG00000032220	pep:known chromosome:GRCm38:9:70207350:70400067:1 gene:ENSMUSG00000032220 transcript:ENSMUST00000034745 gene_biotype:protein_coding transcript_biotype:protein_coding	Myo1e	myosin IE [Source:MGI Symbol;Acc:MGI:106621]	30.89	3	25	27	173	1.60956e+08	2.04776e+08	3.04843e+08	2.74334e+08	3.22332e+08	1.83321e+08	2.54668e+07	2.3946e+07		2.23525e+08	2.59996e+08	2.47064e+07	8.34933	8.41497	7.39281	14	16	27	37	33	43	2	1		9	10	13	14	12	21	2	1		38.9564	43.6529	77.4342	102.875	89.7076	120.596	4.70629
ENSMUSP00000053877	ENSMUSG00000038014	pep:known chromosome:GRCm38:13:48879219:48968017:-1 gene:ENSMUSG00000038014 transcript:ENSMUST00000060805 gene_biotype:protein_coding transcript_biotype:protein_coding	Fam120a	family with sequence similarity 120, member A [Source:MGI Symbol;Acc:MGI:2446163]	21.13	2	18	18	172	1.51352e+08	1.17018e+08	2.38534e+08	1.599e+08	2.08887e+08	1.98944e+08	1.32668e+08	1.61598e+08	2.4241e+08	1.68968e+08	1.89243e+08	1.78892e+08	8.2278	8.27702	8.25259	9	8	27	34	18	20	8	19	29	7	5	13	15	12	12	5	12	13	28.4026	23.6384	89.3608	107.315	55.7705	69.1032	24.6055
ENSMUSP00000101590	ENSMUSG00000028906	pep:known chromosome:GRCm38:4:131923413:132075292:-1 gene:ENSMUSG00000028906 transcript:ENSMUST00000105970 gene_biotype:protein_coding transcript_biotype:protein_coding	Epb4.1	erythrocyte protein band 4.1 [Source:MGI Symbol;Acc:MGI:95401]	41.16	5	1	20	172	1.55051e+08	4.63415e+08	1.38573e+08	5.30358e+08	5.21547e+08	4.50718e+08	1.08366e+08	1.35835e+08	1.41773e+08	2.52346e+08	5.00874e+08	1.28658e+08	8.402	8.69973	8.10944	5	9	10	40	49	40	5	6	8	4	5	5	12	16	15	3	4	4	16.3564	29.4322	34.9426	140.232	169.296	146.799	16.6911
ENSMUSP00000003038	ENSMUSG00000002957	pep:known chromosome:GRCm38:7:141562180:141633011:1 gene:ENSMUSG00000002957 transcript:ENSMUST00000003038 gene_biotype:protein_coding transcript_biotype:protein_coding	Ap2a2	adaptor-related protein complex 2, alpha 2 subunit [Source:MGI Symbol;Acc:MGI:101920]	28.57	2	15	22	171	1.57145e+08	1.01023e+08	1.26151e+08	2.47565e+08	2.93391e+08	5.18252e+08	1.15779e+08	1.09919e+08	1.38246e+08	1.28106e+08	3.53069e+08	1.21314e+08	8.10757	8.54786	8.08391	10	11	13	38	30	36	5	10	18	7	6	8	17	14	16	3	7	12	28.0098	29.4949	36.1273	99.4858	77.4972	97.1554	12.3143
ENSMUSP00000027432	ENSMUSG00000026229	pep:known chromosome:GRCm38:1:86064619:86139151:1 gene:ENSMUSG00000026229 transcript:ENSMUST00000027432 gene_biotype:protein_coding transcript_biotype:protein_coding	Psmd1	proteasome (prosome, macropain) 26S subunit, non-ATPase, 1 [Source:MGI Symbol;Acc:MGI:1917497]	28.65	2	20	20	171	3.74471e+08	3.70713e+08	5.78313e+08	2.40587e+08	2.53467e+08	3.21702e+08	5.29909e+07	7.83702e+07	7.59059e+07	4.41166e+08	2.71919e+08	6.9089e+07	8.6446	8.43444	7.83941	21	22	32	25	27	32	1	3	8	9	11	11	11	12	13	1	3	6	73.1693	69.4683	103.177	77.7188	89.3363	110.403	2.85516
ENSMUSP00000028241	ENSMUSG00000026880	pep:known chromosome:GRCm38:2:35313986:35336976:-1 gene:ENSMUSG00000026880 transcript:ENSMUST00000028241 gene_biotype:protein_coding transcript_biotype:protein_coding	Stom	stomatin [Source:MGI Symbol;Acc:MGI:95403]	41.55	1	9	9	171	8.06536e+07	1.27701e+08	2.04796e+08	3.23312e+08	4.37677e+08	5.52877e+08	2.59749e+08	2.42298e+08	3.8402e+08	1.37717e+08	4.37955e+08	2.95355e+08	8.13899	8.64143	8.47034	5	5	12	26	40	34	12	16	21	2	3	4	6	7	8	4	4	6	16.875	19.3424	47.1582	86.6574	122.379	106.277	35.8082
ENSMUSP00000025483	ENSMUSG00000024587	pep:known chromosome:GRCm38:18:64499665:64516557:-1 gene:ENSMUSG00000024587 transcript:ENSMUST00000025483 gene_biotype:protein_coding transcript_biotype:protein_coding	Nars	asparaginyl-tRNA synthetase [Source:MGI Symbol;Acc:MGI:1917473]	29.87	1	16	16	171	3.14465e+08	2.49366e+08	4.72528e+08	2.34961e+08	2.05379e+08	2.58703e+08	4.09921e+07	6.22904e+07	9.47912e+07	3.45453e+08	2.33014e+08	6.60246e+07	8.53839	8.36738	7.81971	30	25	30	29	25	22	1	3	6	11	9	12	9	10	9	1	2	4	92.1434	76.6431	96.5176	92.5508	75.6586	65.6499	2.05479
ENSMUSP00000035170	ENSMUSG00000032560	pep:known chromosome:GRCm38:9:104151597:104262930:-1 gene:ENSMUSG00000032560 transcript:ENSMUST00000035170 gene_biotype:protein_coding transcript_biotype:protein_coding	Dnajc13	DnaJ (Hsp40) homolog, subfamily C, member 13 [Source:MGI Symbol;Acc:MGI:2676368]	23.32	1	40	40	171	1.22677e+08	1.0818e+08	5.01759e+08	1.69879e+08	1.01652e+08	2.68485e+08	2.63723e+07	3.78907e+07	3.01876e+07	2.44205e+08	1.80005e+08	3.14835e+07	8.38775	8.25529	7.49808	21	24	34	21	26	25	3	8	9	15	16	19	13	17	19	2	6	6	60.9032	67.4795	104.318	57.6991	76.7581	76.881	7.1212
ENSMUSP00000112846	ENSMUSG00000028049	pep:novel chromosome:GRCm38:3:89177490:89182765:1 gene:ENSMUSG00000028049 transcript:ENSMUST00000120697 gene_biotype:protein_coding transcript_biotype:protein_coding	Scamp3	secretory carrier membrane protein 3 [Source:MGI Symbol;Acc:MGI:1346346]	28.29	3	8	8	171	4.38889e+08	4.45717e+08	7.18683e+08	5.17041e+08	5.9169e+08	5.22432e+08	8.04651e+08	9.55308e+08	9.16745e+08	5.3443e+08	5.43721e+08	8.92235e+08	8.72789	8.73538	8.95048	10	14	12	16	23	20	20	28	28	4	4	4	3	6	6	6	7	5	38.2387	54.1818	51.4301	63.4315	92.9428	84.2773	70.7447
ENSMUSP00000009774	ENSMUSG00000009630	pep:known chromosome:GRCm38:8:33599621:33619794:1 gene:ENSMUSG00000009630 transcript:ENSMUST00000009774 gene_biotype:protein_coding transcript_biotype:protein_coding	Ppp2cb	protein phosphatase 2 (formerly 2A), catalytic subunit, beta isoform [Source:MGI Symbol;Acc:MGI:1321161]	51.46	1	1	12	170	4.09989e+08	3.86166e+08	6.46174e+08	3.29655e+08	3.26366e+08	2.84507e+08		2.29854e+07	1.33199e+08	4.80776e+08	3.13509e+08	7.80922e+07	8.68194	8.49625	7.89261	25	24	36	32	34	17		1	1	7	9	9	8	12	8		1	1	70.7419	70.1504	117.139	105.031	111.401	59.8362
ENSMUSP00000026328	ENSMUSG00000025289	pep:known chromosome:GRCm38:X:155323918:155338467:-1 gene:ENSMUSG00000025289 transcript:ENSMUST00000026328 gene_biotype:protein_coding transcript_biotype:protein_coding	Prdx4	peroxiredoxin 4 [Source:MGI Symbol;Acc:MGI:1859815]	16.42	2	2	4	170	2.54681e+09	1.9424e+09	3.49123e+09	3.25511e+09	4.43711e+09	4.3389e+09	8.59736e+08	1.04308e+09	4.68224e+08	2.66015e+09	4.01037e+09	7.90348e+08	9.42491	9.60318	8.89782	21	27	31	33	19	22	7	5	5	4	4	3	3	2	2	2	1	2	57.1149	75.8616	87.2236	87.1249	49.1124	58.1723	18.3901
ENSMUSP00000109815	ENSMUSG00000053119	pep:known chromosome:GRCm38:6:71543797:71581579:1 gene:ENSMUSG00000053119 transcript:ENSMUST00000059462 gene_biotype:protein_coding transcript_biotype:protein_coding	Chmp3	charged multivesicular body protein 3 [Source:MGI Symbol;Acc:MGI:1913950]	25	1	6	6	169	3.02109e+08	3.2017e+08	4.13929e+08	9.51551e+08	1.41702e+09	1.37595e+09	5.93191e+08	3.95004e+08	7.01259e+08	3.45402e+08	1.24817e+09	5.63152e+08	8.53833	9.09627	8.75063	7	8	11	26	35	43	15	10	14	3	3	3	5	6	5	3	3	4	19.0834	21.4766	32.7729	79.9272	105.42	129.422	43.0434
ENSMUSP00000134523	ENSMUSG00000024387	pep:putative chromosome:GRCm38:17:35117696:35122053:-1 gene:ENSMUSG00000024387 transcript:ENSMUST00000172765 gene_biotype:protein_coding transcript_biotype:protein_coding	Csnk2b	casein kinase 2, beta polypeptide [Source:MGI Symbol;Acc:MGI:88548]	31.07	7	5	5	169	4.54426e+09	4.16994e+09	6.0484e+09	5.70606e+08	2.61285e+08	6.41979e+08	1.92248e+08	3.50187e+08	2.59855e+08	4.92086e+09	4.9129e+08	2.6743e+08	9.69204	8.69134	8.42721	35	41	57	17	5	7	2	2	3	4	5	5	3	3	3	1	1	2	110.492	132.75	199.245	52.3956	17.9661	24.6791	5.8877
ENSMUSP00000032344	ENSMUSG00000030220	pep:known chromosome:GRCm38:6:136923523:136941756:-1 gene:ENSMUSG00000030220 transcript:ENSMUST00000032344 gene_biotype:protein_coding transcript_biotype:protein_coding	Arhgdib	Rho, GDP dissociation inhibitor (GDI) beta [Source:MGI Symbol;Acc:MGI:101940]	69.5	2	9	9	167	1.7211e+08	2.02226e+08	2.95835e+08	6.16807e+08	7.3276e+08	9.00065e+08	1.11729e+08	1.41619e+08	1.47475e+08	2.23391e+08	7.49877e+08	1.33608e+08	8.34906	8.87499	8.12583	8	10	20	42	36	29	3	5	14	4	5	6	7	6	7	2	2	4	22.9109	29.8908	62.3729	140.047	116.014	100.778	7.97375
ENSMUSP00000017365	ENSMUSG00000017221	pep:known chromosome:GRCm38:11:98682554:98695979:1 gene:ENSMUSG00000017221 transcript:ENSMUST00000017365 gene_biotype:protein_coding transcript_biotype:protein_coding	Psmd3	proteasome (prosome, macropain) 26S subunit, non-ATPase, 3 [Source:MGI Symbol;Acc:MGI:98858]	30.38	2	15	15	167	3.30612e+08	3.28261e+08	4.46504e+08	1.74003e+08	2.21152e+08	2.98063e+08	3.39452e+07	8.51031e+07	1.19461e+08	3.68459e+08	2.31073e+08	7.95032e+07	8.56639	8.36375	7.90038	23	18	29	26	20	31	3	5	12	10	9	12	11	10	13	3	3	7	69.5261	58.6693	95.0025	84.6064	57.1143	102.266	6.67155
ENSMUSP00000133432	ENSMUSG00000018395	pep:novel chromosome:GRCm38:11:53567397:53601102:1 gene:ENSMUSG00000018395 transcript:ENSMUST00000173744 gene_biotype:protein_coding transcript_biotype:protein_coding	Kif3a	kinesin family member 3A [Source:MGI Symbol;Acc:MGI:107689]	17	8	9	10	167	2.46602e+09	2.05153e+09	1.67931e+09	3.95565e+08	1.10762e+08	3.49665e+08	1.54737e+08	2.49798e+08	1.40498e+08	2.06562e+09	2.85331e+08	1.81678e+08	9.31505	8.45535	8.2593	39	35	48	14	9	11	2	6	3	6	5	8	2	3	2	1	1	1	112.915	100.585	143.634	43.4881	25.7165	32.4473	5.54262
ENSMUSP00000070355	ENSMUSG00000020015	pep:known chromosome:GRCm38:10:93160876:93241342:1 gene:ENSMUSG00000020015 transcript:ENSMUST00000069965 gene_biotype:protein_coding transcript_biotype:protein_coding	Cdk17	cyclin-dependent kinase 17 [Source:MGI Symbol;Acc:MGI:97517]	26	46	12	13	166	7.84299e+08	4.45452e+08	6.35313e+08	6.00435e+08	6.61727e+08	6.88696e+08	3.26099e+08	3.7079e+08	3.40546e+08	6.21688e+08	6.50286e+08	3.45812e+08	8.79357	8.8131	8.53884	9	7	9	30	35	31	13	17	15	2	3	3	8	11	8	4	5	6	23.6371	17.5154	24.7187	75.0385	88.5805	77.2884	31.0333
ENSMUSP00000099461	ENSMUSG00000015932	pep:known chromosome:GRCm38:2:143915320:143943324:1 gene:ENSMUSG00000015932 transcript:ENSMUST00000103172 gene_biotype:protein_coding transcript_biotype:protein_coding	Dstn	destrin [Source:MGI Symbol;Acc:MGI:1929270]	63.64	1	9	10	166	7.18219e+08	9.03662e+08	8.26712e+08	1.18814e+09	1.44141e+09	1.80936e+09	5.2768e+08		6.72384e+08	8.16198e+08	1.47963e+09	6.00032e+08	8.9118	9.17015	8.77817	6	8	9	29	65	45	1		3	3	2	4	8	7	6	1		1	15.7891	20.8174	25.0592	79.1739	203.09	139.607	2.78802
ENSMUSP00000093955	ENSMUSG00000071644	pep:known chromosome:GRCm38:19:8967041:8978479:1 gene:ENSMUSG00000071644 transcript:ENSMUST00000052248 gene_biotype:protein_coding transcript_biotype:protein_coding	Eef1g	eukaryotic translation elongation factor 1 gamma [Source:MGI Symbol;Acc:MGI:1914410]	25.63	1	12	12	166	6.19631e+08	5.61636e+08	9.01472e+08	3.24192e+08	3.71689e+08	3.83594e+08	1.06582e+08	7.56729e+07	1.35663e+08	6.94246e+08	3.59825e+08	1.05973e+08	8.84151	8.55609	8.02519	23	18	34	23	19	25	9	4	11	7	7	7	7	6	9	4	3	5	77.8657	59.5215	121.21	79.2887	64.3932	81.0874	24.2409
ENSMUSP00000126076	ENSMUSG00000019558	pep:novel chromosome:GRCm38:X:73673707:73681291:1 gene:ENSMUSG00000019558 transcript:ENSMUST00000164449 gene_biotype:protein_coding transcript_biotype:protein_coding	Slc6a8	solute carrier family 6 (neurotransmitter transporter, creatine), member 8 [Source:MGI Symbol;Acc:MGI:2147834]	13.97	12	8	9	166	1.62891e+08	1.78733e+08	2.68873e+08	7.16902e+08	9.7472e+08	7.35599e+08	3.21641e+08	4.67407e+08	3.84615e+08	2.03499e+08	8.09074e+08	3.91221e+08	8.30856	8.90799	8.59242	7	8	9	31	36	26	17	17	15	5	5	5	8	8	7	6	6	5	22.3042	26.0815	35.2115	116.759	128.699	97.232	55.7903
ENSMUSP00000112939	ENSMUSG00000063455	pep:known chromosome:GRCm38:6:38123174:38196593:-1 gene:ENSMUSG00000063455 transcript:ENSMUST00000117556 gene_biotype:protein_coding transcript_biotype:protein_coding	D630045J12Rik	RIKEN cDNA D630045J12 gene [Source:MGI Symbol;Acc:MGI:2669829]	19.08	2	5	22	166	4.96719e+07	5.10451e+07	2.4051e+08	2.55624e+08	3.84495e+08	1.66998e+08	2.85165e+08	3.25771e+08	3.54377e+08	1.13742e+08	2.69039e+08	3.21771e+08	8.05592	8.42982	8.50755	3	6	8	30	38	19	16	19	27	3	5	5	13	17	11	9	10	12	8.14449	15.7459	20.1761	98.0117	138.114	60.7499	49.3862
ENSMUSP00000108987	ENSMUSG00000036707	pep:known chromosome:GRCm38:1:85793441:85851576:1 gene:ENSMUSG00000036707 transcript:ENSMUST00000113360 gene_biotype:protein_coding transcript_biotype:protein_coding	Cab39	calcium binding protein 39 [Source:MGI Symbol;Acc:MGI:107438]	31.67	3	10	10	165	6.83853e+07	6.64713e+07	1.24789e+08	4.84192e+08	3.95317e+08	2.35173e+08	5.24824e+07	3.83873e+07	1.2249e+08	8.65485e+07	3.71561e+08	7.112e+07	7.93726	8.57003	7.85199	6	7	13	51	36	26	2	4	20	3	3	5	6	9	5	2	3	5	15.7254	20.4839	35.6475	145.682	100.328	69.1773	5.17718
ENSMUSP00000018909	ENSMUSG00000018765	pep:known chromosome:GRCm38:11:69632990:69653297:1 gene:ENSMUSG00000018765 transcript:ENSMUST00000018909 gene_biotype:protein_coding transcript_biotype:protein_coding	Fxr2	fragile X mental retardation, autosomal homolog 2 [Source:MGI Symbol;Acc:MGI:1346074]	28.93	1	12	14	165	2.59237e+08	2.77173e+08	3.79405e+08	2.15907e+08	7.01115e+08	6.81404e+08	1.94345e+08	1.64558e+08	2.18232e+08	3.05271e+08	5.32809e+08	1.92378e+08	8.48469	8.72657	8.28416	15	17	20	26	22	26	10	11	18	9	8	8	10	11	13	7	7	8	44.4001	53.6162	70.1028	84.6967	70.4483	89.3963	26.5727
ENSMUSP00000034581	ENSMUSG00000032076	pep:known chromosome:GRCm38:9:47530373:47850390:1 gene:ENSMUSG00000032076 transcript:ENSMUST00000034581 gene_biotype:protein_coding transcript_biotype:protein_coding	Cadm1	cell adhesion molecule 1 [Source:MGI Symbol;Acc:MGI:1889272]	27.58	6	7	7	165	4.24151e+08	3.99825e+08	5.56937e+08	1.11438e+09	1.23977e+09	1.09399e+09	3.96907e+08	5.18854e+08	4.51446e+08	4.60304e+08	1.14938e+09	4.55736e+08	8.66305	9.06046	8.65871	9	15	17	37	23	22	11	16	15	6	6	5	5	5	6	3	4	4	34.774	61.0824	66.3649	153.862	103.033	94.2931	43.3833
ENSMUSP00000027131	ENSMUSG00000025986	pep:known chromosome:GRCm38:1:46807544:46854046:-1 gene:ENSMUSG00000025986 transcript:ENSMUST00000027131 gene_biotype:protein_coding transcript_biotype:protein_coding	Slc39a10	solute carrier family 39 (zinc transporter), member 10 [Source:MGI Symbol;Acc:MGI:1914515]	21.49	2	14	14	164	1.96471e+08	2.25078e+08	3.39413e+08	6.72225e+08	8.43981e+08	5.54877e+08	1.71524e+08	2.61144e+08	3.28724e+08	2.53654e+08	6.90361e+08	2.53797e+08	8.40424	8.83908	8.40449	8	9	16	43	41	22	5	8	12	5	5	7	12	11	7	3	5	7	19.2172	27.7611	49.2469	123.766	133.735	70.1452	12.4796
ENSMUSP00000129739	ENSMUSG00000006276	pep:known chromosome:GRCm38:8:72341001:72421474:-1 gene:ENSMUSG00000006276 transcript:ENSMUST00000163643 gene_biotype:protein_coding transcript_biotype:protein_coding	Eps15l1	epidermal growth factor receptor pathway substrate 15-like 1 [Source:MGI Symbol;Acc:MGI:104582]	32.75	1	24	24	163	6.75609e+07	5.35498e+07	8.87193e+07	1.01428e+08	1.15213e+08	2.40772e+08	8.63057e+07	7.61538e+07	7.80655e+07	6.99434e+07	1.52471e+08	8.0175e+07	7.84475	8.18319	7.90404	10	10	15	23	27	32	15	15	16	7	5	12	14	17	14	10	9	11	25.5434	26.4644	43.5703	66.4412	81.2696	92.4744	36.6571
ENSMUSP00000037206	ENSMUSG00000032966	pep:known chromosome:GRCm38:2:151542483:151561692:1 gene:ENSMUSG00000032966 transcript:ENSMUST00000044011 gene_biotype:protein_coding transcript_biotype:protein_coding	Fkbp1a	FK506 binding protein 1a [Source:MGI Symbol;Acc:MGI:95541]	34.26	2	6	6	163	1.59589e+08	9.53443e+07	1.336e+08	5.31439e+08	7.18239e+08	6.89457e+08	3.67659e+08	1.88089e+08	4.9727e+08	1.29511e+08	6.46378e+08	3.51006e+08	8.11231	8.81049	8.54531	8	2	11	41	31	30	13	9	18	3	2	4	5	5	4	4	3	4	22.7944	6.8262	36.6455	146.54	114.672	119.674	42.4458
ENSMUSP00000001620	ENSMUSG00000027680	pep:known chromosome:GRCm38:3:34020079:34069342:1 gene:ENSMUSG00000027680 transcript:ENSMUST00000001620 gene_biotype:protein_coding transcript_biotype:protein_coding	Fxr1	fragile X mental retardation gene 1, autosomal homolog [Source:MGI Symbol;Acc:MGI:104860]	40.32	2	17	18	163	3.09609e+08	2.92982e+08	4.48137e+08	3.04345e+08	3.30221e+08	3.21702e+08	2.1583e+08	1.85996e+08	2.4896e+08	3.50243e+08	3.18756e+08	2.16929e+08	8.54437	8.50346	8.33632	14	19	30	25	25	18	11	6	15	9	11	11	13	12	10	7	4	8	43.9892	61.9613	106.235	80.5149	75.6803	55.3754	31.5205
ENSMUSP00000034713	ENSMUSG00000032193	pep:known chromosome:GRCm38:9:21723576:21749916:1 gene:ENSMUSG00000032193 transcript:ENSMUST00000034713 gene_biotype:protein_coding transcript_biotype:protein_coding	Ldlr	low density lipoprotein receptor [Source:MGI Symbol;Acc:MGI:96765]	27.15	1	15	15	163	5.82972e+07	6.05943e+07	7.34619e+07	1.52969e+08	1.74154e+08	1.31779e+08	5.13043e+08	3.64381e+08	2.40088e+08	6.41178e+07	1.52967e+08	3.72504e+08	7.80698	8.1846	8.57113	5	4	5	17	29	27	24	29	23	3	4	4	8	11	12	7	10	11	14.8555	10.9295	15.9001	50.2334	84.7018	75.737	69.3937
ENSMUSP00000026170	ENSMUSG00000025171	pep:known chromosome:GRCm38:19:41981763:42034641:1 gene:ENSMUSG00000025171 transcript:ENSMUST00000026170 gene_biotype:protein_coding transcript_biotype:protein_coding	Ubtd1	ubiquitin domain containing 1 [Source:MGI Symbol;Acc:MGI:2385092]	42.29	1	4	10	161	8.88077e+07	8.95817e+07	1.38375e+08	4.04659e+08	5.9745e+08	4.56864e+08	4.12636e+08	4.23148e+08	4.79413e+08	1.05588e+08	4.86324e+08	4.38399e+08	8.02362	8.68693	8.64187	3	4	6	28	29	23	22	24	22	2	4	3	7	9	7	6	9	6	7.29972	11.8793	17.4495	99.3401	104.441	85.9217	71.9173
ENSMUSP00000023156	ENSMUSG00000022514	pep:known chromosome:GRCm38:16:26581757:26717744:1 gene:ENSMUSG00000022514 transcript:ENSMUST00000023156 gene_biotype:protein_coding transcript_biotype:protein_coding	Il1rap	interleukin 1 receptor accessory protein [Source:MGI Symbol;Acc:MGI:104975]	31.75	5	20	20	160	1.64547e+08	1.84895e+08	2.05437e+08	3.18213e+08	4.28067e+08	3.64189e+08	2.79761e+08	3.38508e+08	2.24999e+08	1.84959e+08	3.70156e+08	2.8109e+08	8.26708	8.56839	8.44884	8	6	9	28	35	24	19	17	14	5	4	6	11	14	12	7	7	8	22.3631	16.6349	25.6227	78.506	95.1554	66.7064	50.708
ENSMUSP00000061227	ENSMUSG00000025791	pep:known chromosome:GRCm38:4:99929414:99987294:1 gene:ENSMUSG00000025791 transcript:ENSMUST00000058351 gene_biotype:protein_coding transcript_biotype:protein_coding	Pgm2	phosphoglucomutase 2 [Source:MGI Symbol;Acc:MGI:97565]	38.97	3	17	17	160	2.36688e+08	1.78232e+08	1.65262e+08	2.41068e+08	2.27986e+08	1.59291e+08	7.24301e+07	5.17965e+07	5.33226e+07	1.93394e+08	2.09449e+08	5.91831e+07	8.28644	8.32108	7.7722	14	12	17	27	36	37	5	4	8	8	6	10	9	14	14	3	3	4	35.4726	30.9011	48.1968	74.8895	100.412	97.3686	11.2896
ENSMUSP00000074898	ENSMUSG00000062300	pep:known chromosome:GRCm38:7:19716644:19749573:-1 gene:ENSMUSG00000062300 transcript:ENSMUST00000075447 gene_biotype:protein_coding transcript_biotype:protein_coding	Pvrl2	poliovirus receptor-related 2 [Source:MGI Symbol;Acc:MGI:97822]	40.38	2	14	14	160	9.94205e+07	8.63808e+07	1.48536e+08	3.50547e+08	3.93501e+08	3.11487e+08	2.26143e+08	1.96372e+09	1.71052e+08	1.11446e+08	3.51845e+08	7.8697e+08	8.04706	8.54635	8.89596	3	4	7	35	37	29	13	18	14	3	3	4	10	14	10	7	8	8	10.5541	14.8643	25.2976	128.688	131.844	103.537	37.2731
ENSMUSP00000019354	ENSMUSG00000019210	pep:known chromosome:GRCm38:6:120795245:120822685:-1 gene:ENSMUSG00000019210 transcript:ENSMUST00000019354 gene_biotype:protein_coding transcript_biotype:protein_coding	Atp6v1e1	ATPase, H+ transporting, lysosomal V1 subunit E1 [Source:MGI Symbol;Acc:MGI:894326]	38.94	2	8	8	160	6.13073e+08	6.27617e+08	5.06421e+08	2.39586e+08	1.73154e+08	3.63444e+08		4.25787e+07	6.80612e+07	5.8237e+08	2.58728e+08	5.532e+07	8.7652	8.41284	7.74288	19	22	34	26	28	17	1	5	8	4	4	6	4	4	6	1	2	2	59.5195	79.7132	112.501	82.3368	77.9922	55.7274	3.17049
ENSMUSP00000043193	ENSMUSG00000040013	pep:known chromosome:GRCm38:5:135291704:135349991:-1 gene:ENSMUSG00000040013 transcript:ENSMUST00000044972 gene_biotype:protein_coding transcript_biotype:protein_coding	Fkbp6	FK506 binding protein 6 [Source:MGI Symbol;Acc:MGI:2137612]	39.45	1	12	12	160	4.59917e+08	3.8184e+08	4.50582e+08	6.6412e+08	6.55875e+08	5.6837e+08	4.57586e+08	2.73372e+08	2.9265e+08	4.30779e+08	6.29455e+08	3.41203e+08	8.63425	8.79896	8.53301	8	7	11	28	32	29	18	14	13	3	3	5	7	7	10	6	4	5	20.8235	19.4876	35.3249	82.1223	95.8977	92.5523	49.803
ENSMUSP00000058754	ENSMUSG00000026782	pep:known chromosome:GRCm38:1:60409619:60481162:1 gene:ENSMUSG00000026782 transcript:ENSMUST00000052332 gene_biotype:protein_coding transcript_biotype:protein_coding	Abi2	abl-interactor 2 [Source:MGI Symbol;Acc:MGI:106913]	25.56	1	6	12	159	2.10353e+08	1.41515e+08	1.56947e+08	6.42669e+08	4.36353e+08	3.59624e+08	2.04854e+08	7.05754e+07	1.15899e+08	1.69605e+08	4.79549e+08	1.30443e+08	8.22944	8.68083	8.11542	7	9	9	39	46	31	5	8	5	6	8	6	9	11	11	2	5	4	20.8134	26.2906	28.9696	130.646	161.313	105.819	11.0029
ENSMUSP00000059033	ENSMUSG00000039959	pep:known chromosome:GRCm38:5:135406523:135545122:-1 gene:ENSMUSG00000039959 transcript:ENSMUST00000060311 gene_biotype:protein_coding transcript_biotype:protein_coding	Hip1	huntingtin interacting protein 1 [Source:MGI Symbol;Acc:MGI:1099804]	30.71	1	22	23	159	1.28424e+08	8.07793e+07	1.57503e+08	1.38842e+08	1.82357e+08	1.63189e+08	1.06536e+08	1.43972e+08	9.03085e+07	1.22235e+08	1.61463e+08	1.13606e+08	8.0872	8.20807	8.0554	10	6	14	26	29	35	14	16	9	7	4	7	15	15	16	11	11	7	33.1549	19.29	47.2523	76.0256	89.4529	116.606	37.0805
ENSMUSP00000032185	ENSMUSG00000030096	pep:known chromosome:GRCm38:6:91684067:91759063:1 gene:ENSMUSG00000030096 transcript:ENSMUST00000032185 gene_biotype:protein_coding transcript_biotype:protein_coding	Slc6a6	solute carrier family 6 (neurotransmitter transporter, taurine), member 6 [Source:MGI Symbol;Acc:MGI:98488]	18.68	9	8	9	159	5.41285e+08	7.42152e+08	8.04318e+08	2.29846e+09	1.7067e+09	2.23611e+09	3.66929e+08	3.26595e+08	1.26427e+09	6.95919e+08	2.08043e+09	6.52599e+08	8.84256	9.31815	8.81465	16	17	14	25	28	16	16	13	14	5	4	3	5	9	6	4	4	5	43.7085	47.3826	38.2704	71.1708	86.1097	49.6457	53.1133
ENSMUSP00000020174	ENSMUSG00000019998	pep:known chromosome:GRCm38:10:24149317:24188959:1 gene:ENSMUSG00000019998 transcript:ENSMUST00000020174 gene_biotype:protein_coding transcript_biotype:protein_coding	Stx7	syntaxin 7 [Source:MGI Symbol;Acc:MGI:1858210]	27.97	1	6	6	159	5.01847e+08	4.4853e+08	6.03399e+08	5.23852e+08	6.12417e+08	5.63686e+08	1.08052e+09	9.87251e+08	6.68889e+08	5.17925e+08	5.66652e+08	9.1222e+08	8.71427	8.75332	8.9601	11	13	16	20	22	24	16	22	15	3	4	4	5	5	5	4	4	3	35.9168	42.8305	49.5241	65.2457	68.268	73.0135	49.1135
ENSMUSP00000006217	ENSMUSG00000006058	pep:known chromosome:GRCm38:11:96034885:96047430:1 gene:ENSMUSG00000006058 transcript:ENSMUST00000006217 gene_biotype:protein_coding transcript_biotype:protein_coding	Snf8	SNF8, ESCRT-II complex subunit, homolog (S. cerevisiae) [Source:MGI Symbol;Acc:MGI:1343161]	31.78	2	7	7	158	7.96988e+07	2.81835e+07	8.62758e+07	3.49814e+08	4.43442e+08	2.81667e+08	4.40137e+08	3.68418e+08	4.79012e+08	6.47194e+07	3.58308e+08	4.29189e+08	7.81103	8.55426	8.63265	4	1	5	28	34	25	16	22	23	3	1	4	6	7	7	5	6	6	10.454	2.22018	14.2532	80.0279	104.904	73.2318	43.1721
ENSMUSP00000034131	ENSMUSG00000031696	pep:known chromosome:GRCm38:8:85260397:85299513:-1 gene:ENSMUSG00000031696 transcript:ENSMUST00000034131 gene_biotype:protein_coding transcript_biotype:protein_coding	Vps35	vacuolar protein sorting 35 [Source:MGI Symbol;Acc:MGI:1890467]	23.37	1	15	16	158	3.42167e+08	2.69811e+08	3.91791e+08	3.16929e+08	2.0836e+08	2.7173e+08	1.22738e+08	1.59805e+08	1.28731e+08	3.3459e+08	2.65673e+08	1.37091e+08	8.52451	8.42435	8.13701	22	19	22	30	21	15	8	8	13	10	8	9	12	10	9	5	6	8	64.3682	59.7365	73.4736	97.3655	64.4986	50.4344	22.8107
ENSMUSP00000107592	ENSMUSG00000059005	pep:novel chromosome:GRCm38:2:75659280:75666121:1 gene:ENSMUSG00000059005 transcript:ENSMUST00000111961 gene_biotype:protein_coding transcript_biotype:protein_coding	Hnrnpa3	heterogeneous nuclear ribonucleoprotein A3 [Source:MGI Symbol;Acc:MGI:1917171]	41.82	8	14	14	158	3.5448e+08	2.57728e+08	4.07854e+08	8.10386e+07	9.33087e+07	1.35675e+08	2.0245e+08	6.52629e+08	9.48968e+08	3.4002e+08	1.03341e+08	6.01349e+08	8.5315	8.01427	8.77913	18	13	19	9	7	9	12	34	37	9	7	7	5	5	5	6	10	9	52.4742	38.5661	62.599	24.1566	20.0045	24.0982	32.1794
ENSMUSP00000001562	ENSMUSG00000001521	pep:known chromosome:GRCm38:6:128321140:128355851:-1 gene:ENSMUSG00000001521 transcript:ENSMUST00000001562 gene_biotype:protein_coding transcript_biotype:protein_coding	Tulp3	tubby-like protein 3 [Source:MGI Symbol;Acc:MGI:1329045]	40.43	1	13	13	157	3.27327e+08	2.10177e+08	4.18589e+08	7.02291e+08	7.29832e+08	5.50005e+08	1.3815e+08	1.12516e+08	1.20289e+08	3.18698e+08	6.6071e+08	1.23652e+08	8.50338	8.82001	8.0922	5	6	10	38	40	36	10	7	5	4	4	5	8	11	12	7	5	3	15.7778	17.3588	35.1665	124.93	128.035	117.027	26.4215
[truncated: 3,728 more rows]
[truncated: 23 more columns]
