# Supplementary material for: Cells release subpopulations of exosomes with distinct molecular and biological properties
Source: Sci Rep. 2016 Mar 2;6:22519. doi: 10.1038/srep22519 (PMC4773763; doi:10.1038/srep22519)
Supplement: Supplementary Table S2 [file srep22519-s3.xls]

## Sheet: Blad1
	Analyzed Data (Analysis Software: Expression Console, Method: rma-gene-full, Transformation: log2)									Linear values										PBS vs LD-Exo						LD-Exo vs PBS						PBS vs HD-Exo						HD-Exo vs PBS						LD-Exo vs HD-Exo
Feature ID	PBS_1	PBS_2	PBS_3	LD-Exo_1	LD-Exo_2	LD-Exo_3	HD-Exo_1	HD-Exo_2	HD-Exo_3	PBS_1	PBS_2	PBS_3	LD-Exo_1	LD-Exo_2	LD-Exo_3	HD-Exo_1	HD-Exo_2	HD-Exo_3	>=20 in all	avg 'PBS	avg 'LD-Exo	ratio	FC 'PBS vs LD-Exo'	p value	q value	avg 'LD-Exo	avg 'PBS	ratio	FC 'LD-Exo vs PBS'	p value	q value	avg 'PBS	avg 'HD-Exo	ratio	FC 'PBS vs HD-Exo'	p value	q value	avg 'HD-Exo	avg 'PBS	ratio	FC 'HD-Exo vs PBS'	p value	q value	avg 'LD-Exo	avg 'HD-Exo	ratio	FC 'LD-Exo vs HD-Exo'	p value	q value
17210855	10.92	10.85	10.89	10.97	10.92	10.84	10.88	10.86	10.92	1937.53	1845.76	1897.65	2005.85	1937.53	1833.01	1884.54	1858.6	1937.53	TRUE	1893.65	1925.46	0.983476	-1.0168	0.605549	0.529167	1925.46	1893.65	1.0168	1.0168	0.605549	0.529167	1893.65	1893.56	1.00005	1.00005	0.998089	0.576676	1893.56	1893.65	0.999953	-1.00005	0.998089	0.576676	1925.46	1893.56	1.01685	1.01685	0.595289	0.602492
17210869	10.01	9.97	9.95	9.95	9.89	10.01	9.95	9.9	9.98	1031.12	1002.93	989.119	989.119	948.826	1031.12	989.119	955.426	1009.9	TRUE	1007.72	989.689	1.01822	1.01822	0.537626	0.506237	989.689	1007.72	0.982105	-1.01822	0.537626	0.506237	1007.72	984.816	1.02326	1.02326	0.318412	0.362825	984.816	1007.72	0.977269	-1.02326	0.318412	0.362825	989.689	984.816	1.00495	1.00495	0.872846	0.686029
17210887	10.23	10.04	10.14	10.21	10.23	10.31	10.23	10.23	10.28	1200.98	1052.79	1128.35	1184.45	1200.98	1269.46	1200.98	1200.98	1243.34	TRUE	1127.37	1218.3	0.925369	-1.08065	0.14359	0.369725	1218.3	1127.37	1.08065	1.08065	0.14359	0.369725	1127.37	1215.1	0.927803	-1.07781	0.123349	0.286698	1215.1	1127.37	1.07781	1.07781	0.123349	0.286698	1218.3	1215.1	1.00263	1.00263	0.919208	0.696946
17210912	8.85	8.81	8.84	8.82	8.8	8.87	8.88	8.92	8.65	461.44	448.822	458.253	451.944	445.722	467.882	471.136	484.382	401.707	TRUE	456.172	455.183	1.00217	1.00217	0.902834	0.610193	455.183	456.172	0.997831	-1.00217	0.902834	0.610193	456.172	452.408	1.00832	1.00832	0.89156	0.549866	452.408	456.172	0.99175	-1.00832	0.89156	0.549866	455.183	452.408	1.00613	1.00613	0.921581	0.697514
17210984	8.46	8.45	8.76	8.48	8.58	8.57	8.66	8.79	8.7	352.139	349.706	433.534	357.054	382.681	380.038	404.501	442.643	415.873	TRUE	378.46	373.258	1.01394	1.01394	0.865098	0.601082	373.258	378.46	0.986256	-1.01394	0.865098	0.601082	378.46	421.006	0.898941	-1.11242	0.226241	0.33145	421.006	378.46	1.11242	1.11242	0.226241	0.33145	373.258	421.006	0.886586	-1.12792	0.0265907	0.503727
17210994	4.11	4.29	4.16	4.4	4.15	3.86	4.37	4.19	4	17.2677	19.5622	17.8766	21.1121	17.7531	14.5203	20.6776	18.2522	16	TRUE	18.2355	17.7952	1.02474	1.02474	0.838348	0.594139	17.7952	18.2355	0.975854	-1.02474	0.838348	0.594139	18.2355	18.31	0.995933	-1.00408	0.963158	0.56887	18.31	18.2355	1.00408	1.00408	0.963158	0.56887	17.7952	18.31	0.971886	-1.02893	0.836211	0.676135
17210996	4.14	3.87	4.02	4.59	4.13	4.07	4.2	4.12	4.13	17.6305	14.6213	16.2234	24.0839	17.5087	16.7955	18.3792	17.3878	17.5087	TRUE	16.1584	19.4627	0.830223	-1.2045	0.253136	0.413441	19.4627	16.1584	1.2045	1.2045	0.253136	0.413441	16.1584	17.7585	0.909893	-1.09903	0.158238	0.299477	17.7585	16.1584	1.09903	1.09903	0.158238	0.299477	19.4627	17.7585	1.09596	1.09596	0.506911	0.572005
17211000	8	8.06	8.06	7.91	8.06	8.01	8.14	7.91	8.2	256	266.871	266.871	240.518	266.871	257.781	282.088	240.518	294.067	TRUE	263.247	255.057	1.03211	1.03211	0.391605	0.457197	255.057	263.247	0.968885	-1.03211	0.391605	0.457197	263.247	272.224	0.967025	-1.0341	0.617903	0.470825	272.224	263.247	1.0341	1.0341	0.617903	0.470825	255.057	272.224	0.936936	-1.06731	0.393563	0.532209
17211004	6.7	6.86	6.93	6.79	6.74	6.75	6.8	6.79	6.83	103.968	116.162	121.938	110.661	106.891	107.635	111.43	110.661	113.772	TRUE	114.023	108.396	1.05191	1.05191	0.357836	0.450288	108.396	114.023	0.950648	-1.05191	0.357836	0.450288	114.023	111.954	1.01848	1.01848	0.720122	0.50214	111.954	114.023	0.981859	-1.01848	0.720122	0.50214	108.396	111.954	0.968212	-1.03283	0.0745873	0.503727
17211023	4.6	4.6	4.83	4.6	4.6	4.6	4.42	4.62	4.42	24.2515	24.2515	28.443	24.2515	24.2515	24.2515	21.4068	24.59	21.4068	TRUE	25.6486	24.2515	1.05761	1.05761	0.373901	0.450288	24.2515	25.6486	0.945527	-1.05761	0.373901	0.450288	25.6486	22.4679	1.14157	1.14157	0.144043	0.294653	22.4679	25.6486	0.875988	-1.14157	0.144043	0.294653	24.2515	22.4679	1.07938	1.07938	0.168069	0.503727
17211043	4.47	4.52	4.69	4.66	4.78	4.82	4.7	5.01	4.45	22.1618	22.9433	25.8125	25.2813	27.4741	28.2465	25.9921	32.2226	21.8566	TRUE	23.6392	27.0006	0.875505	-1.1422	0.0772557	0.349194	27.0006	23.6392	1.1422	1.1422	0.0772557	0.349194	23.6392	26.6904	0.88568	-1.12908	0.395745	0.390002	26.6904	23.6392	1.12908	1.12908	0.395745	0.390002	27.0006	26.6904	1.01162	1.01162	0.926077	0.698449
17211090	7.43	7.43	7.43	7.43	7.32	7.43	7.54	7.41	7.51	172.446	172.446	172.446	172.446	159.786	172.446	186.108	170.072	182.278	TRUE	172.446	168.226	1.02508	1.02508	0.373901	0.450288	168.226	172.446	0.975529	-1.02508	0.373901	0.450288	172.446	179.486	0.960775	-1.04083	0.219098	0.327901	179.486	172.446	1.04083	1.04083	0.219098	0.327901	168.226	179.486	0.937264	-1.06693	0.154197	0.503727
17211131	9.9	9.88	9.86	9.91	9.84	9.95	10.07	10.07	10.29	955.426	942.272	929.3	962.071	916.506	989.119	1074.91	1074.91	1251.98	TRUE	942.333	955.899	0.985808	-1.0144	0.578904	0.520464	955.899	942.333	1.0144	1.0144	0.578904	0.520464	942.333	1133.93	0.831029	-1.20333	0.0322818	0.224023	1133.93	942.333	1.20333	1.20333	0.0322818	0.224023	955.899	1133.93	0.842993	-1.18625	0.0469181	0.503727
17211198	4.31	4.38	4.41	4.41	4.58	4.41	4.48	4.4	4.41	19.8353	20.8215	21.259	21.259	23.9176	21.259	22.3159	21.1121	21.259	TRUE	20.6386	22.1452	0.931968	-1.073	0.199444	0.392048	22.1452	20.6386	1.073	1.073	0.199444	0.392048	20.6386	21.5623	0.957159	-1.04476	0.178359	0.308292	21.5623	20.6386	1.04476	1.04476	0.178359	0.308292	22.1452	21.5623	1.02703	1.02703	0.578023	0.597053
17211232	4.55	4.48	4.6	4.43	4.39	4.42	4.43	4.58	4.59	23.4254	22.3159	24.2515	21.5557	20.9663	21.4068	21.5557	23.9176	24.0839	TRUE	23.3309	21.3096	1.09485	1.09485	0.026353	0.274474	21.3096	23.3309	0.913364	-1.09485	0.026353	0.274474	23.3309	23.1858	1.00626	1.00626	0.890573	0.549574	23.1858	23.3309	0.993778	-1.00626	0.890573	0.549574	21.3096	23.1858	0.919083	-1.08804	0.0880503	0.503727
17211235	4.87	4.87	4.87	4.98	4.87	4.87	4.87	4.87	4.93	29.2426	29.2426	29.2426	31.5594	29.2426	29.2426	29.2426	29.2426	30.4844	TRUE	29.2426	30.0149	0.97427	-1.02641	0.373901	0.450288	30.0149	29.2426	1.02641	1.02641	0.373901	0.450288	29.2426	29.6565	0.986042	-1.01416	0.373901	0.380663	29.6565	29.2426	1.01416	1.01416	0.373901	0.380663	30.0149	29.6565	1.01208	1.01208	0.703514	0.636075
17211243	8.86	8.74	8.95	8.74	8.7	8.85	8.72	8.69	8.44	464.65	427.565	494.559	427.565	415.873	461.44	421.679	413.001	347.291	TRUE	462.258	434.959	1.06276	1.06276	0.31372	0.436769	434.959	462.258	0.940945	-1.06276	0.31372	0.436769	462.258	393.99	1.17327	1.17327	0.088396	0.279862	393.99	462.258	0.852316	-1.17327	0.088396	0.279862	434.959	393.99	1.10399	1.10399	0.206061	0.5066
17211258	7.13	7.07	6.98	7.02	7.08	6.91	7.02	7.03	7	140.07	134.364	126.238	129.787	135.298	120.259	129.787	130.69	128	TRUE	133.557	128.448	1.03978	1.03978	0.438939	0.473268	128.448	133.557	0.961746	-1.03978	0.438939	0.473268	133.557	129.492	1.03139	1.03139	0.376572	0.381774	129.492	133.557	0.969564	-1.03139	0.376572	0.381774	128.448	129.492	0.991937	-1.00813	0.826524	0.67355
17211268	4.41	4.13	4.26	4.14	4.34	4.18	4.18	4.27	4.17	21.259	17.5087	19.1597	17.6305	20.2521	18.1261	18.1261	19.2929	18.0009	TRUE	19.3091	18.6696	1.03426	1.03426	0.660536	0.544943	18.6696	19.3091	0.966879	-1.03426	0.660536	0.544943	19.3091	18.4733	1.04524	1.04524	0.511265	0.43481	18.4733	19.3091	0.956716	-1.04524	0.511265	0.43481	18.6696	18.4733	1.01062	1.01062	0.838631	0.676673
17211280	8.42	8.32	8.38	8.18	8.29	8.23	8.36	8.45	8.3	342.509	319.573	333.144	290.018	312.996	300.246	328.557	349.706	315.173	TRUE	331.742	301.087	1.10182	1.10182	0.0311254	0.283955	301.087	331.742	0.907593	-1.10182	0.0311254	0.283955	331.742	331.145	1.0018	1.0018	0.96292	0.56887	331.145	331.742	0.998202	-1.0018	0.96292	0.56887	301.087	331.145	0.909228	-1.09983	0.067176	0.503727
17211286	11.71	11.57	11.64	11.78	11.73	11.7	11.7	11.64	11.7	3350.13	3040.3	3191.46	3516.68	3396.89	3326.99	3326.99	3191.46	3326.99	TRUE	3193.96	3413.52	0.93568	-1.06874	0.105199	0.360085	3413.52	3193.96	1.06874	1.06874	0.105199	0.360085	3193.96	3281.81	0.973232	-1.0275	0.430172	0.403993	3281.81	3193.96	1.0275	1.0275	0.430172	0.403993	3413.52	3281.81	1.04013	1.04013	0.139156	0.503727
17211303	4.23	4.29	4.32	4.41	4.32	4.83	4.3	4.18	4.4	18.7654	19.5622	19.9733	21.259	19.9733	28.443	19.6983	18.1261	21.1121	TRUE	19.4336	23.2251	0.836752	-1.1951	0.227037	0.406178	23.2251	19.4336	1.1951	1.1951	0.227037	0.406178	19.4336	19.6455	0.989214	-1.0109	0.831372	0.533525	19.6455	19.4336	1.0109	1.0109	0.831372	0.533525	23.2251	19.6455	1.18221	1.18221	0.266268	0.5066
17211367	4.29	4.13	4.13	4.17	4.65	4.01	3.94	4.33	4.17	19.5622	17.5087	17.5087	18.0009	25.1067	16.1113	15.3482	20.1122	18.0009	TRUE	18.1932	19.7396	0.921659	-1.085	0.612925	0.531124	19.7396	18.1932	1.085	1.085	0.612925	0.531124	18.1932	17.8205	1.02092	1.02092	0.820512	0.529972	17.8205	18.1932	0.979511	-1.02092	0.820512	0.529972	19.7396	17.8205	1.1077	1.1077	0.565248	0.593314
17211375	4.57	4.66	4.66	4.66	4.66	4.55	4.57	4.94	4.81	23.7524	25.2813	25.2813	25.2813	25.2813	23.4254	23.7524	30.6965	28.0514	TRUE	24.7717	24.6627	1.00442	1.00442	0.898398	0.609367	24.6627	24.7717	0.9956	-1.00442	0.898398	0.609367	24.7717	27.5001	0.900786	-1.11014	0.261114	0.341598	27.5001	24.7717	1.11014	1.11014	0.261114	0.341598	24.6627	27.5001	0.896822	-1.11505	0.25101	0.5066
17211396	6.06	5.68	5.96	5.79	5.83	5.74	5.58	5.53	5.61	66.7178	51.2685	62.2499	55.3304	56.8859	53.4456	47.8352	46.2057	48.8403	TRUE	60.0787	55.2206	1.08798	1.08798	0.359391	0.450288	55.2206	60.0787	0.919138	-1.08798	0.359391	0.450288	60.0787	47.6271	1.26144	1.26144	0.0554825	0.255806	47.6271	60.0787	0.792744	-1.26144	0.0554825	0.255806	55.2206	47.6271	1.15944	1.15944	0.00378013	0.398738
17211445	4.79	4.78	4.69	4.77	4.64	4.67	4.69	4.69	4.69	27.6652	27.4741	25.8125	27.2843	24.9333	25.4572	25.8125	25.8125	25.8125	TRUE	26.9839	25.8916	1.04219	1.04219	0.302628	0.432611	25.8916	26.9839	0.959518	-1.04219	0.302628	0.432611	26.9839	25.8125	1.04538	1.04538	0.117291	0.286063	25.8125	26.9839	0.956589	-1.04538	0.117291	0.286063	25.8916	25.8125	1.00306	1.00306	0.917017	0.696173
17211498	10.17	10.17	10.22	10.19	10.2	10.31	10.23	10.21	10.35	1152.06	1152.06	1192.69	1168.14	1176.27	1269.46	1200.98	1184.45	1305.15	TRUE	1165.6	1204.62	0.967607	-1.03348	0.329929	0.441927	1204.62	1165.6	1.03348	1.03348	0.329929	0.441927	1165.6	1230.19	0.947495	-1.05541	0.182819	0.310607	1230.19	1165.6	1.05541	1.05541	0.182819	0.310607	1204.62	1230.19	0.979214	-1.02123	0.634938	0.615694
17211524	6.53	6.5	6.32	6.91	7.06	7.27	7.17	7.24	6.82	92.4115	90.5097	79.8932	120.259	133.436	154.343	144.007	151.167	112.986	TRUE	87.6048	136.013	0.644093	-1.55257	0.0104895	0.211675	136.013	87.6048	1.55257	1.55257	0.0104895	0.211675	87.6048	136.054	0.643899	-1.55304	0.0171943	0.190127	136.054	87.6048	1.55304	1.55304	0.0171943	0.190127	136.013	136.054	0.9997	-1.0003	0.998004	0.713201
17211526	4.96	5.07	4.89	5.09	5.09	4.95	5.2	5.31	5.11	31.125	33.5909	29.6508	34.0598	34.0598	30.91	36.7583	39.6706	34.5353	TRUE	31.4556	33.0099	0.952914	-1.04941	0.374572	0.450333	33.0099	31.4556	1.04941	1.04941	0.374572	0.450333	31.4556	36.9881	0.850424	-1.17588	0.0422255	0.241811	36.9881	31.4556	1.17588	1.17588	0.0422255	0.241811	33.0099	36.9881	0.892446	-1.12052	0.094159	0.503727
17211564	3.59	3.46	4.46	3.15	3.1	3.48	3.59	3.48	3.31	12.042	11.0043	22.0087	8.87656	8.57419	11.1579	12.042	11.1579	9.91766	TRUE	15.0183	9.53623	1.57487	1.57487	0.202627	0.393073	9.53623	15.0183	0.634973	-1.57487	0.202627	0.393073	15.0183	11.0392	1.36045	1.36045	0.326478	0.366748	11.0392	15.0183	0.735048	-1.36045	0.326478	0.366748	9.53623	11.0392	0.863852	-1.15761	0.215389	0.5066
17211568	5.69	5.7	5.62	5.8	5.61	5.4	5.66	5.63	5.84	51.6251	51.9842	49.18	55.7152	48.8403	42.2243	50.5626	49.5221	57.2816	TRUE	50.9297	48.9266	1.04094	1.04094	0.642269	0.539494	48.9266	50.9297	0.960668	-1.04094	0.642269	0.539494	50.9297	52.4554	0.970914	-1.02996	0.58697	0.460255	52.4554	50.9297	1.02996	1.02996	0.58697	0.460255	48.9266	52.4554	0.932727	-1.07213	0.485021	0.563935
17211572	8.83	8.87	8.82	8.63	8.79	8.8	8.77	8.7	8.84	455.087	467.882	451.944	396.177	442.643	445.722	436.549	415.873	458.253	TRUE	458.304	428.181	1.07035	1.07035	0.146529	0.370447	428.181	458.304	0.934271	-1.07035	0.146529	0.370447	458.304	436.892	1.04901	1.04901	0.179309	0.30888	436.892	458.304	0.953279	-1.04901	0.179309	0.30888	428.181	436.892	0.980061	-1.02034	0.687986	0.631791
17211587	8.84	9	8.91	9.05	9.01	9.12	9.2	9.13	9.88	458.253	512	481.036	530.056	515.561	556.408	588.134	560.278	942.272	TRUE	483.763	534.008	0.905909	-1.10386	0.0627063	0.331961	534.008	483.763	1.10386	1.10386	0.0627063	0.331961	483.763	696.895	0.694169	-1.44057	0.160604	0.300455	696.895	483.763	1.44057	1.44057	0.160604	0.300455	534.008	696.895	0.766268	-1.30503	0.257739	0.5066
17211700	10.84	10.85	10.79	10.82	10.81	10.78	10.8	10.82	10.9	1833.01	1845.76	1770.57	1807.78	1795.29	1758.34	1782.89	1807.78	1910.85	TRUE	1816.45	1787.14	1.0164	1.0164	0.34757	0.446915	1787.14	1816.45	0.983863	-1.0164	0.34757	0.446915	1816.45	1833.84	0.990517	-1.00957	0.721993	0.502542	1833.84	1816.45	1.00957	1.00957	0.721993	0.502542	1787.14	1833.84	0.974533	-1.02613	0.327344	0.515758
17211713	4.61	4.66	4.74	4.61	4.67	4.57	4.58	4.77	4.61	24.4201	25.2813	26.7228	24.4201	25.4572	23.7524	23.9176	27.2843	24.4201	TRUE	25.4748	24.5432	1.03795	1.03795	0.327078	0.441022	24.5432	25.4748	0.963433	-1.03795	0.327078	0.441022	25.4748	25.2074	1.01061	1.01061	0.840474	0.53611	25.2074	25.4748	0.989503	-1.01061	0.840474	0.53611	24.5432	25.2074	0.973654	-1.02706	0.597598	0.603063
17211731	4.25	4.31	4.22	4.18	4.25	4.08	4.48	4.61	4.25	19.0273	19.8353	18.6357	18.1261	19.0273	16.9123	22.3159	24.4201	19.0273	TRUE	19.1661	18.0219	1.06349	1.06349	0.181017	0.385763	18.0219	19.1661	0.9403	-1.06349	0.181017	0.385763	19.1661	21.9211	0.874322	-1.14374	0.161913	0.301276	21.9211	19.1661	1.14374	1.14374	0.161913	0.301276	18.0219	21.9211	0.822126	-1.21636	0.0816222	0.503727
17211739	4.85	4.7	4.85	4.83	4.83	4.83	4.71	4.83	4.83	28.84	25.9921	28.84	28.443	28.443	28.443	26.1729	28.443	28.443	TRUE	27.8907	28.443	0.980583	-1.0198	0.591944	0.524673	28.443	27.8907	1.0198	1.0198	0.591944	0.524673	27.8907	27.6863	1.00738	1.00738	0.874441	0.545227	27.6863	27.8907	0.99267	-1.00738	0.874441	0.545227	28.443	27.6863	1.02733	1.02733	0.373901	0.523826
17211752	4.75	4.86	4.78	4.78	4.76	4.78	4.71	4.97	4.8	26.9087	29.0406	27.4741	27.4741	27.0958	27.4741	26.1729	31.3414	27.8576	TRUE	27.8078	27.348	1.01681	1.01681	0.518374	0.500195	27.348	27.8078	0.983466	-1.01681	0.518374	0.500195	27.8078	28.4573	0.977176	-1.02336	0.713935	0.500054	28.4573	27.8078	1.02336	1.02336	0.713935	0.500054	27.348	28.4573	0.961019	-1.04056	0.507813	0.57228
17211774	9.77	9.93	9.89	9.89	9.88	9.94	9.97	9.94	10.25	873.098	975.501	948.826	948.826	942.272	982.286	1002.93	982.286	1217.75	TRUE	932.475	957.795	0.973565	-1.02715	0.486687	0.490402	957.795	932.475	1.02715	1.02715	0.486687	0.490402	932.475	1067.65	0.873387	-1.14497	0.171669	0.305554	1067.65	932.475	1.14497	1.14497	0.171669	0.305554	957.795	1067.65	0.897103	-1.1147	0.223315	0.5066
17211790	10.26	10.38	10.38	10.27	10.36	10.24	10.33	10.37	10.4	1226.22	1332.57	1332.57	1234.75	1314.23	1209.34	1287.18	1323.37	1351.18	TRUE	1297.12	1252.77	1.0354	1.0354	0.403182	0.460994	1252.77	1297.12	0.965808	-1.0354	0.403182	0.460994	1297.12	1320.58	0.98224	-1.01808	0.589147	0.460878	1320.58	1297.12	1.01808	1.01808	0.589147	0.460878	1252.77	1320.58	0.948655	-1.05412	0.137765	0.503727
17211795	7.4	7.29	7.15	7.13	7.18	7.2	7.13	7.09	6.96	168.897	156.498	142.025	140.07	145.009	147.033	140.07	136.239	124.5	TRUE	155.807	144.037	1.08171	1.08171	0.216882	0.400637	144.037	155.807	0.924462	-1.08171	0.216882	0.400637	155.807	133.603	1.16619	1.16619	0.0705601	0.269461	133.603	155.807	0.857492	-1.16619	0.0705601	0.269461	144.037	133.603	1.0781	1.0781	0.111209	0.503727
17211822	7.45	7.44	7.47	7.18	7.25	7.22	7.14	7.16	6.86	174.853	173.645	177.294	145.009	152.219	149.086	141.044	143.013	116.162	TRUE	175.264	148.771	1.17808	1.17808	0.000350893	0.122805	148.771	175.264	0.84884	-1.17808	0.000350893	0.122805	175.264	133.406	1.31376	1.31376	0.00860192	0.171812	133.406	175.264	0.761173	-1.31376	0.00860192	0.171812	148.771	133.406	1.11517	1.11517	0.158963	0.503727
17211832	7.94	7.85	7.91	7.98	7.79	7.85	7.79	7.86	7.76	245.572	230.72	240.518	252.476	221.322	230.72	221.322	232.325	216.767	TRUE	238.937	234.839	1.01745	1.01745	0.708551	0.55788	234.839	238.937	0.982851	-1.01745	0.708551	0.55788	238.937	223.471	1.06921	1.06921	0.071577	0.270094	223.471	238.937	0.935274	-1.06921	0.071577	0.270094	234.839	223.471	1.05087	1.05087	0.332377	0.516737
17211844	5.12	4.87	5.08	4.99	4.87	4.49	4.69	4.79	4.87	34.7755	29.2426	33.8246	31.779	29.2426	22.4711	25.8125	27.6652	29.2426	TRUE	32.6142	27.8309	1.17187	1.17187	0.216335	0.400621	27.8309	32.6142	0.853336	-1.17187	0.216335	0.400621	32.6142	27.5734	1.18281	1.18281	0.063135	0.263535	27.5734	32.6142	0.845442	-1.18281	0.063135	0.263535	27.8309	27.5734	1.00934	1.00934	0.934643	0.699478
17211850	4.95	4.78	4.95	4.82	4.82	4.19	4.59	4.64	4.78	30.91	27.4741	30.91	28.2465	28.2465	18.2522	24.0839	24.9333	27.4741	TRUE	29.7647	24.9151	1.19465	1.19465	0.240656	0.410444	24.9151	29.7647	0.837069	-1.19465	0.240656	0.410444	29.7647	25.4971	1.16737	1.16737	0.0495902	0.252076	25.4971	29.7647	0.856623	-1.16737	0.0495902	0.252076	24.9151	25.4971	0.977173	-1.02336	0.875416	0.686397
17211857	4.37	4.25	4.36	4.36	4.18	4.22	4.52	4.92	4.37	20.6776	19.0273	20.5348	20.5348	18.1261	18.6357	22.9433	30.2738	20.6776	TRUE	20.0799	19.0989	1.05137	1.05137	0.338489	0.443867	19.0989	20.0799	0.951144	-1.05137	0.338489	0.443867	20.0799	24.6316	0.81521	-1.22668	0.196943	0.31676	24.6316	20.0799	1.22668	1.22668	0.196943	0.31676	19.0989	24.6316	0.775382	-1.28969	0.137653	0.503727
17211867	3.92	4.5	4.55	3.95	4.13	4.07	4.05	4.17	4.43	15.1369	22.6274	23.4254	15.455	17.5087	16.7955	16.5642	18.0009	21.5557	TRUE	20.3966	16.5864	1.22972	1.22972	0.23212	0.408099	16.5864	20.3966	0.813195	-1.22972	0.23212	0.408099	20.3966	18.707	1.09032	1.09032	0.606625	0.466869	18.707	20.3966	0.917163	-1.09032	0.606625	0.466869	16.5864	18.707	0.886642	-1.12785	0.255938	0.5066
17211927	4.08	4.08	4.02	4.46	4.08	3.99	4.08	4.3	4.08	16.9123	16.9123	16.2234	22.0087	16.9123	15.8895	16.9123	19.6983	16.9123	TRUE	16.6826	18.2701	0.913109	-1.09516	0.451814	0.478584	18.2701	16.6826	1.09516	1.09516	0.451814	0.478584	16.6826	17.841	0.935075	-1.06943	0.292614	0.353509	17.841	16.6826	1.06943	1.06943	0.292614	0.353509	18.2701	17.841	1.02406	1.02406	0.848608	0.679101
17211939	8.19	8.28	8.31	8.41	8.45	8.44	8.51	8.43	8.69	292.036	310.834	317.365	340.144	349.706	347.291	364.557	344.892	413.001	TRUE	306.745	345.714	0.88728	-1.12704	0.00864328	0.198079	345.714	306.745	1.12704	1.12704	0.00864328	0.198079	306.745	374.15	0.819845	-1.21974	0.0355818	0.229937	374.15	306.745	1.21974	1.21974	0.0355818	0.229937	345.714	374.15	0.923998	-1.08225	0.236558	0.5066
17211973	9.46	9.44	9.5	9.46	9.46	9.46	9.44	9.61	9.39	704.277	694.581	724.077	704.277	704.277	704.277	694.581	781.445	670.921	TRUE	707.645	704.277	1.00478	1.00478	0.717759	0.560246	704.277	707.645	0.995241	-1.00478	0.717759	0.560246	707.645	715.649	0.988816	-1.01131	0.828909	0.532823	715.649	707.645	1.01131	1.01131	0.828909	0.532823	704.277	715.649	0.98411	-1.01615	0.752041	0.650326
17211987	4.49	4.11	4.13	4.43	4.22	4.41	4.22	4.26	4.13	22.4711	17.2677	17.5087	21.5557	18.6357	21.259	18.6357	19.1597	17.5087	TRUE	19.0825	20.4835	0.931604	-1.07342	0.508712	0.497489	20.4835	19.0825	1.07342	1.07342	0.508712	0.497489	19.0825	18.4347	1.03514	1.03514	0.732097	0.505288	18.4347	19.0825	0.966053	-1.03514	0.732097	0.505288	20.4835	18.4347	1.11114	1.11114	0.122239	0.503727
17211990	5.24	5.1	5.37	5.28	5.09	5.2	5.27	4.95	4.88	37.7918	34.2968	41.3553	38.8542	34.0598	36.7583	38.5859	30.91	29.446	TRUE	37.8146	36.5575	1.03439	1.03439	0.636948	0.538017	36.5575	37.8146	0.966756	-1.03439	0.636948	0.538017	37.8146	32.9806	1.14657	1.14657	0.238345	0.334085	32.9806	37.8146	0.872166	-1.14657	0.238345	0.334085	36.5575	32.9806	1.10845	1.10845	0.320358	0.515003
17211998	6.21	6.23	6.14	6.14	6.06	6.08	6.07	6.14	5.98	74.028	75.0614	70.5219	70.5219	66.7178	67.6492	67.1819	70.5219	63.1189	TRUE	73.2038	68.2963	1.07186	1.07186	0.051674	0.321016	68.2963	73.2038	0.932961	-1.07186	0.051674	0.321016	73.2038	66.9409	1.09356	1.09356	0.0695081	0.268276	66.9409	73.2038	0.914446	-1.09356	0.0695081	0.268276	68.2963	66.9409	1.02025	1.02025	0.606365	0.606428
17212018	8.45	8.45	8.45	8.45	8.34	8.59	8.45	8.37	8.6	349.706	349.706	349.706	349.706	324.034	385.343	349.706	330.842	388.023	TRUE	349.706	353.028	0.990592	-1.0095	0.860876	0.600406	353.028	349.706	1.0095	1.0095	0.860876	0.600406	349.706	356.191	0.981795	-1.01854	0.719513	0.502058	356.191	349.706	1.01854	1.01854	0.719513	0.502058	353.028	356.191	0.99112	-1.00896	0.903408	0.693441
17212045	4.4	4.4	4.4	4.4	4.32	4.49	4.32	4.42	4.12	21.1121	21.1121	21.1121	21.1121	19.9733	22.4711	19.9733	21.4068	17.3878	TRUE	21.1121	21.1855	0.996536	-1.00348	0.923933	0.615777	21.1855	21.1121	1.00348	1.00348	0.923933	0.615777	21.1121	19.5893	1.07774	1.07774	0.26503	0.343129	19.5893	21.1121	0.927869	-1.07774	0.26503	0.343129	21.1855	19.5893	1.08148	1.08148	0.311759	0.513605
17212080	10.58	10.6	10.68	10.64	10.67	10.57	10.58	10.66	10.49	1530.73	1552.09	1640.59	1595.73	1629.26	1520.15	1530.73	1618	1438.15	TRUE	1574.47	1581.71	0.995421	-1.0046	0.884025	0.605814	1581.71	1574.47	1.0046	1.0046	0.884025	0.605814	1574.47	1528.96	1.02977	1.02977	0.50277	0.431799	1528.96	1574.47	0.971095	-1.02977	0.50277	0.431799	1581.71	1528.96	1.0345	1.0345	0.436865	0.548053
17212114	7.56	7.61	7.78	7.72	7.66	7.67	7.66	7.77	7.56	188.706	195.361	219.793	210.839	202.251	203.657	202.251	218.275	188.706	TRUE	201.287	205.582	0.979105	-1.02134	0.684301	0.551038	205.582	201.287	1.02134	1.02134	0.684301	0.551038	201.287	203.077	0.991184	-1.00889	0.89504	0.550669	203.077	201.287	1.00889	1.00889	0.89504	0.550669	205.582	203.077	1.01234	1.01234	0.793421	0.663543
17212121	5.33	5.29	5.46	5.32	5.25	5.17	5.56	5.27	5.55	40.2244	39.1245	44.0173	39.9466	38.0546	36.0019	47.1766	38.5859	46.8507	TRUE	41.1221	38.001	1.08213	1.08213	0.170294	0.381227	38.001	41.1221	0.924103	-1.08213	0.170294	0.381227	41.1221	44.2044	0.930271	-1.07496	0.386972	0.386265	44.2044	41.1221	1.07496	1.07496	0.386972	0.386265	38.001	44.2044	0.859666	-1.16324	0.110268	0.503727
17212123	9	9	9.08	9	8.9	8.96	9	8.98	9.01	512	512	541.193	512	477.713	497.999	512	504.951	515.561	TRUE	521.731	495.904	1.05208	1.05208	0.137125	0.367107	495.904	521.731	0.950497	-1.05208	0.137125	0.367107	521.731	510.837	1.02133	1.02133	0.346455	0.374901	510.837	521.731	0.97912	-1.02133	0.346455	0.374901	495.904	510.837	0.970767	-1.03011	0.225468	0.5066
17212135	4.78	4.87	5	4.96	5.02	4.87	4.87	4.87	4.73	27.4741	29.2426	32	31.125	32.4467	29.2426	29.2426	29.2426	26.5382	TRUE	29.5722	30.9381	0.955852	-1.04619	0.444534	0.475521	30.9381	29.5722	1.04619	1.04619	0.444534	0.475521	29.5722	28.3411	1.04344	1.04344	0.483497	0.424715	28.3411	29.5722	0.95837	-1.04344	0.483497	0.424715	30.9381	28.3411	1.09163	1.09163	0.115397	0.503727
17212138	11.03	11.1	11.04	11.23	11.26	11.3	11.31	11.34	11.3	2091.03	2194.99	2105.58	2401.97	2452.44	2521.38	2538.92	2592.27	2521.38	TRUE	2130.53	2458.6	0.866566	-1.15398	0.00230136	0.14817	2458.6	2130.53	1.15398	1.15398	0.00230136	0.14817	2130.53	2550.86	0.835222	-1.19729	0.000414768	0.0807077	2550.86	2130.53	1.19729	1.19729	0.000414768	0.0807077	2458.6	2550.86	0.963831	-1.03753	0.0857441	0.503727
17212185	8.62	8.56	8.65	8.68	8.52	8.53	8.53	8.09	8.4	393.44	377.413	401.707	410.148	367.093	369.646	369.646	272.479	337.794	TRUE	390.853	382.295	1.02239	1.02239	0.613858	0.531629	382.295	390.853	0.978104	-1.02239	0.613858	0.531629	390.853	326.64	1.19659	1.19659	0.094891	0.283175	326.64	390.853	0.835709	-1.19659	0.094891	0.283175	382.295	326.64	1.17039	1.17039	0.155161	0.503727
17212252	6.2	6.22	5.88	5.63	5.72	5.8	5.59	5.32	5.64	73.5167	74.5429	58.892	49.5221	52.7098	55.7152	48.1679	39.9466	49.8665	TRUE	68.9839	52.649	1.31026	1.31026	0.038153	0.29822	52.649	68.9839	0.763208	-1.31026	0.038153	0.29822	68.9839	45.9937	1.49986	1.49986	0.0176927	0.191664	45.9937	68.9839	0.666731	-1.49986	0.0176927	0.191664	52.649	45.9937	1.1447	1.1447	0.133826	0.503727
17212301	4.89	4.89	4.89	4.89	4.79	4.88	5.03	4.89	4.93	29.6508	29.6508	29.6508	29.6508	27.6652	29.446	32.6724	29.6508	30.4844	TRUE	29.6508	28.9207	1.02525	1.02525	0.311293	0.436062	28.9207	29.6508	0.975375	-1.02525	0.311293	0.436062	29.6508	30.9359	0.958461	-1.04334	0.22694	0.331777	30.9359	29.6508	1.04334	1.04334	0.22694	0.331777	28.9207	30.9359	0.934859	-1.06968	0.140817	0.503727
17212313	4.64	4.48	4.75	4.74	4.64	4.64	4.64	4.45	4.64	24.9333	22.3159	26.9087	26.7228	24.9333	24.9333	24.9333	21.8566	24.9333	TRUE	24.7193	25.5298	0.968253	-1.03279	0.607852	0.52998	25.5298	24.7193	1.03279	1.03279	0.607852	0.52998	24.7193	23.9077	1.03395	1.03395	0.654217	0.481051	23.9077	24.7193	0.967169	-1.03395	0.654217	0.481051	25.5298	23.9077	1.06785	1.06785	0.243355	0.5066
17212318	7.74	7.69	7.78	7.84	7.75	7.57	7.77	7.8	7.53	213.783	206.5	219.793	229.126	215.269	190.019	218.275	222.861	184.823	TRUE	213.359	211.472	1.00892	1.00892	0.883402	0.605545	211.472	213.359	0.991156	-1.00892	0.883402	0.605545	213.359	208.653	1.02255	1.02255	0.727529	0.504047	208.653	213.359	0.977945	-1.02255	0.727529	0.504047	211.472	208.653	1.01351	1.01351	0.873223	0.686157
17212343	4.21	4.21	4.16	4.21	4.33	4.17	4.21	4.21	4.22	18.507	18.507	17.8766	18.507	20.1122	18.0009	18.507	18.507	18.6357	TRUE	18.2969	18.8734	0.969454	-1.03151	0.438178	0.473136	18.8734	18.2969	1.03151	1.03151	0.438178	0.473136	18.2969	18.5499	0.986359	-1.01383	0.303437	0.357436	18.5499	18.2969	1.01383	1.01383	0.303437	0.357436	18.8734	18.5499	1.01744	1.01744	0.638752	0.616765
17212346	7.45	7.47	7.48	7.46	7.6	7.48	7.51	7.64	7.24	174.853	177.294	178.527	176.069	194.012	178.527	182.278	199.466	151.167	TRUE	176.891	182.869	0.96731	-1.03379	0.354895	0.449837	182.869	176.891	1.03379	1.03379	0.354895	0.449837	176.891	177.637	0.995802	-1.00422	0.960567	0.568151	177.637	176.891	1.00422	1.00422	0.960567	0.568151	182.869	177.637	1.02945	1.02945	0.748161	0.649269
17212353	12.76	12.76	12.75	12.78	12.8	12.73	12.76	12.78	12.66	6936.54	6936.54	6888.62	7033.37	7131.55	6793.79	6936.54	7033.37	6472.02	TRUE	6920.57	6986.23	0.9906	-1.00949	0.55318	0.512278	6986.23	6920.57	1.00949	1.00949	0.55318	0.512278	6920.57	6813.97	1.01564	1.01564	0.573222	0.455525	6813.97	6920.57	0.984598	-1.01564	0.573222	0.455525	6986.23	6813.97	1.02528	1.02528	0.43805	0.548053
17212355	7.97	8.09	8.13	7.95	8.04	7.98	8.03	8.04	8.22	250.732	272.479	280.139	247.28	263.197	252.476	261.379	263.197	298.172	TRUE	267.783	254.317	1.05295	1.05295	0.248448	0.412759	254.317	267.783	0.949714	-1.05295	0.248448	0.412759	267.783	274.249	0.976422	-1.02415	0.68598	0.490396	274.249	267.783	1.02415	1.02415	0.68598	0.490396	254.317	274.249	0.927322	-1.07837	0.196017	0.5066
17212373	10.74	10.66	10.68	10.61	10.52	10.68	10.68	10.43	10.66	1710.26	1618	1640.59	1562.89	1468.37	1640.59	1640.59	1379.57	1618	TRUE	1656.29	1557.28	1.06357	1.06357	0.157479	0.374696	1557.28	1656.29	0.940227	-1.06357	0.157479	0.374696	1656.29	1546.05	1.0713	1.0713	0.278547	0.34861	1546.05	1656.29	0.933447	-1.0713	0.278547	0.34861	1557.28	1546.05	1.00726	1.00726	0.913611	0.695004
17212406	8.46	8.38	8.43	8.38	8.49	8.47	8.51	8.27	8.37	352.139	333.144	344.892	333.144	359.538	354.588	364.557	308.687	330.842	TRUE	343.391	349.09	0.983676	-1.01659	0.592489	0.524749	349.09	343.391	1.01659	1.01659	0.592489	0.524749	343.391	334.695	1.02598	1.02598	0.63898	0.477134	334.695	343.391	0.974676	-1.02598	0.63898	0.477134	349.09	334.695	1.04301	1.04301	0.472131	0.560001
17212423	6.9	6.91	7.05	6.87	6.86	6.94	6.81	6.67	6.9	119.428	120.259	132.514	116.97	116.162	122.786	112.206	101.829	119.428	TRUE	124.067	118.64	1.04575	1.04575	0.313969	0.436769	118.64	124.067	0.956254	-1.04575	0.313969	0.436769	124.067	111.154	1.11617	1.11617	0.123373	0.286698	111.154	124.067	0.89592	-1.11617	0.123373	0.286698	118.64	111.154	1.06734	1.06734	0.246388	0.5066
17212514	4.64	4.27	4.73	4.48	4.24	5.17	4.32	4.12	4.2	24.9333	19.2929	26.5382	22.3159	18.8959	36.0019	19.9733	17.3878	18.3792	TRUE	23.5881	25.7379	0.916475	-1.09114	0.723808	0.562067	25.7379	23.5881	1.09114	1.09114	0.723808	0.562067	23.5881	18.5801	1.26954	1.26954	0.0972898	0.283645	18.5801	23.5881	0.787687	-1.26954	0.0972898	0.283645	25.7379	18.5801	1.38524	1.38524	0.246706	0.5066
17212518	10.34	10.32	10.31	10.31	10.33	10.27	10.28	10.25	10.09	1296.13	1278.29	1269.46	1269.46	1287.18	1234.75	1243.34	1217.75	1089.92	TRUE	1281.3	1263.8	1.01385	1.01385	0.368562	0.450288	1263.8	1281.3	0.986343	-1.01385	0.368562	0.450288	1281.3	1183.67	1.08248	1.08248	0.11224	0.286063	1183.67	1281.3	0.923804	-1.08248	0.11224	0.286063	1263.8	1183.67	1.0677	1.0677	0.183518	0.503727
17212546	4.78	4.59	4.41	4.79	4.8	4.59	4.6	4.37	4.81	27.4741	24.0839	21.259	27.6652	27.8576	24.0839	24.2515	20.6776	28.0514	TRUE	24.2723	26.5356	0.914709	-1.09324	0.356966	0.450288	26.5356	24.2723	1.09324	1.09324	0.356966	0.450288	24.2723	24.3268	0.99776	-1.00225	0.98533	0.574222	24.3268	24.2723	1.00225	1.00225	0.98533	0.574222	26.5356	24.3268	1.0908	1.0908	0.419541	0.54159
17212548	4.4	4.83	4.66	4.29	4.52	4.82	4.45	4.52	4.52	21.1121	28.443	25.2813	19.5622	22.9433	28.2465	21.8566	22.9433	22.9433	TRUE	24.9455	23.584	1.05773	1.05773	0.70113	0.555734	23.584	24.9455	0.945422	-1.05773	0.70113	0.555734	24.9455	22.5811	1.10471	1.10471	0.333897	0.369383	22.5811	24.9455	0.905217	-1.10471	0.333897	0.369383	23.584	22.5811	1.04441	1.04441	0.714484	0.640008
17212719	9.3	9.26	9.26	9.34	9.25	9.01	9.2	9.17	8.87	630.346	613.109	613.109	648.067	608.874	515.561	588.134	576.03	467.882	TRUE	618.855	590.834	1.04743	1.04743	0.519426	0.500326	590.834	618.855	0.954722	-1.04743	0.519426	0.500326	618.855	544.015	1.13757	1.13757	0.124945	0.287326	544.015	618.855	0.879068	-1.13757	0.124945	0.287326	590.834	544.015	1.08606	1.08606	0.441246	0.548989
17212750	10.94	11.12	10.85	10.81	10.79	11.41	10.91	10.99	10.67	1964.57	2225.63	1845.76	1795.29	1770.57	2721.15	1924.14	2033.85	1629.26	TRUE	2011.99	2095.67	0.96007	-1.04159	0.813604	0.587656	2095.67	2011.99	1.04159	1.04159	0.813604	0.587656	2011.99	1862.42	1.08031	1.08031	0.415602	0.398042	1862.42	2011.99	0.92566	-1.08031	0.415602	0.398042	2095.67	1862.42	1.12524	1.12524	0.524991	0.577855
17212778	6.94	6.96	7.05	6.62	6.92	6.86	6.79	6.86	6.42	122.786	124.5	132.514	98.36	121.095	116.162	110.661	116.162	85.6274	TRUE	126.6	111.873	1.13164	1.13164	0.122052	0.362188	111.873	126.6	0.883671	-1.13164	0.122052	0.362188	126.6	104.15	1.21555	1.21555	0.0851545	0.27773	104.15	126.6	0.822672	-1.21555	0.0851545	0.27773	111.873	104.15	1.07415	1.07415	0.544013	0.584535
17212792	7.04	7.05	7.03	7.04	7.16	7.04	7.09	6.95	6.96	131.599	132.514	130.69	131.599	143.013	131.599	136.239	123.64	124.5	TRUE	131.601	135.403	0.971916	-1.0289	0.378213	0.451665	135.403	131.601	1.0289	1.0289	0.378213	0.451665	131.601	128.126	1.02712	1.02712	0.444304	0.409473	128.126	131.601	0.9736	-1.02712	0.444304	0.409473	135.403	128.126	1.0568	1.0568	0.261246	0.5066
17212821	7.94	7.92	7.94	7.94	7.95	8.01	7.94	7.71	7.94	245.572	242.191	245.572	245.572	247.28	257.781	245.572	209.383	245.572	TRUE	244.445	250.211	0.976955	-1.02359	0.220979	0.402605	250.211	244.445	1.02359	1.02359	0.220979	0.402605	244.445	233.509	1.04683	1.04683	0.417755	0.398903	233.509	244.445	0.955262	-1.04683	0.417755	0.398903	250.211	233.509	1.07153	1.07153	0.257288	0.5066
17212828	7.11	7.09	7.22	7.09	7.01	7.13	7.06	7.08	7.07	138.141	136.239	149.086	136.239	128.89	140.07	133.436	135.298	134.364	TRUE	141.155	135.066	1.04508	1.04508	0.3046	0.433386	135.066	141.155	0.956863	-1.04508	0.3046	0.433386	141.155	134.366	1.05053	1.05053	0.168053	0.304632	134.366	141.155	0.9519	-1.05053	0.168053	0.304632	135.066	134.366	1.00521	1.00521	0.843373	0.677541
17212874	8.7	8.56	8.64	8.74	8.64	8.67	8.64	8.57	8.57	415.873	377.413	398.932	427.565	398.932	407.315	398.932	380.038	380.038	TRUE	397.406	411.271	0.966289	-1.03489	0.378164	0.451648	411.271	397.406	1.03489	1.03489	0.378164	0.451648	397.406	386.336	1.02865	1.02865	0.435487	0.406092	386.336	397.406	0.972144	-1.02865	0.435487	0.406092	411.271	386.336	1.06454	1.06454	0.0779032	0.503727
17212882	7.49	7.54	7.11	7.64	7.55	7.43	7.45	7.47	7.4	179.769	186.108	138.141	199.466	187.403	172.446	174.853	177.294	168.897	TRUE	168.006	186.438	0.901136	-1.10971	0.338055	0.443696	186.438	168.006	1.10971	1.10971	0.338055	0.443696	168.006	173.681	0.967324	-1.03378	0.728655	0.504271	173.681	168.006	1.03378	1.03378	0.728655	0.504271	186.438	173.681	1.07345	1.07345	0.194895	0.506362
17212888	10.25	10.21	10.3	10.32	10.3	10.42	10.3	10.24	10.3	1217.75	1184.45	1260.69	1278.29	1260.69	1370.04	1260.69	1209.34	1260.69	TRUE	1220.96	1303.01	0.937035	-1.0672	0.112425	0.361955	1303.01	1220.96	1.0672	1.0672	0.112425	0.361955	1220.96	1243.57	0.981818	-1.01852	0.463598	0.417193	1243.57	1220.96	1.01852	1.01852	0.463598	0.417193	1303.01	1243.57	1.04779	1.04779	0.192626	0.505638
17212900	7.64	7.65	7.6	7.63	7.72	7.75	7.69	7.49	7.48	199.466	200.854	194.012	198.088	210.839	215.269	206.5	179.769	178.527	TRUE	198.11	208.066	0.952153	-1.05025	0.14771	0.370916	208.066	198.11	1.05025	1.05025	0.14771	0.370916	198.11	188.265	1.05229	1.05229	0.352243	0.377142	188.265	198.11	0.950306	-1.05229	0.352243	0.377142	208.066	188.265	1.10517	1.10517	0.131783	0.503727
17212904	7.57	7.39	7.5	7.38	7.45	7.49	7.45	7.32	7.45	190.019	167.73	181.019	166.572	174.853	179.769	174.853	159.786	174.853	TRUE	179.59	173.731	1.03372	1.03372	0.480159	0.488512	173.731	179.59	0.96738	-1.03372	0.480159	0.488512	179.59	169.831	1.05746	1.05746	0.299485	0.356083	169.831	179.59	0.945661	-1.05746	0.299485	0.356083	173.731	169.831	1.02297	1.02297	0.571035	0.594925
17212931	8.03	7.86	7.75	7.54	7.59	7.68	7.57	7.56	7.73	261.379	232.325	215.269	186.108	192.672	205.074	190.019	188.706	212.306	TRUE	236.324	194.618	1.2143	1.2143	0.0457549	0.314196	194.618	236.324	0.82352	-1.2143	0.0457549	0.314196	236.324	197.01	1.19955	1.19955	0.0640662	0.263569	197.01	236.324	0.833644	-1.19955	0.0640662	0.263569	194.618	197.01	0.987856	-1.01229	0.812871	0.669319
17212935	6.63	6.6	6.71	6.68	6.65	6.63	6.55	6.72	6.59	99.0442	97.0059	104.691	102.537	100.427	99.0442	93.7015	105.42	96.3358	TRUE	100.247	100.669	0.995807	-1.00421	0.874755	0.603738	100.669	100.247	1.00421	1.00421	0.874755	0.603738	100.247	98.4856	1.01789	1.01789	0.698386	0.494822	98.4856	100.247	0.982428	-1.01789	0.698386	0.494822	100.669	98.4856	1.02217	1.02217	0.586009	0.599329
17212947	4.87	4.86	4.87	4.87	4.86	4.73	4.87	4.72	4.88	29.2426	29.0406	29.2426	29.2426	29.0406	26.5382	29.2426	26.3549	29.446	TRUE	29.1753	28.2738	1.03188	1.03188	0.359814	0.450288	28.2738	29.1753	0.969102	-1.03188	0.359814	0.450288	29.1753	28.3478	1.02919	1.02919	0.45469	0.413997	28.3478	29.1753	0.971639	-1.02919	0.45469	0.413997	28.2738	28.3478	0.997389	-1.00262	0.958093	0.705649
17212970	8.49	8.25	8.43	8.18	8.03	8.16	7.87	7.71	8	359.538	304.437	344.892	290.018	261.379	286.026	233.941	209.383	256	TRUE	336.289	279.141	1.20473	1.20473	0.0381307	0.29822	279.141	336.289	0.830063	-1.20473	0.0381307	0.29822	336.289	233.108	1.44263	1.44263	0.00834523	0.171812	233.108	336.289	0.693178	-1.44263	0.00834523	0.171812	279.141	233.108	1.19748	1.19748	0.0465453	0.503727
17212982	8.14	8.41	8.3	8.48	8.48	8.58	8.66	8.73	8.64	282.088	340.144	315.173	357.054	357.054	382.681	404.501	424.612	398.932	TRUE	312.468	365.597	0.85468	-1.17003	0.0479692	0.316856	365.597	312.468	1.17003	1.17003	0.0479692	0.316856	312.468	409.348	0.763331	-1.31005	0.00639672	0.160845	409.348	312.468	1.31005	1.31005	0.00639672	0.160845	365.597	409.348	0.893119	-1.11967	0.0193953	0.503727
17213101	4.52	4.31	4.55	4.32	4.24	4.45	4.45	4.45	4.55	22.9433	19.8353	23.4254	19.9733	18.8959	21.8566	21.8566	21.8566	23.4254	TRUE	22.068	20.2419	1.09021	1.09021	0.267622	0.417497	20.2419	22.068	0.917253	-1.09021	0.267622	0.417497	22.068	22.3796	0.986078	-1.01412	0.814077	0.52793	22.3796	22.068	1.01412	1.01412	0.814077	0.52793	20.2419	22.3796	0.904484	-1.1056	0.101972	0.503727
17213139	11.53	11.49	11.49	11.49	11.5	11.6	11.52	11.51	11.44	2957.17	2876.3	2876.3	2876.3	2896.31	3104.19	2936.74	2916.45	2778.33	TRUE	2903.26	2958.93	0.981184	-1.01918	0.513176	0.4989	2958.93	2903.26	1.01918	1.01918	0.513176	0.4989	2903.26	2877.17	1.00907	1.00907	0.668849	0.485569	2877.17	2903.26	0.991016	-1.00907	0.668849	0.485569	2958.93	2877.17	1.02842	1.02842	0.406565	0.537219
17213153	8.78	8.75	8.75	8.77	8.75	8.73	8.68	8.76	8.66	439.586	430.539	430.539	436.549	430.539	424.612	410.148	433.534	404.501	TRUE	433.554	430.567	1.00694	1.00694	0.549674	0.511076	430.567	433.554	0.993108	-1.00694	0.549674	0.511076	433.554	416.061	1.04205	1.04205	0.135765	0.291326	416.061	433.554	0.959651	-1.04205	0.135765	0.291326	430.567	416.061	1.03486	1.03486	0.20271	0.5066
17213166	4.24	3.95	4.17	4.07	4.03	4.17	4.17	4.19	4.41	18.8959	15.455	18.0009	16.7955	16.3362	18.0009	18.0009	18.2522	21.259	TRUE	17.4506	17.0442	1.02384	1.02384	0.740351	0.566219	17.0442	17.4506	0.976711	-1.02384	0.740351	0.566219	17.4506	19.1707	0.910274	-1.09857	0.306607	0.358781	19.1707	17.4506	1.09857	1.09857	0.306607	0.358781	17.0442	19.1707	0.889075	-1.12476	0.140291	0.503727
17213179	7.26	6.96	7.21	7.16	7.2	7.05	7.2	7.15	6.86	153.277	124.5	148.056	143.013	147.033	132.514	147.033	142.025	116.162	TRUE	141.944	140.853	1.00775	1.00775	0.917163	0.614509	140.853	141.944	0.992314	-1.00775	0.917163	0.614509	141.944	135.074	1.05087	1.05087	0.625938	0.473501	135.074	141.944	0.951595	-1.05087	0.625938	0.473501	140.853	135.074	1.04279	1.04279	0.611274	0.608003
17213185	10.3	10.26	10.26	10.27	10.26	10.26	10.21	10.24	10.2	1260.69	1226.22	1226.22	1234.75	1226.22	1226.22	1184.45	1209.34	1176.27	TRUE	1237.71	1229.06	1.00704	1.00704	0.505533	0.497011	1229.06	1237.71	0.993013	-1.00704	0.505533	0.497011	1237.71	1190.02	1.04008	1.04008	0.0349029	0.229115	1190.02	1237.71	0.961468	-1.04008	0.0349029	0.229115	1229.06	1190.02	1.03281	1.03281	0.0195186	0.503727
17213189	4.3	4.16	4.04	4.65	4.11	4.47	4.2	4	4.21	19.6983	17.8766	16.4498	25.1067	17.2677	22.1618	18.3792	16	18.507	TRUE	18.0082	21.512	0.837124	-1.19457	0.229316	0.407728	21.512	18.0082	1.19457	1.19457	0.229316	0.407728	18.0082	17.6287	1.02153	1.02153	0.775576	0.517144	17.6287	18.0082	0.978926	-1.02153	0.775576	0.517144	21.512	17.6287	1.22028	1.22028	0.184859	0.503727
17213192	9.56	9.51	9.44	9.44	9.39	9.44	9.39	9.44	9.26	754.826	729.114	694.581	694.581	670.921	694.581	670.921	694.581	613.109	TRUE	726.174	686.695	1.05749	1.05749	0.108291	0.36085	686.695	726.174	0.945634	-1.05749	0.108291	0.36085	726.174	659.537	1.10103	1.10103	0.0892672	0.28024	659.537	726.174	0.908236	-1.10103	0.0892672	0.28024	686.695	659.537	1.04118	1.04118	0.346068	0.521488
17213213	11.41	11.27	11.33	11.18	11.1	11.22	11.19	11.03	11.08	2721.15	2469.49	2574.36	2320.15	2194.99	2385.37	2336.28	2091.03	2164.77	TRUE	2588.34	2300.17	1.12528	1.12528	0.0350002	0.290937	2300.17	2588.34	0.888668	-1.12528	0.0350002	0.290937	2588.34	2197.36	1.17793	1.17793	0.0191578	0.193231	2197.36	2588.34	0.848948	-1.17793	0.0191578	0.193231	2300.17	2197.36	1.04679	1.04679	0.324717	0.515758
17213226	6.67	6.67	6.72	6.67	6.6	6.67	6.72	6.6	6.43	101.829	101.829	105.42	101.829	97.0059	101.829	105.42	97.0059	86.2229	TRUE	103.026	100.221	1.02798	1.02798	0.234295	0.40927	100.221	103.026	0.972778	-1.02798	0.234295	0.40927	103.026	96.2162	1.07077	1.07077	0.29698	0.354871	96.2162	103.026	0.933905	-1.07077	0.29698	0.354871	100.221	96.2162	1.04162	1.04162	0.526747	0.578274
17213265	7.85	7.71	7.84	7.81	7.85	7.83	7.81	7.92	7.93	230.72	209.383	229.126	224.411	230.72	227.544	224.411	242.191	243.875	TRUE	223.076	227.558	0.980305	-1.02009	0.562145	0.515239	227.558	223.076	1.02009	1.02009	0.562145	0.515239	223.076	236.826	0.941944	-1.06163	0.212008	0.32422	236.826	223.076	1.06163	1.06163	0.212008	0.32422	227.558	236.826	0.960868	-1.04073	0.226329	0.5066
17213295	9.43	9.37	9.59	9.27	9.37	9.37	9.26	9.4	9.31	689.784	661.685	770.686	617.374	661.685	661.685	613.109	675.588	634.73	TRUE	707.385	646.914	1.09348	1.09348	0.16699	0.378751	646.914	707.385	0.914515	-1.09348	0.16699	0.378751	707.385	641.142	1.10332	1.10332	0.15172	0.296055	641.142	707.385	0.906356	-1.10332	0.15172	0.296055	646.914	641.142	1.009	1.009	0.818312	0.670962
17213313	5.07	4.65	5.44	5.1	5.46	4.8	4.64	4.79	4.14	33.5909	25.1067	43.4113	34.2968	44.0173	27.8576	24.9333	27.6652	17.6305	TRUE	34.0363	35.3906	0.961734	-1.03979	0.857492	0.599519	35.3906	34.0363	1.03979	1.03979	0.857492	0.599519	34.0363	23.4096	1.45394	1.45394	0.155313	0.297763	23.4096	34.0363	0.687784	-1.45394	0.155313	0.297763	35.3906	23.4096	1.51179	1.51179	0.0979022	0.503727
17213315	5.4	4.72	5.04	4.91	4.64	4.55	4.9	4.57	4.36	42.2243	26.3549	32.8996	30.0647	24.9333	23.4254	29.8571	23.7524	20.5348	TRUE	33.8263	26.1411	1.29399	1.29399	0.200822	0.392951	26.1411	33.8263	0.772805	-1.29399	0.200822	0.392951	33.8263	24.7147	1.36867	1.36867	0.164058	0.302545	24.7147	33.8263	0.730638	-1.36867	0.164058	0.302545	26.1411	24.7147	1.05771	1.05771	0.695795	0.634153
17213319	7.04	6.97	7.25	7.05	7.06	6.78	6.93	6.97	6.39	131.599	125.366	152.219	132.514	133.436	109.896	121.938	125.366	83.8652	TRUE	136.394	125.282	1.0887	1.0887	0.376673	0.451057	125.282	136.394	0.918528	-1.0887	0.376673	0.451057	136.394	110.39	1.23557	1.23557	0.170396	0.305323	110.39	136.394	0.809341	-1.23557	0.170396	0.305323	125.282	110.39	1.13491	1.13491	0.387338	0.529575
17213321	10.81	10.88	10.97	10.96	10.8	10.98	11.06	10.96	11.28	1795.29	1884.54	2005.85	1992	1782.89	2019.8	2134.97	1992	2486.67	TRUE	1895.23	1931.56	0.981189	-1.01917	0.725671	0.562491	1931.56	1895.23	1.01917	1.01917	0.725671	0.562491	1895.23	2204.55	0.859691	-1.16321	0.123851	0.286749	2204.55	1895.23	1.16321	1.16321	0.123851	0.286749	1931.56	2204.55	0.876173	-1.14133	0.17318	0.503727
17213336	8.22	8.18	8.35	8.34	8.38	8.4	8.43	8.52	9.06	298.172	290.018	326.288	324.034	333.144	337.794	344.892	367.093	533.742	TRUE	304.826	331.657	0.9191	-1.08802	0.0836577	0.353666	331.657	304.826	1.08802	1.08802	0.0836577	0.353666	304.826	415.242	0.734092	-1.36223	0.142536	0.294653	415.242	304.826	1.36223	1.36223	0.142536	0.294653	331.657	415.242	0.798707	-1.25202	0.234288	0.5066
17213338	9.71	9.68	9.74	9.65	9.68	9.62	9.68	9.52	9.54	837.532	820.296	855.13	803.414	820.296	786.88	820.296	734.185	744.434	TRUE	837.652	803.53	1.04247	1.04247	0.0705409	0.342441	803.53	837.652	0.959264	-1.04247	0.0705409	0.342441	837.652	766.305	1.09311	1.09311	0.0694118	0.268205	766.305	837.652	0.914824	-1.09311	0.0694118	0.268205	803.53	766.305	1.04858	1.04858	0.266053	0.5066
17213349	7.27	7.35	7.39	7.24	7.23	7.25	7.24	7.18	7.13	154.343	163.144	167.73	151.167	150.123	152.219	151.167	145.009	140.07	TRUE	161.739	151.169	1.06992	1.06992	0.056411	0.327933	151.169	161.739	0.93465	-1.06992	0.056411	0.327933	161.739	145.415	1.11226	1.11226	0.0323406	0.224023	145.415	161.739	0.899073	-1.11226	0.0323406	0.224023	151.169	145.415	1.03957	1.03957	0.152934	0.503727
17213369	8.08	8.12	8.16	8.06	7.87	8.12	8.28	8.12	8.7	270.597	278.204	286.026	266.871	233.941	278.204	310.834	278.204	415.873	TRUE	278.275	259.672	1.07164	1.07164	0.254711	0.413729	259.672	278.275	0.933148	-1.07164	0.254711	0.413729	278.275	334.97	0.830746	-1.20374	0.246231	0.335648	334.97	278.275	1.20374	1.20374	0.246231	0.335648	259.672	334.97	0.775209	-1.28997	0.159262	0.503727
17213428	10.36	10.29	10.25	10.11	10.17	10.37	10.36	10.22	10.24	1314.23	1251.98	1217.75	1105.13	1152.06	1323.37	1314.23	1192.69	1209.34	TRUE	1261.32	1193.52	1.05681	1.05681	0.400184	0.459778	1193.52	1261.32	0.946247	-1.05681	0.400184	0.459778	1261.32	1238.75	1.01822	1.01822	0.658675	0.482399	1238.75	1261.32	0.982107	-1.01822	0.658675	0.482399	1193.52	1238.75	0.963487	-1.0379	0.585955	0.599329
17213446	9.12	9.12	9.28	9.13	9.12	9.1	9.12	9.13	9.14	556.408	556.408	621.668	560.278	556.408	548.748	556.408	560.278	564.175	TRUE	578.161	555.145	1.04146	1.04146	0.354819	0.449837	555.145	578.161	0.96019	-1.04146	0.354819	0.449837	578.161	560.287	1.0319	1.0319	0.459617	0.415754	560.287	578.161	0.969085	-1.0319	0.459617	0.415754	555.145	560.287	0.990822	-1.00926	0.274297	0.5066
17213462	6.11	6.11	6.02	5.97	5.88	6.02	6.02	6.06	6.19	69.0706	69.0706	64.8934	62.6829	58.892	64.8934	64.8934	66.7178	73.0089	TRUE	67.6782	62.1561	1.08884	1.08884	0.0691541	0.33973	62.1561	67.6782	0.918406	-1.08884	0.0691541	0.33973	67.6782	68.2067	0.992252	-1.00781	0.860713	0.541377	68.2067	67.6782	1.00781	1.00781	0.860713	0.541377	62.1561	68.2067	0.91129	-1.09735	0.115551	0.503727
17213490	5.39	5.28	5.38	5.53	5.32	5.38	5.36	5.42	5.55	41.9326	38.8542	41.6429	46.2057	39.9466	41.6429	41.0696	42.8137	46.8507	TRUE	40.8099	42.5984	0.958015	-1.04383	0.444577	0.475521	42.5984	40.8099	1.04383	1.04383	0.444577	0.475521	40.8099	43.578	0.93648	-1.06783	0.233354	0.333175	43.578	40.8099	1.06783	1.06783	0.233354	0.333175	42.5984	43.578	0.977521	-1.023	0.718811	0.641278
17213515	5	4.91	4.94	4.96	5	5	5	5.1	5.07	32	30.0647	30.6965	31.125	32	32	32	34.2968	33.5909	TRUE	30.9204	31.7083	0.975151	-1.02548	0.285771	0.425039	31.7083	30.9204	1.02548	1.02548	0.285771	0.425039	30.9204	33.2959	0.928655	-1.07683	0.0552602	0.255806	33.2959	30.9204	1.07683	1.07683	0.0552602	0.255806	31.7083	33.2959	0.952319	-1.05007	0.098238	0.503727
17213548	10.95	10.97	11.06	11.15	11.1	11.25	11.15	11.19	11.47	1978.24	2005.85	2134.97	2272.4	2194.99	2435.5	2272.4	2336.28	2836.7	TRUE	2039.69	2300.96	0.886449	-1.1281	0.0381758	0.29822	2300.96	2039.69	1.1281	1.1281	0.0381758	0.29822	2039.69	2481.8	0.821859	-1.21675	0.0750104	0.271484	2481.8	2039.69	1.21675	1.21675	0.0750104	0.271484	2300.96	2481.8	0.927136	-1.07859	0.399545	0.534399
17213572	5.54	5.58	5.28	5.48	5.58	5.48	5.31	5.31	5.57	46.5271	47.8352	38.8542	44.6318	47.8352	44.6318	39.6706	39.6706	47.5048	TRUE	44.4055	45.6996	0.971683	-1.02914	0.688228	0.551908	45.6996	44.4055	1.02914	1.02914	0.688228	0.551908	44.4055	42.282	1.05022	1.05022	0.608783	0.467686	42.282	44.4055	0.952179	-1.05022	0.608783	0.467686	45.6996	42.282	1.08083	1.08083	0.292423	0.509305
17213578	6.64	6.52	6.57	6.56	6.47	6.57	6.5	6.35	5.95	99.7331	91.7731	95.0095	94.3532	88.647	95.0095	90.5097	81.5719	61.8199	TRUE	95.5052	92.6699	1.0306	1.0306	0.40795	0.462828	92.6699	95.5052	0.970312	-1.0306	0.40795	0.462828	95.5052	77.9672	1.22494	1.22494	0.116609	0.286063	77.9672	95.5052	0.816365	-1.22494	0.116609	0.286063	92.6699	77.9672	1.18858	1.18858	0.166803	0.503727
17213580	11.57	11.65	11.79	11.67	11.69	11.66	11.69	11.77	11.59	3040.3	3213.66	3541.14	3258.52	3304	3236.01	3304	3492.39	3082.75	TRUE	3265.04	3266.18	0.99965	-1.00035	0.994221	0.63419	3266.18	3265.04	1.00035	1.00035	0.994221	0.63419	3265.04	3293.05	0.991493	-1.00858	0.889125	0.549198	3293.05	3265.04	1.00858	1.00858	0.889125	0.549198	3266.18	3293.05	0.99184	-1.00823	0.833872	0.675594
17213593	4.41	4.25	3.94	4.07	4.21	4.13	4.66	4.43	4.37	21.259	19.0273	15.3482	16.7955	18.507	17.5087	25.2813	21.5557	20.6776	TRUE	18.5448	17.6037	1.05346	1.05346	0.627471	0.534903	17.6037	18.5448	0.949252	-1.05346	0.627471	0.534903	18.5448	22.5049	0.824035	-1.21354	0.150043	0.295527	22.5049	18.5448	1.21354	1.21354	0.150043	0.295527	17.6037	22.5049	0.782217	-1.27842	0.0306048	0.503727
17213595	4.35	4.09	4.34	4.42	4.56	4.41	4.59	4.23	4.13	20.393	17.0299	20.2521	21.4068	23.5883	21.259	24.0839	18.7654	17.5087	TRUE	19.225	22.0847	0.870512	-1.14875	0.0982563	0.357925	22.0847	19.225	1.14875	1.14875	0.0982563	0.357925	19.225	20.1193	0.955548	-1.04652	0.716635	0.50118	20.1193	19.225	1.04652	1.04652	0.716635	0.50118	22.0847	20.1193	1.09769	1.09769	0.412629	0.539536
17213645	7.4	7.38	7.42	7.38	7.38	7.38	7.38	7.28	7.38	168.897	166.572	171.255	166.572	166.572	166.572	166.572	155.417	166.572	TRUE	168.908	166.572	1.01402	1.01402	0.159048	0.375022	166.572	168.908	0.98617	-1.01402	0.159048	0.375022	168.908	162.853	1.03718	1.03718	0.200695	0.319054	162.853	168.908	0.964156	-1.03718	0.200695	0.319054	166.572	162.853	1.02283	1.02283	0.373901	0.523826
17213666	4.32	4.48	4.33	4.3	4.32	3.98	4.34	4.32	4.26	19.9733	22.3159	20.1122	19.6983	19.9733	15.7797	20.2521	19.9733	19.1597	TRUE	20.8005	18.4838	1.12534	1.12534	0.209899	0.396142	18.4838	20.8005	0.888623	-1.12534	0.209899	0.396142	20.8005	19.795	1.05079	1.05079	0.290673	0.352842	19.795	20.8005	0.951662	-1.05079	0.290673	0.352842	18.4838	19.795	0.933759	-1.07094	0.399978	0.534591
17213669	7.35	7.29	7.38	7.21	7.18	7.15	7.2	7.04	7.04	163.144	156.498	166.572	148.056	145.009	142.025	147.033	131.599	131.599	TRUE	162.071	145.03	1.1175	1.1175	0.00767351	0.190143	145.03	162.071	0.894854	-1.1175	0.00767351	0.190143	162.071	136.744	1.18522	1.18522	0.01297	0.182004	136.744	162.071	0.843725	-1.18522	0.01297	0.182004	145.03	136.744	1.0606	1.0606	0.201798	0.5066
17213674	6.47	5.8	6.19	6.48	6.29	6.65	6.02	6.12	5.94	88.647	55.7152	73.0089	89.2636	78.249	100.427	64.8934	69.551	61.3929	TRUE	72.457	89.3131	0.81127	-1.23264	0.215442	0.400096	89.3131	72.457	1.23264	1.23264	0.215442	0.400096	72.457	65.2791	1.10996	1.10996	0.504494	0.432408	65.2791	72.457	0.900935	-1.10996	0.504494	0.432408	89.3131	65.2791	1.36817	1.36817	0.0244105	0.503727
17213676	9.69	9.71	9.72	9.74	9.72	9.67	9.72	9.8	9.71	826.001	837.532	843.357	855.13	843.357	814.629	843.357	891.444	837.532	TRUE	835.63	837.706	0.997522	-1.00248	0.881474	0.605098	837.706	835.63	1.00248	1.00248	0.881474	0.605098	835.63	857.444	0.974559	-1.02611	0.288247	0.352242	857.444	835.63	1.02611	1.02611	0.288247	0.352242	837.706	857.444	0.97698	-1.02356	0.398271	0.5337
17213687	10.81	10.8	10.67	10.74	10.72	10.72	10.73	10.69	10.54	1795.29	1782.89	1629.26	1710.26	1686.71	1686.71	1698.45	1652	1488.87	TRUE	1735.81	1694.56	1.02434	1.02434	0.487295	0.490489	1694.56	1735.81	0.976237	-1.02434	0.487295	0.490489	1735.81	1613.11	1.07607	1.07607	0.2134	0.325058	1613.11	1735.81	0.929309	-1.07607	0.2134	0.325058	1694.56	1613.11	1.0505	1.0505	0.27225	0.5066
17213702	8.4	8.45	8.43	8.54	8.21	8.64	8.62	8.52	8.82	337.794	349.706	344.892	372.217	296.112	398.932	393.44	367.093	451.944	TRUE	344.131	355.754	0.967328	-1.03378	0.726702	0.562759	355.754	344.131	1.03378	1.03378	0.726702	0.562759	344.131	404.159	0.851474	-1.17443	0.0766894	0.272659	404.159	344.131	1.17443	1.17443	0.0766894	0.272659	355.754	404.159	0.880233	-1.13606	0.289902	0.508847
17213808	4.27	4.27	4.23	4.27	4.27	4.27	4.33	4.27	4.27	19.2929	19.2929	18.7654	19.2929	19.2929	19.2929	20.1122	19.2929	19.2929	TRUE	19.1171	19.2929	0.990885	-1.0092	0.373901	0.450288	19.2929	19.1171	1.0092	1.0092	0.373901	0.450288	19.1171	19.566	0.977055	-1.02348	0.239089	0.334297	19.566	19.1171	1.02348	1.02348	0.239089	0.334297	19.2929	19.566	0.986042	-1.01416	0.373901	0.523826
17213880	9.55	9.6	9.63	9.51	9.57	9.73	9.69	9.64	9.69	749.612	776.047	792.353	729.114	760.076	849.223	826.001	797.865	826.001	TRUE	772.671	779.471	0.991276	-1.0088	0.867003	0.60156	779.471	772.671	1.0088	1.0088	0.867003	0.60156	772.671	816.622	0.946179	-1.05688	0.0478663	0.250712	816.622	772.671	1.05688	1.05688	0.0478663	0.250712	779.471	816.622	0.954506	-1.04766	0.374519	0.523991
17213890	5.72	5.95	4.97	5.72	5.61	5.48	5.72	5.9	5.8	52.7098	61.8199	31.3414	52.7098	48.8403	44.6318	52.7098	59.7141	55.7152	TRUE	48.6237	48.7273	0.997874	-1.00213	0.991673	0.63419	48.7273	48.6237	1.00213	1.00213	0.991673	0.63419	48.6237	56.0464	0.867562	-1.15266	0.467597	0.41863	56.0464	48.6237	1.15266	1.15266	0.467597	0.41863	48.7273	56.0464	0.86941	-1.15021	0.0770258	0.503727
17213976	5.32	5.32	4.62	5.3	5.32	4.99	5.4	5.09	5.85	39.9466	39.9466	24.59	39.3966	39.9466	31.779	42.2243	34.0598	57.68	TRUE	34.8277	37.0407	0.940255	-1.06354	0.720268	0.560918	37.0407	34.8277	1.06354	1.06354	0.720268	0.560918	34.8277	44.6547	0.779934	-1.28216	0.317529	0.362641	44.6547	34.8277	1.28216	1.28216	0.317529	0.362641	37.0407	44.6547	0.829492	-1.20556	0.362276	0.523826
17213990	10.91	10.86	10.89	10.86	10.9	10.83	10.86	10.85	10.8	1924.14	1858.6	1897.65	1858.6	1910.85	1820.35	1858.6	1845.76	1782.89	TRUE	1893.46	1863.27	1.01621	1.01621	0.404206	0.461109	1863.27	1893.46	0.984052	-1.01621	0.404206	0.461109	1893.46	1829.08	1.0352	1.0352	0.099679	0.28411	1829.08	1893.46	0.965998	-1.0352	0.099679	0.28411	1863.27	1829.08	1.01869	1.01869	0.385807	0.529304
17214018	5.26	5.22	5.26	5.16	5.25	5.31	5.26	5.27	5.29	38.3193	37.2715	38.3193	35.7532	38.0546	39.6706	38.3193	38.5859	39.1245	TRUE	37.97	37.8262	1.0038	1.0038	0.909523	0.611982	37.8262	37.97	0.996211	-1.0038	0.909523	0.611982	37.97	38.6766	0.981733	-1.01861	0.169398	0.304903	38.6766	37.97	1.01861	1.01861	0.169398	0.304903	37.8262	38.6766	0.978013	-1.02248	0.504502	0.571338
17214023	6.1	6.52	6.05	6.36	6.37	6.4	6.3	6.2	6.35	68.5935	91.7731	66.257	82.1393	82.7106	84.4485	78.7932	73.5167	81.5719	TRUE	75.5412	83.0994	0.909046	-1.10005	0.407445	0.462679	83.0994	75.5412	1.10005	1.10005	0.407445	0.462679	75.5412	77.9606	0.968966	-1.03203	0.789564	0.521434	77.9606	75.5412	1.03203	1.03203	0.789564	0.521434	83.0994	77.9606	1.06592	1.06592	0.105181	0.503727
17214025	8.82	8.96	9.15	9.31	9.02	8.9	9.08	8.69	8.91	451.944	497.999	568.1	634.73	519.147	477.713	541.193	413.001	481.036	TRUE	506.014	543.863	0.930407	-1.0748	0.54871	0.510372	543.863	506.014	1.0748	1.0748	0.54871	0.510372	506.014	478.41	1.0577	1.0577	0.611077	0.468566	478.41	506.014	0.945447	-1.0577	0.611077	0.468566	543.863	478.41	1.13682	1.13682	0.335346	0.517963
17214027	4.82	4.81	4.7	4.85	4.73	4.77	4.77	4.94	4.91	28.2465	28.0514	25.9921	28.84	26.5382	27.2843	27.2843	30.6965	30.0647	TRUE	27.43	27.5542	0.995493	-1.00453	0.906202	0.610967	27.5542	27.43	1.00453	1.00453	0.906202	0.610967	27.43	29.3485	0.93463	-1.06994	0.206041	0.320896	29.3485	27.43	1.06994	1.06994	0.206041	0.320896	27.5542	29.3485	0.938862	-1.06512	0.223966	0.5066
17214039	8.81	8.96	9.17	9.37	9.03	9.05	9.12	8.69	9	448.822	497.999	576.03	661.685	522.758	530.056	556.408	413.001	512	TRUE	507.617	571.499	0.88822	-1.12585	0.33539	0.443107	571.499	507.617	1.12585	1.12585	0.33539	0.443107	507.617	493.803	1.02798	1.02798	0.818205	0.529199	493.803	507.617	0.972786	-1.02798	0.818205	0.529199	571.499	493.803	1.15734	1.15734	0.277884	0.5066
17214041	8.81	8.96	9.17	9.37	9.03	9.05	9.12	8.69	9	448.822	497.999	576.03	661.685	522.758	530.056	556.408	413.001	512	TRUE	507.617	571.499	0.88822	-1.12585	0.33539	0.443107	571.499	507.617	1.12585	1.12585	0.33539	0.443107	507.617	493.803	1.02798	1.02798	0.818205	0.529199	493.803	507.617	0.972786	-1.02798	0.818205	0.529199	571.499	493.803	1.15734	1.15734	0.277884	0.5066
17214043	8.81	8.96	9.17	9.37	9.03	9.05	9.12	8.69	9	448.822	497.999	576.03	661.685	522.758	530.056	556.408	413.001	512	TRUE	507.617	571.499	0.88822	-1.12585	0.33539	0.443107	571.499	507.617	1.12585	1.12585	0.33539	0.443107	507.617	493.803	1.02798	1.02798	0.818205	0.529199	493.803	507.617	0.972786	-1.02798	0.818205	0.529199	571.499	493.803	1.15734	1.15734	0.277884	0.5066
17214045	4.51	4.27	4.74	4.19	4.52	4.35	4.12	4.35	4.35	22.7848	19.2929	26.7228	18.2522	22.9433	20.393	17.3878	20.393	20.393	TRUE	22.9335	20.5295	1.1171	1.1171	0.397261	0.458941	20.5295	22.9335	0.895174	-1.1171	0.397261	0.458941	22.9335	19.3912	1.18267	1.18267	0.209072	0.322705	19.3912	22.9335	0.845541	-1.18267	0.209072	0.322705	20.5295	19.3912	1.0587	1.0587	0.536569	0.582313
17214053	8.84	8.86	9.05	8.84	8.84	8.84	8.81	8.84	8.58	458.253	464.65	530.056	458.253	458.253	458.253	448.822	458.253	382.681	TRUE	484.319	458.253	1.05688	1.05688	0.319339	0.438137	458.253	484.319	0.946179	-1.05688	0.319339	0.438137	484.319	429.919	1.12654	1.12654	0.175	0.306614	429.919	484.319	0.887676	-1.12654	0.175	0.306614	458.253	429.919	1.06591	1.06591	0.299232	0.511131
17214075	8.74	8.7	8.71	8.67	8.76	8.75	8.71	8.67	8.74	427.565	415.873	418.766	407.315	433.534	430.539	418.766	407.315	427.565	TRUE	420.735	423.796	0.992777	-1.00728	0.7509	0.570202	423.796	420.735	1.00728	1.00728	0.7509	0.570202	420.735	417.882	1.00683	1.00683	0.697859	0.494625	417.882	420.735	0.993219	-1.00683	0.697859	0.494625	423.796	417.882	1.01415	1.01415	0.591393	0.601269
17214100	6.6	6.53	6.53	6.56	6.37	6.63	6.25	6.43	6.26	97.0059	92.4115	92.4115	94.3532	82.7106	99.0442	76.1093	86.2229	76.6386	TRUE	93.9429	92.036	1.02072	1.02072	0.727	0.562872	92.036	93.9429	0.979701	-1.02072	0.727	0.562872	93.9429	79.6569	1.17934	1.17934	0.0169593	0.188928	79.6569	93.9429	0.847929	-1.17934	0.0169593	0.188928	92.036	79.6569	1.1554	1.1554	0.102335	0.503727
17214106	4.58	4.71	4.57	4.34	4.74	4.62	4.57	4.71	4.54	23.9176	26.1729	23.7524	20.2521	26.7228	24.59	23.7524	26.1729	23.2636	TRUE	24.6143	23.855	1.03183	1.03183	0.730816	0.563218	23.855	24.6143	0.969152	-1.03183	0.730816	0.563218	24.6143	24.3963	1.00894	1.00894	0.863668	0.542171	24.3963	24.6143	0.991143	-1.00894	0.863668	0.542171	23.855	24.3963	0.977812	-1.02269	0.809797	0.668309
17214120	5.18	4.7	5.2	4.97	5.21	5.28	5.04	5.19	5.41	36.2523	25.9921	36.7583	31.3414	37.014	38.8542	32.8996	36.5044	42.5179	TRUE	33.0009	35.7366	0.923449	-1.0829	0.547893	0.510044	35.7366	33.0009	1.0829	1.0829	0.547893	0.510044	33.0009	37.3073	0.884569	-1.13049	0.391948	0.388352	37.3073	33.0009	1.13049	1.13049	0.391948	0.388352	35.7366	37.3073	0.957896	-1.04395	0.685364	0.630758
17214126	4.83	4.71	4.82	5.07	5.01	5.01	4.77	4.9	4.9	28.443	26.1729	28.2465	33.5909	32.2226	32.2226	27.2843	29.8571	29.8571	TRUE	27.6208	32.6787	0.845223	-1.18312	0.00413351	0.165646	32.6787	27.6208	1.18312	1.18312	0.00413351	0.165646	27.6208	28.9995	0.952458	-1.04992	0.287137	0.351962	28.9995	27.6208	1.04992	1.04992	0.287137	0.351962	32.6787	28.9995	1.12687	1.12687	0.0193053	0.503727
17214142	5.07	4.84	4.71	5.04	4.8	4.87	4.62	4.58	4.28	33.5909	28.6408	26.1729	32.8996	27.8576	29.2426	24.59	23.9176	19.4271	TRUE	29.4682	30	0.982275	-1.01805	0.850713	0.597616	30	29.4682	1.01805	1.01805	0.850713	0.597616	29.4682	22.6449	1.30132	1.30132	0.0659743	0.264872	22.6449	29.4682	0.768452	-1.30132	0.0659743	0.264872	30	22.6449	1.3248	1.3248	0.029195	0.503727
17214149	11.84	11.82	11.9	11.88	11.83	11.84	11.84	11.75	11.82	3666.02	3615.55	3821.7	3769.09	3640.7	3666.02	3666.02	3444.31	3615.55	TRUE	3701.09	3691.94	1.00248	1.00248	0.906777	0.611199	3691.94	3701.09	0.997526	-1.00248	0.906777	0.611199	3701.09	3575.3	1.03519	1.03519	0.240659	0.334567	3575.3	3701.09	0.966011	-1.03519	0.240659	0.334567	3691.94	3575.3	1.03262	1.03262	0.207884	0.5066
17214162	4.52	4.36	4.52	4.52	4.85	4.12	4.53	4.53	4.64	22.9433	20.5348	22.9433	22.9433	28.84	17.3878	23.1029	23.1029	24.9333	TRUE	22.1405	23.057	0.960248	-1.0414	0.800966	0.583764	23.057	22.1405	1.0414	1.0414	0.800966	0.583764	22.1405	23.713	0.933684	-1.07103	0.193888	0.315675	23.713	22.1405	1.07103	1.07103	0.193888	0.315675	23.057	23.713	0.972337	-1.02845	0.854824	0.680557
17214166	9.35	9.33	9.27	9.32	9.31	9.25	9.32	9.34	9.32	652.575	643.591	617.374	639.145	634.73	608.874	639.145	648.067	639.145	TRUE	637.846	627.583	1.01635	1.01635	0.508835	0.497489	627.583	637.846	0.983909	-1.01635	0.508835	0.497489	637.846	642.119	0.993346	-1.0067	0.716773	0.501219	642.119	637.846	1.0067	1.0067	0.716773	0.501219	627.583	642.119	0.977362	-1.02316	0.21588	0.5066
17214197	6.39	6.33	6.31	6.31	6.31	6.37	6.31	6.34	6.23	83.8652	80.4489	79.3413	79.3413	79.3413	82.7106	79.3413	81.0084	75.0614	TRUE	81.2184	80.4644	1.00937	1.00937	0.691192	0.5529	80.4644	81.2184	0.990716	-1.00937	0.691192	0.5529	81.2184	78.4704	1.03502	1.03502	0.28604	0.351838	78.4704	81.2184	0.966165	-1.03502	0.28604	0.351838	80.4644	78.4704	1.02541	1.02541	0.395546	0.532863
17214220	8.44	8.53	8.3	8.52	8.55	8.36	8.5	8.52	8.61	347.291	369.646	315.173	367.093	374.806	328.557	362.039	367.093	390.722	TRUE	344.037	356.819	0.964178	-1.03715	0.581131	0.52109	356.819	344.037	1.03715	1.03715	0.581131	0.52109	344.037	373.285	0.921647	-1.08501	0.18166	0.310244	373.285	344.037	1.08501	1.08501	0.18166	0.310244	356.819	373.285	0.955889	-1.04615	0.382934	0.528078
17214234	5.7	5.69	5.62	4.91	5.31	5.45	5.45	5.51	5.37	51.9842	51.6251	49.18	30.0647	39.6706	43.7133	43.7133	45.5696	41.3553	TRUE	50.9297	37.8162	1.34677	1.34677	0.0339982	0.289413	37.8162	50.9297	0.742517	-1.34677	0.0339982	0.289413	50.9297	43.5461	1.16956	1.16956	0.00799727	0.169475	43.5461	50.9297	0.855022	-1.16956	0.00799727	0.169475	37.8162	43.5461	0.868419	-1.15152	0.246764	0.5066
17214257	10.9	10.97	10.89	10.92	10.94	10.92	10.93	10.88	11.08	1910.85	2005.85	1897.65	1937.53	1964.57	1937.53	1951	1884.54	2164.77	TRUE	1938.12	1946.54	0.995673	-1.00435	0.822906	0.59017	1946.54	1938.12	1.00435	1.00435	0.822906	0.59017	1938.12	2000.11	0.969008	-1.03198	0.533787	0.442627	2000.11	1938.12	1.03198	1.03198	0.533787	0.442627	1946.54	2000.11	0.973219	-1.02752	0.562866	0.592226
17214269	4.26	4.41	4.33	4.41	4.41	4.42	4.41	4.41	4.41	19.1597	21.259	20.1122	21.259	21.259	21.4068	21.259	21.259	21.259	TRUE	20.1769	21.3083	0.946907	-1.05607	0.136714	0.367054	21.3083	20.1769	1.05607	1.05607	0.136714	0.367054	20.1769	21.259	0.949103	-1.05363	0.149176	0.295369	21.259	20.1769	1.05363	1.05363	0.149176	0.295369	21.3083	21.259	1.00232	1.00232	0.373901	0.523826
17214293	9.29	9.36	9.31	9.35	9.43	9.27	9.27	9.35	9.05	625.992	657.114	634.73	652.575	689.784	617.374	617.374	652.575	530.056	TRUE	639.279	653.244	0.978622	-1.02185	0.574395	0.518907	653.244	639.279	1.02185	1.02185	0.574395	0.518907	639.279	600.001	1.06546	1.06546	0.354945	0.377506	600.001	639.279	0.93856	-1.06546	0.354945	0.377506	653.244	600.001	1.08874	1.08874	0.273614	0.5066
17214307	5.94	5.94	5.94	5.94	6.1	5.94	5.94	5.8	5.98	61.3929	61.3929	61.3929	61.3929	68.5935	61.3929	61.3929	55.7152	63.1189	TRUE	61.3929	63.7931	0.962375	-1.0391	0.373901	0.450288	63.7931	61.3929	1.0391	1.0391	0.373901	0.450288	61.3929	60.0757	1.02193	1.02193	0.587526	0.460366	60.0757	61.3929	0.978544	-1.02193	0.587526	0.460366	63.7931	60.0757	1.06188	1.06188	0.320469	0.515003
17214341	6.66	6.77	6.5	6.51	6.57	6.55	6.45	6.39	6.56	101.125	109.137	90.5097	91.1392	95.0095	93.7015	87.4266	83.8652	94.3532	TRUE	100.257	93.2834	1.07476	1.07476	0.274563	0.420458	93.2834	100.257	0.930439	-1.07476	0.274563	0.420458	100.257	88.5483	1.13223	1.13223	0.132512	0.290198	88.5483	100.257	0.88321	-1.13223	0.132512	0.290198	93.2834	88.5483	1.05347	1.05347	0.222594	0.5066
17214387	5.68	5.94	5.27	5.56	5.61	5.66	5.79	5.68	5.75	51.2685	61.3929	38.5859	47.1766	48.8403	50.5626	55.3304	51.2685	53.8174	TRUE	50.4157	48.8599	1.03184	1.03184	0.826996	0.591263	48.8599	50.4157	0.969139	-1.03184	0.826996	0.591263	50.4157	53.4721	0.942842	-1.06062	0.672083	0.486729	53.4721	50.4157	1.06062	1.06062	0.672083	0.486729	48.8599	53.4721	0.913745	-1.0944	0.039858	0.503727
17214400	4.84	4.78	4.72	4.81	4.78	4.7	4.57	4.81	4.79	28.6408	27.4741	26.3549	28.0514	27.4741	25.9921	23.7524	28.0514	27.6652	TRUE	27.4899	27.1725	1.01168	1.01168	0.74237	0.567047	27.1725	27.4899	0.988453	-1.01168	0.74237	0.567047	27.4899	26.4897	1.03776	1.03776	0.547314	0.44617	26.4897	27.4899	0.963613	-1.03776	0.547314	0.44617	27.1725	26.4897	1.02578	1.02578	0.67333	0.626996
17214409	9.99	9.96	9.94	9.89	9.97	9.89	9.84	9.92	9.8	1016.93	995.999	982.286	948.826	1002.93	948.826	916.506	968.763	891.444	TRUE	998.404	966.86	1.03263	1.03263	0.20143	0.393073	966.86	998.404	0.968405	-1.03263	0.20143	0.393073	998.404	925.571	1.07869	1.07869	0.0430437	0.242698	925.571	998.404	0.92705	-1.07869	0.0430437	0.242698	966.86	925.571	1.04461	1.04461	0.228287	0.5066
17214421	8.04	8.28	8.18	8.25	8.21	8.13	8.24	8.25	8.21	263.197	310.834	290.018	304.437	296.112	280.139	302.334	304.437	296.112	TRUE	288.016	293.563	0.981107	-1.01926	0.738905	0.565767	293.563	288.016	1.01926	1.01926	0.738905	0.565767	288.016	300.961	0.956989	-1.04494	0.40788	0.395301	300.961	288.016	1.04494	1.04494	0.40788	0.395301	293.563	300.961	0.975418	-1.0252	0.382868	0.528068
17214433	6.6	6.65	6.54	6.59	6.59	6.59	6.6	6.59	6.3	97.0059	100.427	93.0542	96.3358	96.3358	96.3358	97.0059	96.3358	78.7932	TRUE	96.829	96.3358	1.00512	1.00512	0.828271	0.591595	96.3358	96.829	0.994907	-1.00512	0.828271	0.591595	96.829	90.7116	1.06744	1.06744	0.388664	0.386887	90.7116	96.829	0.936823	-1.06744	0.388664	0.386887	96.3358	90.7116	1.062	1.062	0.398947	0.534034
17214449	10.21	10.21	10.07	10.24	10.31	10.21	10.21	10.21	10.13	1184.45	1184.45	1074.91	1209.34	1269.46	1184.45	1184.45	1184.45	1120.56	TRUE	1147.94	1221.08	0.940097	-1.06372	0.174691	0.382774	1221.08	1147.94	1.06372	1.06372	0.174691	0.382774	1147.94	1163.15	0.986919	-1.01325	0.737077	0.506577	1163.15	1147.94	1.01325	1.01325	0.737077	0.506577	1221.08	1163.15	1.0498	1.0498	0.15422	0.503727
17214462	7.62	7.56	7.74	7.54	7.56	7.56	7.47	7.62	7.51	196.72	188.706	213.783	186.108	188.706	188.706	177.294	196.72	182.278	TRUE	199.736	187.84	1.06333	1.06333	0.185313	0.386851	187.84	199.736	0.940442	-1.06333	0.185313	0.386851	199.736	185.431	1.07715	1.07715	0.203206	0.31981	185.431	199.736	0.928378	-1.07715	0.203206	0.31981	187.84	185.431	1.01299	1.01299	0.703377	0.636075
17214476	6.27	6.16	6.25	6.08	6.08	6.08	5.75	5.61	6.24	77.1717	71.5064	76.1093	67.6492	67.6492	67.6492	53.8174	48.8403	75.5835	TRUE	74.9291	67.6492	1.10761	1.10761	0.013838	0.230783	67.6492	74.9291	0.902842	-1.10761	0.013838	0.230783	74.9291	59.4137	1.26114	1.26114	0.138234	0.292259	59.4137	74.9291	0.792933	-1.26114	0.138234	0.292259	67.6492	59.4137	1.13861	1.13861	0.372656	0.523826
17214487	7.09	7.09	7.09	7.09	7.1	7.07	7.09	7.14	6.99	136.239	136.239	136.239	136.239	137.187	134.364	136.239	141.044	127.116	TRUE	136.239	135.93	1.00228	1.00228	0.72814	0.562872	135.93	136.239	0.997729	-1.00228	0.72814	0.562872	136.239	134.8	1.01068	1.01068	0.742275	0.507912	134.8	136.239	0.989433	-1.01068	0.742275	0.507912	135.93	134.8	1.00839	1.00839	0.799659	0.665034
17214543	9.88	9.91	9.83	9.91	9.97	9.94	9.91	9.91	9.87	942.272	962.071	910.175	962.071	1002.93	982.286	962.071	962.071	935.763	TRUE	938.173	982.428	0.954953	-1.04717	0.0822318	0.352246	982.428	938.173	1.04717	1.04717	0.0822318	0.352246	938.173	953.302	0.98413	-1.01613	0.435571	0.406092	953.302	938.173	1.01613	1.01613	0.435571	0.406092	982.428	953.302	1.03055	1.03055	0.118561	0.503727
17214564	4.27	4.14	4.27	4.27	4.27	4.14	4.51	4.27	4.56	19.2929	17.6305	19.2929	19.2929	19.2929	17.6305	22.7848	19.2929	23.5883	TRUE	18.7388	18.7388	1	1	1	0.63419	18.7388	18.7388	1	1	1	0.63419	18.7388	21.8887	0.856095	-1.1681	0.0923971	0.281811	21.8887	18.7388	1.1681	1.1681	0.0923971	0.281811	18.7388	21.8887	0.856095	-1.1681	0.0923971	0.503727
17214588	4.48	4.32	4.26	4.22	3.96	4.22	3.71	4.13	4.38	22.3159	19.9733	19.1597	18.6357	15.5625	18.6357	13.0864	17.5087	20.8215	TRUE	20.4829	17.6113	1.16306	1.16306	0.108538	0.36085	17.6113	20.4829	0.859804	-1.16306	0.108538	0.36085	20.4829	17.1389	1.19512	1.19512	0.241131	0.334643	17.1389	20.4829	0.836738	-1.19512	0.241131	0.334643	17.6113	17.1389	1.02757	1.02757	0.857264	0.681571
17214593	7.45	7.61	7.52	7.6	7.63	7.66	7.6	7.7	7.8	174.853	195.361	183.546	194.012	198.088	202.251	194.012	207.937	222.861	TRUE	184.587	198.117	0.931707	-1.0733	0.102069	0.358637	198.117	184.587	1.0733	1.0733	0.102069	0.358637	184.587	208.27	0.886287	-1.1283	0.0816291	0.275129	208.27	184.587	1.1283	1.1283	0.0816291	0.275129	198.117	208.27	0.951251	-1.05125	0.306226	0.512142
17214622	5.77	5.63	5.72	5.85	6.07	5.8	5.71	5.8	5.87	54.5686	49.5221	52.7098	57.68	67.1819	55.7152	52.3457	55.7152	58.4852	TRUE	52.2668	60.1924	0.86833	-1.15164	0.107632	0.360172	60.1924	52.2668	1.15164	1.15164	0.107632	0.360172	52.2668	55.5154	0.941484	-1.06215	0.23187	0.333038	55.5154	52.2668	1.06215	1.06215	0.23187	0.333038	60.1924	55.5154	1.08425	1.08425	0.303066	0.511535
17214663	4.6	4.6	4.6	4.65	4.6	4.7	4.51	4.6	4.13	24.2515	24.2515	24.2515	25.1067	24.2515	25.9921	22.7848	24.2515	17.5087	TRUE	24.2515	25.1167	0.96555	-1.03568	0.160182	0.375315	25.1167	24.2515	1.03568	1.03568	0.160182	0.375315	24.2515	21.515	1.12719	1.12719	0.252325	0.338254	21.515	24.2515	0.887162	-1.12719	0.252325	0.338254	25.1167	21.515	1.16741	1.16741	0.16273	0.503727
17214672	4.9	4.66	4.66	4.66	4.39	4.65	4.74	4.59	4.58	29.8571	25.2813	25.2813	25.2813	20.9663	25.1067	26.7228	24.0839	23.9176	TRUE	26.8066	23.7848	1.12705	1.12705	0.219433	0.401769	23.7848	26.8066	0.887274	-1.12705	0.219433	0.401769	26.8066	24.9081	1.07622	1.07622	0.34516	0.374572	24.9081	26.8066	0.92918	-1.07622	0.34516	0.374572	23.7848	24.9081	0.9549	-1.04723	0.539754	0.583046
17214685	7.69	7.67	7.69	7.71	7.68	7.74	7.72	7.65	7.69	206.5	203.657	206.5	209.383	205.074	213.783	210.839	200.854	206.5	TRUE	205.553	209.413	0.981565	-1.01878	0.22411	0.404575	209.413	205.553	1.01878	1.01878	0.22411	0.404575	205.553	206.064	0.997517	-1.00249	0.874581	0.545227	206.064	205.553	1.00249	1.00249	0.874581	0.545227	209.413	206.064	1.01625	1.01625	0.431409	0.546058
17214711	4.16	4.1	4.09	4.16	4.16	4.15	4.16	4.1	4.4	17.8766	17.1484	17.0299	17.8766	17.8766	17.7531	17.8766	17.1484	21.1121	TRUE	17.3516	17.8354	0.972874	-1.02788	0.145215	0.370027	17.8354	17.3516	1.02788	1.02788	0.145215	0.370027	17.3516	18.7124	0.927282	-1.07842	0.336363	0.370381	18.7124	17.3516	1.07842	1.07842	0.336363	0.370381	17.8354	18.7124	0.953136	-1.04917	0.511643	0.573764
17214722	7.25	7.3	7.35	7.26	7.44	7.28	7.28	7.43	7.16	152.219	157.586	163.144	153.277	173.645	155.417	155.417	172.446	143.013	TRUE	157.65	160.78	0.980531	-1.01986	0.685797	0.551205	160.78	157.65	1.01986	1.01986	0.685797	0.551205	157.65	156.959	1.0044	1.0044	0.943087	0.562622	156.959	157.65	0.995617	-1.0044	0.943087	0.562622	160.78	156.959	1.02435	1.02435	0.7391	0.646887
17214729	4.31	4.24	4.27	4.15	4.24	4.15	4.63	4.24	4.24	19.8353	18.8959	19.2929	17.7531	18.8959	17.7531	24.761	18.8959	18.8959	TRUE	19.3414	18.134	1.06658	1.06658	0.0614217	0.329984	18.134	19.3414	0.937577	-1.06658	0.0614217	0.329984	19.3414	20.8509	0.927602	-1.07805	0.487046	0.425678	20.8509	19.3414	1.07805	1.07805	0.487046	0.425678	18.134	20.8509	0.869699	-1.14982	0.244268	0.5066
17214731	4.21	4.25	4.3	4.33	4.26	3.98	4.2	4.21	4.06	18.507	19.0273	19.6983	20.1122	19.1597	15.7797	18.3792	18.507	16.6795	TRUE	19.0775	18.3505	1.03962	1.03962	0.621021	0.533104	18.3505	19.0775	0.961892	-1.03962	0.621021	0.533104	19.0775	17.8552	1.06846	1.06846	0.147803	0.295066	17.8552	19.0775	0.935928	-1.06846	0.147803	0.295066	18.3505	17.8552	1.02774	1.02774	0.74826	0.649292
17214759	8.42	8.44	8.44	8.44	8.47	8.46	8.44	8.44	8.48	342.509	347.291	347.291	347.291	354.588	352.139	347.291	347.291	357.054	TRUE	345.697	351.339	0.983941	-1.01632	0.102269	0.358637	351.339	345.697	1.01632	1.01632	0.102269	0.358637	345.697	350.545	0.986169	-1.01402	0.251928	0.338035	350.545	345.697	1.01402	1.01402	0.251928	0.338035	351.339	350.545	1.00226	1.00226	0.848534	0.679101
17214825	10.48	10.41	10.46	10.53	10.55	10.48	10.43	10.25	10.48	1428.22	1360.57	1408.55	1478.58	1499.22	1428.22	1379.57	1217.75	1428.22	TRUE	1399.12	1468.67	0.952638	-1.04972	0.0753077	0.347886	1468.67	1399.12	1.04972	1.04972	0.0753077	0.347886	1399.12	1341.84	1.04268	1.04268	0.439037	0.407633	1341.84	1399.12	0.959066	-1.04268	0.439037	0.407633	1468.67	1341.84	1.09452	1.09452	0.131389	0.503727
17214841	11.55	11.53	11.59	11.55	11.45	11.55	11.55	11.63	11.55	2998.45	2957.17	3082.75	2998.45	2797.65	2998.45	2998.45	3169.41	2998.45	TRUE	3012.79	2931.52	1.02772	1.02772	0.347704	0.446915	2931.52	3012.79	0.973024	-1.02772	0.347704	0.446915	3012.79	3055.44	0.986041	-1.01416	0.564118	0.452481	3055.44	3012.79	1.01416	1.01416	0.564118	0.452481	2931.52	3055.44	0.959442	-1.04227	0.231436	0.5066
17214857	5.21	5.42	5.21	5.16	5.07	5.17	5.21	5.39	5.21	37.014	42.8137	37.014	35.7532	33.5909	36.0019	37.014	41.9326	37.014	TRUE	38.9472	35.1153	1.10912	1.10912	0.139131	0.368867	35.1153	38.9472	0.901613	-1.10912	0.139131	0.368867	38.9472	38.6535	1.0076	1.0076	0.913344	0.555332	38.6535	38.9472	0.992459	-1.0076	0.913344	0.555332	35.1153	38.6535	0.908463	-1.10076	0.122198	0.503727
17214883	6.69	6.94	6.77	6.81	6.86	6.76	6.72	6.76	6.76	103.25	122.786	109.137	112.206	116.162	108.383	105.42	108.383	108.383	TRUE	111.724	112.25	0.995314	-1.00471	0.936525	0.619454	112.25	111.724	1.00471	1.00471	0.936525	0.619454	111.724	107.395	1.04031	1.04031	0.501736	0.431438	107.395	111.724	0.961254	-1.04031	0.501736	0.431438	112.25	107.395	1.04521	1.04521	0.118957	0.503727
17214899	6.23	6.83	6.41	6.59	6.57	6.69	6.57	6.57	6.51	75.0614	113.772	85.0359	96.3358	95.0095	103.25	95.0095	95.0095	91.1392	TRUE	91.2897	98.1985	0.929645	-1.07568	0.592126	0.524713	98.1985	91.2897	1.07568	1.07568	0.592126	0.524713	91.2897	93.7194	0.974075	-1.02662	0.845316	0.537398	93.7194	91.2897	1.02662	1.02662	0.845316	0.537398	98.1985	93.7194	1.04779	1.04779	0.192626	0.505638
17214904	5.46	5.4	5.43	5.71	5.5	5.61	5.5	5.48	5.6	44.0173	42.2243	43.1115	52.3457	45.2548	48.8403	45.2548	44.6318	48.5029	TRUE	43.1177	48.8136	0.883313	-1.1321	0.0542262	0.324851	48.8136	43.1177	1.1321	1.1321	0.0542262	0.324851	43.1177	46.1299	0.934702	-1.06986	0.0825114	0.276167	46.1299	43.1177	1.06986	1.06986	0.0825114	0.276167	48.8136	46.1299	1.05818	1.05818	0.321261	0.515003
17214907	5.23	5.65	5.37	5.01	5.66	5.43	5.25	5.84	5.43	37.5307	50.2134	41.3553	32.2226	50.5626	43.1115	38.0546	57.2816	43.1115	TRUE	43.0331	41.9656	1.02544	1.02544	0.877815	0.604162	41.9656	43.0331	0.975192	-1.02544	0.877815	0.604162	43.0331	46.1492	0.932478	-1.07241	0.673726	0.487001	46.1492	43.0331	1.07241	1.07241	0.673726	0.487001	41.9656	46.1492	0.909345	-1.09969	0.621887	0.611475
17214910	5.76	5.53	4.7	5.68	5.87	5.85	5.48	5.21	5.5	54.1917	46.2057	25.9921	51.2685	58.4852	57.68	44.6318	37.014	45.2548	TRUE	42.1298	55.8112	0.754863	-1.32474	0.190792	0.388322	55.8112	42.1298	1.32474	1.32474	0.190792	0.388322	42.1298	42.3002	0.995972	-1.00404	0.98548	0.574238	42.3002	42.1298	1.00404	1.00404	0.98548	0.574238	55.8112	42.3002	1.31941	1.31941	0.0180978	0.503727
17214921	4.13	4.36	4.28	4.36	4.36	4.52	4.43	4.36	4.87	17.5087	20.5348	19.4271	20.5348	20.5348	22.9433	21.5557	20.5348	29.2426	TRUE	19.1569	21.3376	0.897797	-1.11384	0.141841	0.36909	21.3376	19.1569	1.11384	1.11384	0.141841	0.36909	19.1569	23.7777	0.805665	-1.24121	0.184719	0.311029	23.7777	19.1569	1.24121	1.24121	0.184719	0.311029	21.3376	23.7777	0.897379	-1.11436	0.442103	0.549406
17214924	4.52	4.54	4.72	4.64	4.86	4.59	4.41	4.59	4.64	22.9433	23.2636	26.3549	24.9333	29.0406	24.0839	21.259	24.0839	24.9333	TRUE	24.1873	26.0193	0.92959	-1.07574	0.384454	0.454122	26.0193	24.1873	1.07574	1.07574	0.384454	0.454122	24.1873	23.4254	1.03252	1.03252	0.649746	0.479751	23.4254	24.1873	0.968502	-1.03252	0.649746	0.479751	26.0193	23.4254	1.11073	1.11073	0.242054	0.5066
17214948	7.36	7.4	7.23	6.85	6.86	7.72	7.04	7.11	7	164.279	168.897	150.123	115.36	116.162	210.839	131.599	138.141	128	TRUE	161.099	147.454	1.09254	1.09254	0.693462	0.553704	147.454	161.099	0.915297	-1.09254	0.693462	0.553704	161.099	132.58	1.21511	1.21511	0.0110761	0.177291	132.58	161.099	0.822969	-1.21511	0.0110761	0.177291	147.454	132.58	1.11219	1.11219	0.664631	0.623965
17214981	5.38	5.18	5.32	5.65	5.35	5.43	5.71	5.48	5.21	41.6429	36.2523	39.9466	50.2134	40.7859	43.1115	52.3457	44.6318	37.014	TRUE	39.2806	44.7036	0.87869	-1.13806	0.170678	0.381301	44.7036	39.2806	1.13806	1.13806	0.170678	0.381301	39.2806	44.6639	0.879472	-1.13705	0.316223	0.36207	44.6639	39.2806	1.13705	1.13705	0.316223	0.36207	44.7036	44.6639	1.00089	1.00089	0.994329	0.713201
17214983	9.38	9.28	9.51	9.4	9.4	9.41	9.43	9.47	9.43	666.287	621.668	729.114	675.588	675.588	680.287	689.784	709.176	689.784	TRUE	672.356	677.154	0.992914	-1.00714	0.885238	0.606234	677.154	672.356	1.00714	1.00714	0.885238	0.606234	672.356	696.248	0.965685	-1.03553	0.494616	0.428736	696.248	672.356	1.03553	1.03553	0.494616	0.428736	677.154	696.248	0.972577	-1.0282	0.0454388	0.503727
17214998	11.38	11.31	11.29	11.35	11.42	11.4	11.39	11.38	11.34	2665.15	2538.92	2503.97	2610.3	2740.08	2702.35	2683.69	2665.15	2592.27	TRUE	2569.35	2684.24	0.957196	-1.04472	0.138931	0.368636	2684.24	2569.35	1.04472	1.04472	0.138931	0.368636	2569.35	2647.03	0.970651	-1.03024	0.240041	0.334409	2647.03	2569.35	1.03024	1.03024	0.240041	0.334409	2684.24	2647.03	1.01406	1.01406	0.477911	0.561603
17215029	4.89	4.65	4.68	4.7	4.68	4.68	4.45	4.68	4.82	29.6508	25.1067	25.6342	25.9921	25.6342	25.6342	21.8566	25.6342	28.2465	TRUE	26.7972	25.7535	1.04053	1.04053	0.50865	0.497489	25.7535	26.7972	0.961051	-1.04053	0.50865	0.497489	26.7972	25.2458	1.06145	1.06145	0.544398	0.445052	25.2458	26.7972	0.942104	-1.06145	0.544398	0.445052	25.7535	25.2458	1.02011	1.02011	0.798244	0.664716
17215035	11.36	11.37	11.29	11.36	11.36	11.34	11.36	11.36	11.4	2628.46	2646.74	2503.97	2628.46	2628.46	2592.27	2628.46	2628.46	2702.35	TRUE	2593.05	2616.39	0.991079	-1.009	0.641726	0.539494	2616.39	2593.05	1.009	1.009	0.641726	0.539494	2593.05	2653.09	0.977372	-1.02315	0.305824	0.358515	2653.09	2593.05	1.02315	1.02315	0.305824	0.358515	2616.39	2653.09	0.986169	-1.01402	0.251928	0.5066
17215065	5.56	5.41	5.51	5.75	4.94	6.03	5.67	5.44	5.14	47.1766	42.5179	45.5696	53.8174	30.6965	65.3448	50.9143	43.4113	35.261	TRUE	45.0881	49.9529	0.902612	-1.1079	0.660665	0.544946	49.9529	45.0881	1.1079	1.1079	0.660665	0.544946	45.0881	43.1955	1.04381	1.04381	0.709063	0.498483	43.1955	45.0881	0.958026	-1.04381	0.709063	0.498483	49.9529	43.1955	1.15644	1.15644	0.577028	0.596854
17215067	7.12	7.04	6.9	7.17	7.19	7.13	7.11	7.08	7.11	139.102	131.599	119.428	144.007	146.018	140.07	138.141	135.298	138.141	TRUE	130.043	143.365	0.907076	-1.10244	0.0903041	0.355046	143.365	130.043	1.10244	1.10244	0.0903041	0.355046	130.043	137.194	0.947879	-1.05499	0.285853	0.351833	137.194	130.043	1.05499	1.05499	0.285853	0.351833	143.365	137.194	1.04498	1.04498	0.0360354	0.503727
17215101	4.79	4.7	4.87	4.8	4.8	4.8	4.89	5.02	4.8	27.6652	25.9921	29.2426	27.8576	27.8576	27.8576	29.6508	32.4467	27.8576	TRUE	27.6333	27.8576	0.991947	-1.00812	0.822829	0.59017	27.8576	27.6333	1.00812	1.00812	0.822829	0.59017	27.6333	29.985	0.921569	-1.08511	0.223033	0.329948	29.985	27.6333	1.08511	1.08511	0.223033	0.329948	27.8576	29.985	0.92905	-1.07637	0.186319	0.503948
17215105	4.82	4.82	4.64	4.82	4.77	4.82	4.94	5.35	4.35	28.2465	28.2465	24.9333	28.2465	27.2843	28.2465	30.6965	40.7859	20.393	TRUE	27.1421	27.9258	0.971937	-1.02887	0.533002	0.504987	27.9258	27.1421	1.02887	1.02887	0.533002	0.504987	27.1421	30.6251	0.886269	-1.12833	0.592098	0.461761	30.6251	27.1421	1.12833	1.12833	0.592098	0.461761	27.9258	30.6251	0.911858	-1.09666	0.670831	0.625948
17215111	4.6	4.46	4.57	4.59	4.73	4.56	4.6	4.42	4.59	24.2515	22.0087	23.7524	24.0839	26.5382	23.5883	24.2515	21.4068	24.0839	TRUE	23.3375	24.7368	0.943432	-1.05996	0.286038	0.425054	24.7368	23.3375	1.05996	1.05996	0.286038	0.425054	23.3375	23.2474	1.00388	1.00388	0.941078	0.562093	23.2474	23.3375	0.99614	-1.00388	0.941078	0.562093	24.7368	23.2474	1.06407	1.06407	0.314677	0.513988
17215115	12.35	12.32	12.29	12.23	12.25	12.23	12.21	12.28	12.36	5220.6	5113.16	5007.93	4803.93	4870.99	4803.93	4737.79	4973.34	5256.91	TRUE	5113.9	4826.29	1.05959	1.05959	0.011672	0.21919	4826.29	5113.9	0.943758	-1.05959	0.011672	0.21919	5113.9	4989.35	1.02496	1.02496	0.485237	0.425089	4989.35	5113.9	0.975645	-1.02496	0.485237	0.425089	4826.29	4989.35	0.967318	-1.03379	0.343003	0.520212
17215123	8.51	8.52	8.5	8.59	8.52	8.52	8.52	8.68	8.41	364.557	367.093	362.039	385.343	367.093	367.093	367.093	410.148	340.144	TRUE	364.563	373.176	0.976919	-1.02363	0.240605	0.410444	373.176	364.563	1.02363	1.02363	0.240605	0.410444	364.563	372.461	0.978793	-1.02167	0.71883	0.501805	372.461	364.563	1.02167	1.02167	0.71883	0.501805	373.176	372.461	1.00192	1.00192	0.974807	0.709849
17215137	9.1	9	8.89	9.23	9.34	9.4	9.27	9.33	9.29	548.748	512	474.413	600.491	648.067	675.588	617.374	643.591	625.992	TRUE	511.72	641.382	0.79784	-1.25338	0.0134188	0.226489	641.382	511.72	1.25338	1.25338	0.0134188	0.226489	511.72	628.985	0.813565	-1.22916	0.00678023	0.162918	628.985	511.72	1.22916	1.22916	0.00678023	0.162918	641.382	628.985	1.01971	1.01971	0.622171	0.611539
17215178	4.72	4.63	4.75	4.72	4.72	4.74	4.72	4.49	4.72	26.3549	24.761	26.9087	26.3549	26.3549	26.7228	26.3549	22.4711	26.3549	TRUE	26.0082	26.4775	0.982274	-1.01805	0.513466	0.498974	26.4775	26.0082	1.01805	1.01805	0.513466	0.498974	26.0082	25.0603	1.03782	1.03782	0.547867	0.446388	25.0603	26.0082	0.963554	-1.03782	0.547867	0.446388	26.4775	25.0603	1.05655	1.05655	0.337037	0.518393
17215208	4.47	4.29	4.35	4.48	4.31	4.07	3.81	4.06	4.57	22.1618	19.5622	20.393	22.3159	19.8353	16.7955	14.0257	16.6795	23.7524	TRUE	20.7057	19.6489	1.05378	1.05378	0.582803	0.52127	19.6489	20.7057	0.948963	-1.05378	0.582803	0.52127	20.7057	18.1525	1.14065	1.14065	0.443019	0.409014	18.1525	20.7057	0.876693	-1.14065	0.443019	0.409014	19.6489	18.1525	1.08243	1.08243	0.674896	0.627339
17215222	10.17	10.14	10.19	10.12	10.14	10.18	10.07	10.14	10.09	1152.06	1128.35	1168.14	1112.82	1128.35	1160.07	1074.91	1128.35	1089.92	TRUE	1149.52	1133.75	1.01391	1.01391	0.432322	0.471751	1133.75	1149.52	0.986281	-1.01391	0.432322	0.471751	1149.52	1097.73	1.04718	1.04718	0.0579785	0.257868	1097.73	1149.52	0.954944	-1.04718	0.0579785	0.257868	1133.75	1097.73	1.03281	1.03281	0.163494	0.503727
17215240	4.28	4.29	4.04	4.1	4.27	4.35	4.31	4.25	4.33	19.4271	19.5622	16.4498	17.1484	19.2929	20.393	19.8353	19.0273	20.1122	TRUE	18.4797	18.9448	0.975453	-1.02516	0.755201	0.571708	18.9448	18.4797	1.02516	1.02516	0.755201	0.571708	18.4797	19.6583	0.940048	-1.06378	0.331153	0.368152	19.6583	18.4797	1.06378	1.06378	0.331153	0.368152	18.9448	19.6583	0.963704	-1.03766	0.517598	0.57588
17215251	9.17	9.2	9.06	9.12	9.15	9.18	9.26	9.26	9.28	576.03	588.134	533.742	556.408	568.1	580.037	613.109	613.109	621.668	TRUE	565.969	568.181	0.996105	-1.00391	0.907285	0.611447	568.181	565.969	1.00391	1.00391	0.907285	0.611447	565.969	615.962	0.918837	-1.08833	0.0404265	0.238292	615.962	565.969	1.08833	1.08833	0.0404265	0.238292	568.181	615.962	0.922429	-1.08409	0.00295284	0.367644
17215291	4.28	4.35	4.28	4.4	4.26	4.26	4.27	4.28	4.3	19.4271	20.393	19.4271	21.1121	19.1597	19.1597	19.2929	19.4271	19.6983	TRUE	19.7491	19.8105	0.9969	-1.00311	0.93666	0.61948	19.8105	19.7491	1.00311	1.00311	0.93666	0.61948	19.7491	19.4728	1.01419	1.01419	0.466078	0.418273	19.4728	19.7491	0.98601	-1.01419	0.466078	0.418273	19.8105	19.4728	1.01734	1.01734	0.636658	0.616234
17215309	10.08	10.03	9.91	10.1	10.1	10.11	10.1	10.09	10.2	1082.39	1045.52	962.071	1097.5	1097.5	1105.13	1097.5	1089.92	1176.27	TRUE	1029.99	1100.04	0.936321	-1.06801	0.121099	0.361955	1100.04	1029.99	1.06801	1.06801	0.121099	0.361955	1029.99	1121.23	0.91863	-1.08858	0.11278	0.286063	1121.23	1029.99	1.08858	1.08858	0.11278	0.286063	1100.04	1121.23	0.981105	-1.01926	0.487369	0.565475
17215345	8.86	8.79	8.86	8.58	8.81	8.79	8.74	8.79	8.86	464.65	442.643	464.65	382.681	448.822	442.643	427.565	442.643	464.65	TRUE	457.314	424.716	1.07675	1.07675	0.218136	0.401184	424.716	457.314	0.928717	-1.07675	0.218136	0.401184	457.314	444.953	1.02778	1.02778	0.396455	0.390541	444.953	457.314	0.972969	-1.02778	0.396455	0.390541	424.716	444.953	0.954519	-1.04765	0.440969	0.548989
17215370	6.69	6.82	6.64	6.8	6.64	6.67	6.91	6.59	6.46	103.25	112.986	99.7331	111.43	99.7331	101.829	120.259	96.3358	88.0347	TRUE	105.323	104.331	1.00951	1.00951	0.862009	0.600663	104.331	105.323	0.990578	-1.00951	0.862009	0.600663	105.323	101.543	1.03722	1.03722	0.735656	0.506278	101.543	105.323	0.964111	-1.03722	0.735656	0.506278	104.331	101.543	1.02745	1.02745	0.800231	0.665091
17215372	9.52	9.68	9.62	10.08	9.89	9.85	9.95	9.74	10.3	734.185	820.296	786.88	1082.39	948.826	922.88	989.119	855.13	1260.69	TRUE	780.454	984.698	0.792582	-1.2617	0.0210899	0.260876	984.698	780.454	1.2617	1.2617	0.0210899	0.260876	780.454	1034.98	0.754076	-1.32613	0.105078	0.285548	1034.98	780.454	1.32613	1.32613	0.105078	0.285548	984.698	1034.98	0.951417	-1.05106	0.716825	0.6407
17215374	5.37	5.6	5.66	5.35	6	5.12	5.67	5.69	5.51	41.3553	48.5029	50.5626	40.7859	64	34.7755	50.9143	51.6251	45.5696	TRUE	46.807	46.5205	1.00616	1.00616	0.976993	0.630954	46.5205	46.807	0.99388	-1.00616	0.976993	0.630954	46.807	49.3697	0.948091	-1.05475	0.490753	0.427566	49.3697	46.807	1.05475	1.05475	0.490753	0.427566	46.5205	49.3697	0.942289	-1.06125	0.770167	0.656501
17215395	8.5	8.48	8.49	8.24	8.21	8.18	8.36	8.46	8.36	362.039	357.054	359.538	302.334	296.112	290.018	328.557	352.139	328.557	TRUE	359.544	296.155	1.21404	1.21404	7.84954e-05	0.110746	296.155	359.544	0.823697	-1.21404	7.84954e-05	0.110746	359.544	336.418	1.06874	1.06874	0.0443863	0.243782	336.418	359.544	0.935679	-1.06874	0.0443863	0.243782	296.155	336.418	0.880319	-1.13595	0.00954002	0.472069
17215427	6.89	6.55	6.59	7.18	6.97	7.02	6.75	6.37	7.07	118.603	93.7015	96.3358	145.009	125.366	129.787	107.635	82.7106	134.364	TRUE	102.88	133.387	0.771289	-1.29653	0.0367462	0.295602	133.387	102.88	1.29653	1.29653	0.0367462	0.295602	102.88	108.236	0.950514	-1.05206	0.766833	0.514666	108.236	102.88	1.05206	1.05206	0.766833	0.514666	133.387	108.236	1.23237	1.23237	0.192326	0.505638
17215429	4.95	4.95	5.03	4.95	4.95	4.95	4.89	5.01	4.95	30.91	30.91	32.6724	30.91	30.91	30.91	29.6508	32.2226	30.91	TRUE	31.4974	30.91	1.01901	1.01901	0.373901	0.450288	30.91	31.4974	0.981348	-1.01901	0.373901	0.450288	31.4974	30.9278	1.01842	1.01842	0.579826	0.458082	30.9278	31.4974	0.981914	-1.01842	0.579826	0.458082	30.91	30.9278	0.999424	-1.00058	0.981998	0.711185
17215462	4.45	4.55	4.45	4.43	4.45	4.45	4.55	4.42	4.45	21.8566	23.4254	21.8566	21.5557	21.8566	21.8566	23.4254	21.4068	21.8566	TRUE	22.3796	21.7563	1.02865	1.02865	0.306785	0.434466	21.7563	22.3796	0.972153	-1.02865	0.306785	0.434466	22.3796	22.2296	1.00674	1.00674	0.861281	0.541377	22.2296	22.3796	0.9933	-1.00674	0.861281	0.541377	21.7563	22.2296	0.97871	-1.02175	0.487781	0.565734
17215550	4.52	4.61	4.19	4.83	4.53	4.52	4.59	4.46	4.33	22.9433	24.4201	18.2522	28.443	23.1029	22.9433	24.0839	22.0087	20.1122	TRUE	21.8719	24.8297	0.880876	-1.13523	0.317645	0.437938	24.8297	21.8719	1.13523	1.13523	0.317645	0.437938	21.8719	22.0683	0.991101	-1.00898	0.932691	0.559703	22.0683	21.8719	1.00898	1.00898	0.932691	0.559703	24.8297	22.0683	1.12513	1.12513	0.266538	0.5066
17215557	4.55	4.55	4.64	4.43	4.55	4.54	4.75	4.55	4.55	23.4254	23.4254	24.9333	21.5557	23.4254	23.2636	26.9087	23.4254	23.4254	TRUE	23.928	22.7482	1.05186	1.05186	0.205521	0.393179	22.7482	23.928	0.950695	-1.05186	0.205521	0.393179	23.928	24.5865	0.973218	-1.02752	0.630237	0.474707	24.5865	23.928	1.02752	1.02752	0.630237	0.474707	22.7482	24.5865	0.925233	-1.08081	0.232046	0.5066
17215565	6.5	6.62	6.64	6.44	6.66	6.33	6.47	6.54	6.76	90.5097	98.36	99.7331	86.8227	101.125	80.4489	88.647	93.0542	108.383	TRUE	96.2009	89.4656	1.07528	1.07528	0.375141	0.450455	89.4656	96.2009	0.929987	-1.07528	0.375141	0.450455	96.2009	96.6949	0.994891	-1.00513	0.944231	0.563019	96.6949	96.2009	1.00513	1.00513	0.944231	0.563019	89.4656	96.6949	0.925236	-1.08081	0.445554	0.550644
17215576	8.77	8.78	8.75	8.87	8.87	8.88	9.05	8.87	9	436.549	439.586	430.539	467.882	467.882	471.136	530.056	467.882	512	TRUE	435.558	468.966	0.928761	-1.0767	0.000311701	0.122805	468.966	435.558	1.0767	1.0767	0.000311701	0.122805	435.558	503.312	0.865383	-1.15556	0.022127	0.203906	503.312	435.558	1.15556	1.15556	0.022127	0.203906	468.966	503.312	0.93176	-1.07324	0.136918	0.503727
17215597	5.32	5.45	5.33	5.51	5.2	5.56	5.93	5.86	6.47	39.9466	43.7133	40.2244	45.5696	36.7583	47.1766	60.9688	58.0812	88.647	TRUE	41.2948	43.1682	0.956602	-1.04537	0.616714	0.531967	43.1682	41.2948	1.04537	1.04537	0.616714	0.531967	41.2948	69.2324	0.596466	-1.67654	0.046607	0.247813	69.2324	41.2948	1.67654	1.67654	0.046607	0.247813	43.1682	69.2324	0.623526	-1.60378	0.0640758	0.503727
17215601	4.44	4.3	4.19	4.29	4.24	4.24	4.24	4.23	4.24	21.7057	19.6983	18.2522	19.5622	18.8959	18.8959	18.8959	18.7654	18.8959	TRUE	19.8854	19.118	1.04014	1.04014	0.495927	0.493429	19.118	19.8854	0.961409	-1.04014	0.495927	0.493429	19.8854	18.8524	1.0548	1.0548	0.360919	0.380186	18.8524	19.8854	0.948051	-1.0548	0.360919	0.380186	19.118	18.8524	1.01409	1.01409	0.305675	0.511785
17215605	6.23	6.38	6.16	6.14	6	5.69	5.91	5.5	5.68	75.0614	83.2859	71.5064	70.5219	64	51.6251	60.1295	45.2548	51.2685	TRUE	76.6179	62.049	1.2348	1.2348	0.0901203	0.355046	62.049	76.6179	0.80985	-1.2348	0.0901203	0.355046	76.6179	52.2176	1.46728	1.46728	0.0117426	0.178455	52.2176	76.6179	0.681533	-1.46728	0.0117426	0.178455	62.049	52.2176	1.18828	1.18828	0.234327	0.5066
17215612	10.41	10.26	10.25	10.28	10.29	10.26	10.15	10.32	9.86	1360.57	1226.22	1217.75	1243.34	1251.98	1226.22	1136.2	1278.29	929.3	TRUE	1268.18	1240.51	1.0223	1.0223	0.586775	0.522852	1240.51	1268.18	0.978183	-1.0223	0.586775	0.522852	1268.18	1114.6	1.13779	1.13779	0.240022	0.334409	1114.6	1268.18	0.878894	-1.13779	0.240022	0.334409	1240.51	1114.6	1.11297	1.11297	0.282989	0.507499
17215629	4.78	4.76	5.07	4.87	4.87	4.97	4.74	5.12	5.05	27.4741	27.0958	33.5909	29.2426	29.2426	31.3414	26.7228	34.7755	33.1285	TRUE	29.387	29.9422	0.981456	-1.01889	0.814658	0.588045	29.9422	29.387	1.01889	1.01889	0.814658	0.588045	29.387	31.5423	0.931669	-1.07334	0.541673	0.444312	31.5423	29.387	1.07334	1.07334	0.541673	0.444312	29.9422	31.5423	0.949273	-1.05344	0.564956	0.593217
17215647	4.87	5.03	5.04	5.02	5.04	5.33	5.04	5.04	5.28	29.2426	32.6724	32.8996	32.4467	32.8996	40.2244	32.8996	32.8996	38.8542	TRUE	31.6049	35.1903	0.898114	-1.11344	0.267294	0.41738	35.1903	31.6049	1.11344	1.11344	0.267294	0.41738	31.6049	34.8845	0.905986	-1.10377	0.228804	0.332466	34.8845	31.6049	1.10377	1.10377	0.228804	0.332466	35.1903	34.8845	1.00876	1.00876	0.928658	0.69861
17215650	8.67	8.79	8.79	8.79	8.74	8.72	8.85	8.86	8.84	407.315	442.643	442.643	442.643	427.565	421.679	461.44	464.65	458.253	TRUE	430.867	430.629	1.00055	1.00055	0.986606	0.633745	430.629	430.867	0.999448	-1.00055	0.986606	0.633745	430.867	461.448	0.933729	-1.07097	0.0622754	0.26265	461.448	430.867	1.07097	1.07097	0.0622754	0.26265	430.629	461.448	0.933213	-1.07157	0.00907782	0.461666
17215697	4.46	4.5	4.51	4.54	4.48	4.79	4.49	4.69	4.59	22.0087	22.6274	22.7848	23.2636	22.3159	27.6652	22.4711	25.8125	24.0839	TRUE	22.4736	24.4149	0.920489	-1.08638	0.308415	0.435197	24.4149	22.4736	1.08638	1.08638	0.308415	0.435197	22.4736	24.1225	0.931645	-1.07337	0.172291	0.305554	24.1225	22.4736	1.07337	1.07337	0.172291	0.305554	24.4149	24.1225	1.01212	1.01212	0.885739	0.688939
17215705	6.88	6.85	6.97	6.72	6.95	6.78	6.84	6.95	6.79	117.784	115.36	125.366	105.42	123.64	109.896	114.563	123.64	110.661	TRUE	119.503	112.985	1.05769	1.05769	0.356264	0.450228	112.985	119.503	0.945458	-1.05769	0.356264	0.450228	119.503	116.288	1.02765	1.02765	0.546363	0.445798	116.288	119.503	0.973094	-1.02765	0.546363	0.445798	112.985	116.288	0.971599	-1.02923	0.647687	0.619923
17215720	7.73	7.84	7.72	7.73	7.76	7.71	7.56	7.72	7.7	212.306	229.126	210.839	212.306	216.767	209.383	188.706	210.839	207.937	TRUE	217.424	212.819	1.02164	1.02164	0.501906	0.496145	212.819	217.424	0.978819	-1.02164	0.501906	0.496145	217.424	202.494	1.07373	1.07373	0.175877	0.307204	202.494	217.424	0.931334	-1.07373	0.175877	0.307204	212.819	202.494	1.05099	1.05099	0.228533	0.5066
17215738	5.72	5.98	5.8	5.89	5.8	5.55	5.84	5.8	6.05	52.7098	63.1189	55.7152	59.3016	55.7152	46.8507	57.2816	55.7152	66.257	TRUE	57.1813	53.9559	1.05978	1.05978	0.540243	0.507239	53.9559	57.1813	0.943593	-1.05978	0.540243	0.507239	57.1813	59.7513	0.956989	-1.04494	0.599371	0.46417	59.7513	57.1813	1.04494	1.04494	0.599371	0.46417	53.9559	59.7513	0.903008	-1.10741	0.306464	0.512238
17215750	4.09	3.97	4.12	4.05	4.06	3.92	4.25	3.86	4.42	17.0299	15.6707	17.3878	16.5642	16.6795	15.1369	19.0273	14.5203	21.4068	TRUE	16.6961	16.1269	1.0353	1.0353	0.473882	0.485928	16.1269	16.6961	0.965904	-1.0353	0.473882	0.485928	16.6961	18.3182	0.911453	-1.09715	0.48024	0.423645	18.3182	16.6961	1.09715	1.09715	0.48024	0.423645	16.1269	18.3182	0.880376	-1.13588	0.351416	0.522972
17215762	4.97	4.97	4.97	5.01	4.97	4.91	4.88	5.08	5.3	31.3414	31.3414	31.3414	32.2226	31.3414	30.0647	29.446	33.8246	39.3966	TRUE	31.3414	31.2096	1.00423	1.00423	0.843556	0.595228	31.2096	31.3414	0.995793	-1.00423	0.843556	0.595228	31.3414	34.2224	0.915817	-1.09192	0.373666	0.380663	34.2224	31.3414	1.09192	1.09192	0.373666	0.380663	31.2096	34.2224	0.911964	-1.09653	0.364379	0.523826
17215773	7.21	7.25	7.46	7.25	7.08	7.33	7.22	7.38	7.07	148.056	152.219	176.069	152.219	135.298	160.898	149.086	166.572	134.364	TRUE	158.781	149.472	1.06228	1.06228	0.464249	0.48321	149.472	158.781	0.941367	-1.06228	0.464249	0.48321	158.781	150.007	1.05849	1.05849	0.529487	0.441331	150.007	158.781	0.94474	-1.05849	0.529487	0.441331	149.472	150.007	0.996429	-1.00358	0.966439	0.707512
17215788	7.37	7.2	7.24	7.1	7.11	7.13	7.08	7.23	7.26	165.421	147.033	151.167	137.187	138.141	140.07	135.298	150.123	153.277	TRUE	154.541	138.466	1.11609	1.11609	0.0462441	0.315014	138.466	154.541	0.895985	-1.11609	0.0462441	0.315014	154.541	146.233	1.05681	1.05681	0.350003	0.376354	146.233	154.541	0.946242	-1.05681	0.350003	0.376354	138.466	146.233	0.946887	-1.05609	0.238232	0.5066
17215799	4.3	4.79	4.44	4.59	4.26	4.54	4.67	4.53	5.12	19.6983	27.6652	21.7057	24.0839	19.1597	23.2636	25.4572	23.1029	34.7755	TRUE	23.0231	22.1691	1.03852	1.03852	0.778327	0.578221	22.1691	23.0231	0.962907	-1.03852	0.778327	0.578221	23.0231	27.7785	0.828808	-1.20655	0.330042	0.367547	27.7785	23.0231	1.20655	1.20655	0.330042	0.367547	22.1691	27.7785	0.798065	-1.25303	0.221364	0.5066
17215813	6.01	5.97	6.2	6.14	5.86	5.85	5.93	5.98	6.12	64.4452	62.6829	73.5167	70.5219	58.0812	57.68	60.9688	63.1189	69.551	TRUE	66.8816	62.0944	1.0771	1.0771	0.424505	0.469579	62.0944	66.8816	0.928423	-1.0771	0.424505	0.469579	66.8816	64.5463	1.03618	1.03618	0.610468	0.468238	64.5463	66.8816	0.965083	-1.03618	0.610468	0.468238	62.0944	64.5463	0.962014	-1.03949	0.645784	0.619387
17215817	4.89	4.85	4.25	4.54	4.74	4.46	4.67	4.63	4.61	29.6508	28.84	19.0273	23.2636	26.7228	22.0087	25.4572	24.761	24.4201	TRUE	25.8394	23.9983	1.07672	1.07672	0.644337	0.53983	23.9983	25.8394	0.928751	-1.07672	0.644337	0.53983	25.8394	24.8795	1.03858	1.03858	0.793323	0.522431	24.8795	25.8394	0.96285	-1.03858	0.793323	0.522431	23.9983	24.8795	0.964585	-1.03672	0.574257	0.596149
17215820	5.8	5.7	5.73	5.7	5.7	5.69	5.66	5.89	5.66	55.7152	51.9842	53.0765	51.9842	51.9842	51.6251	50.5626	59.3016	50.5626	TRUE	53.5919	51.8645	1.03331	1.03331	0.195889	0.390425	51.8645	53.5919	0.967766	-1.03331	0.195889	0.390425	53.5919	53.4756	1.00217	1.00217	0.972018	0.571062	53.4756	53.5919	0.99783	-1.00217	0.972018	0.571062	51.8645	53.4756	0.969871	-1.03107	0.609941	0.607627
17215832	4.48	4.38	4.63	4.8	4.78	4.26	4.64	4.81	4.69	22.3159	20.8215	24.761	27.8576	27.4741	19.1597	24.9333	28.0514	25.8125	TRUE	22.6328	24.8305	0.911494	-1.0971	0.512495	0.498786	24.8305	22.6328	1.0971	1.0971	0.512495	0.498786	22.6328	26.2657	0.861686	-1.16052	0.0696529	0.26837	26.2657	22.6328	1.16052	1.16052	0.0696529	0.26837	24.8305	26.2657	0.945356	-1.0578	0.65581	0.621512
17215834	4.65	4.59	4.65	4.92	4.7	4.71	4.65	4.41	4.77	25.1067	24.0839	25.1067	30.2738	25.9921	26.1729	25.1067	21.259	27.2843	TRUE	24.7658	27.4796	0.901242	-1.10958	0.132388	0.365971	27.4796	24.7658	1.10958	1.10958	0.132388	0.365971	24.7658	24.55	1.00879	1.00879	0.91007	0.55449	24.55	24.7658	0.991287	-1.00879	0.91007	0.55449	27.4796	24.55	1.11933	1.11933	0.262619	0.5066
17215839	7.27	7.28	7.28	7.39	7.43	7.28	7.34	7.15	7.23	154.343	155.417	155.417	167.73	172.446	155.417	162.017	142.025	150.123	TRUE	155.059	165.198	0.938627	-1.06539	0.117142	0.361955	165.198	155.059	1.06539	1.06539	0.117142	0.361955	155.059	151.388	1.02425	1.02425	0.562247	0.451694	151.388	155.059	0.976326	-1.02425	0.562247	0.451694	165.198	151.388	1.09122	1.09122	0.14784	0.503727
17215853	6.91	6.93	6.91	6.74	7.08	6.93	6.93	7.06	6.62	120.259	121.938	120.259	106.891	135.298	121.938	121.938	133.436	98.36	TRUE	120.818	121.376	0.995409	-1.00461	0.949231	0.622861	121.376	120.818	1.00461	1.00461	0.949231	0.622861	120.818	117.911	1.02466	1.02466	0.792495	0.522255	117.911	120.818	0.975936	-1.02466	0.792495	0.522255	121.376	117.911	1.02938	1.02938	0.805738	0.666979
17215879	4.31	4.39	4.69	4.38	4.69	4.52	4.22	4.47	4.39	19.8353	20.9663	25.8125	20.8215	25.8125	22.9433	18.6357	22.1618	20.9663	TRUE	22.2047	23.1924	0.957412	-1.04448	0.694041	0.553975	23.1924	22.2047	1.04448	1.04448	0.694041	0.553975	22.2047	20.5879	1.07853	1.07853	0.485347	0.425089	20.5879	22.2047	0.927187	-1.07853	0.485347	0.425089	23.1924	20.5879	1.12651	1.12651	0.216941	0.5066
17215885	4.32	4.38	4.46	4.43	4.29	4.38	4.26	4.38	4.4	19.9733	20.8215	22.0087	21.5557	19.5622	20.8215	19.1597	20.8215	21.1121	TRUE	20.9345	20.6465	1.01395	1.01395	0.745803	0.568106	20.6465	20.9345	0.986243	-1.01395	0.745803	0.568106	20.9345	20.3644	1.02799	1.02799	0.538057	0.443447	20.3644	20.9345	0.972769	-1.02799	0.538057	0.443447	20.6465	20.3644	1.01385	1.01385	0.754421	0.651441
17215899	4.92	4.89	4.89	4.9	4.89	4.89	4.97	4.7	4.88	30.2738	29.6508	29.6508	29.8571	29.6508	29.6508	31.3414	25.9921	29.446	TRUE	29.8585	29.7196	1.00467	1.00467	0.559887	0.514513	29.7196	29.8585	0.995347	-1.00467	0.559887	0.514513	29.8585	28.9265	1.03222	1.03222	0.586909	0.460237	28.9265	29.8585	0.968787	-1.03222	0.586909	0.460237	29.7196	28.9265	1.02742	1.02742	0.639497	0.617175
17215932	6.63	6.57	6.56	6.66	6.51	6.41	6.5	6.25	6.51	99.0442	95.0095	94.3532	101.125	91.1392	85.0359	90.5097	76.1093	91.1392	TRUE	96.1356	92.4335	1.04005	1.04005	0.493085	0.492424	92.4335	96.1356	0.96149	-1.04005	0.493085	0.492424	96.1356	85.9194	1.11891	1.11891	0.116881	0.286063	85.9194	96.1356	0.893731	-1.11891	0.116881	0.286063	92.4335	85.9194	1.07582	1.07582	0.391609	0.531193
17215968	11.19	11.25	11.26	11.11	11.03	11.11	11.03	11.02	11.09	2336.28	2435.5	2452.44	2210.26	2091.03	2210.26	2091.03	2076.59	2179.83	TRUE	2408.07	2170.52	1.10945	1.10945	0.0115325	0.218822	2170.52	2408.07	0.901351	-1.10945	0.0115325	0.218822	2408.07	2115.82	1.13813	1.13813	0.00382726	0.135224	2115.82	2408.07	0.878635	-1.13813	0.00382726	0.135224	2170.52	2115.82	1.02585	1.02585	0.34553	0.521368
17215982	4.51	5.15	4.49	5.04	4.76	4.74	5.38	4.63	4.26	22.7848	35.5062	22.4711	32.8996	27.0958	26.7228	41.6429	24.761	19.1597	TRUE	26.9207	28.9061	0.931316	-1.07375	0.696626	0.554881	28.9061	26.9207	1.07375	1.07375	0.696626	0.554881	26.9207	28.5212	0.943884	-1.05945	0.851301	0.538988	28.5212	26.9207	1.05945	1.05945	0.851301	0.538988	28.9061	28.5212	1.01349	1.01349	0.959062	0.705814
17215984	4.38	4.38	4.57	4.38	4.38	4.09	4.38	4.28	4.5	20.8215	20.8215	23.7524	20.8215	20.8215	17.0299	20.8215	19.4271	22.6274	TRUE	21.7984	19.5576	1.11458	1.11458	0.233337	0.40896	19.5576	21.7984	0.897203	-1.11458	0.233337	0.40896	21.7984	20.9587	1.04007	1.04007	0.566607	0.452995	20.9587	21.7984	0.961476	-1.04007	0.566607	0.452995	19.5576	20.9587	0.933152	-1.07164	0.421808	0.542426
17216010	10.77	10.67	10.56	10.83	10.79	10.77	10.59	10.59	10.6	1746.2	1629.26	1509.65	1820.35	1770.57	1746.2	1541.37	1541.37	1552.09	TRUE	1628.37	1779.04	0.915308	-1.09253	0.103447	0.358637	1779.04	1628.37	1.09253	1.09253	0.103447	0.358637	1628.37	1544.95	1.054	1.054	0.289476	0.352463	1544.95	1628.37	0.948769	-1.054	0.289476	0.352463	1779.04	1544.95	1.15152	1.15152	0.000450484	0.339615
17216012	11.16	11.1	11.25	11.09	11.07	11.17	11.14	11.13	11.17	2288.2	2194.99	2435.5	2179.83	2149.82	2304.12	2256.7	2241.11	2304.12	TRUE	2306.23	2211.26	1.04295	1.04295	0.323687	0.439738	2211.26	2306.23	0.958818	-1.04295	0.323687	0.439738	2306.23	2267.31	1.01717	1.01717	0.619995	0.471447	2267.31	2306.23	0.983124	-1.01717	0.619995	0.471447	2211.26	2267.31	0.975277	-1.02535	0.332514	0.516737
17216031	7.23	7.23	7.43	7.23	7.23	7.08	7.35	7.16	7.42	150.123	150.123	172.446	150.123	150.123	135.298	163.144	143.013	171.255	TRUE	157.564	145.181	1.08529	1.08529	0.237936	0.410127	145.181	157.564	0.921413	-1.08529	0.237936	0.410127	157.564	159.137	0.990114	-1.00998	0.895252	0.550669	159.137	157.564	1.00998	1.00998	0.895252	0.550669	145.181	159.137	0.912304	-1.09613	0.225253	0.5066
17216061	4.19	4.51	4.14	3.75	4.26	4.22	4.31	4.07	4.24	18.2522	22.7848	17.6305	13.4543	19.1597	18.6357	19.8353	16.7955	18.8959	TRUE	19.5558	17.0832	1.14474	1.14474	0.368215	0.450288	17.0832	19.5558	0.873563	-1.14474	0.368215	0.450288	19.5558	18.5089	1.05656	1.05656	0.6029	0.465502	18.5089	19.5558	0.946464	-1.05656	0.6029	0.465502	17.0832	18.5089	0.922975	-1.08345	0.521298	0.576826
17216063	10.67	10.8	10.64	10.68	10.85	10.79	10.8	10.86	11	1629.26	1782.89	1595.73	1640.59	1845.76	1770.57	1782.89	1858.6	2048	TRUE	1669.29	1752.31	0.952625	-1.04973	0.3745	0.450333	1752.31	1669.29	1.04973	1.04973	0.3745	0.450333	1669.29	1896.5	0.880198	-1.13611	0.0805441	0.275085	1896.5	1669.29	1.13611	1.13611	0.0805441	0.275085	1752.31	1896.5	0.923972	-1.08228	0.219112	0.5066
17216070	8.94	8.93	8.98	8.98	9.01	8.98	8.9	9.04	8.98	491.143	487.751	504.951	504.951	515.561	504.951	477.713	526.394	504.951	TRUE	494.615	508.488	0.972717	-1.02805	0.0938313	0.355733	508.488	494.615	1.02805	1.02805	0.0938313	0.355733	494.615	503.019	0.983292	-1.01699	0.606013	0.466677	503.019	494.615	1.01699	1.01699	0.606013	0.466677	508.488	503.019	1.01087	1.01087	0.72565	0.643497
17216087	9.25	9.31	9.44	9.11	9.21	9.2	9.25	9.09	9.57	608.874	634.73	694.581	552.565	592.224	588.134	608.874	544.958	760.076	TRUE	646.062	577.641	1.11845	1.11845	0.0731768	0.34553	577.641	646.062	0.894095	-1.11845	0.0731768	0.34553	646.062	637.969	1.01269	1.01269	0.911837	0.55484	637.969	646.062	0.987474	-1.01269	0.911837	0.55484	577.641	637.969	0.905437	-1.10444	0.405955	0.537087
17216096	6.86	6.99	6.94	6.82	7	6.65	6.74	6.78	6.77	116.162	127.116	122.786	112.986	128	100.427	106.891	109.896	109.137	TRUE	122.021	113.804	1.0722	1.0722	0.392597	0.457327	113.804	122.021	0.932658	-1.0722	0.392597	0.457327	122.021	108.642	1.12315	1.12315	0.0155803	0.184402	108.642	122.021	0.890349	-1.12315	0.0155803	0.184402	113.804	108.642	1.04752	1.04752	0.554862	0.58945
17216113	5.13	5.17	5.18	5.35	5.32	5.35	5.3	5.45	5.44	35.0174	36.0019	36.2523	40.7859	39.9466	40.7859	39.3966	43.7133	43.4113	TRUE	35.7572	40.5062	0.882759	-1.13281	0.000537184	0.122805	40.5062	35.7572	1.13281	1.13281	0.000537184	0.122805	35.7572	42.1737	0.847854	-1.17945	0.0112338	0.177316	42.1737	35.7572	1.17945	1.17945	0.0112338	0.177316	40.5062	42.1737	0.960459	-1.04117	0.305141	0.511571
17216127	5.67	5.24	5.32	5.48	5.19	5.37	5.38	5.91	5.02	50.9143	37.7918	39.9466	44.6318	36.5044	41.3553	41.6429	60.1295	32.4467	TRUE	42.8842	40.8305	1.0503	1.0503	0.684634	0.551038	40.8305	42.8842	0.95211	-1.0503	0.684634	0.551038	42.8842	44.7397	0.958527	-1.04327	0.848347	0.538499	44.7397	42.8842	1.04327	1.04327	0.848347	0.538499	40.8305	44.7397	0.912624	-1.09574	0.668592	0.625137
17216144	4.51	4.38	4.51	4.68	4.57	4.51	4.51	4.51	4.48	22.7848	20.8215	22.7848	25.6342	23.7524	22.7848	22.7848	22.7848	22.3159	TRUE	22.1304	24.0571	0.919908	-1.08707	0.143865	0.369725	24.0571	22.1304	1.08707	1.08707	0.143865	0.369725	22.1304	22.6285	0.977986	-1.02251	0.50019	0.431021	22.6285	22.1304	1.02251	1.02251	0.50019	0.431021	24.0571	22.6285	1.06313	1.06313	0.16851	0.503727
17216158	6.53	6.76	6.69	6.82	6.72	6.76	6.76	6.87	6.75	92.4115	108.383	103.25	112.986	105.42	108.383	108.383	116.97	107.635	TRUE	101.348	108.93	0.930402	-1.0748	0.218377	0.401303	108.93	101.348	1.0748	1.0748	0.218377	0.401303	101.348	110.996	0.913079	-1.09519	0.158846	0.299969	110.996	101.348	1.09519	1.09519	0.158846	0.299969	108.93	110.996	0.981382	-1.01897	0.607853	0.606988
17216201	7.14	7.23	7.24	7.25	7.25	7.28	7.25	7.27	7.27	141.044	150.123	151.167	152.219	152.219	155.417	152.219	154.343	154.343	TRUE	147.445	153.285	0.961901	-1.03961	0.159726	0.375315	153.285	147.445	1.03961	1.03961	0.159726	0.375315	147.445	153.635	0.959706	-1.04199	0.133177	0.290198	153.635	147.445	1.04199	1.04199	0.133177	0.290198	153.285	153.635	0.997719	-1.00229	0.7978	0.664688
17216240	4.76	4.76	4.76	4.94	4.76	4.91	4.86	4.91	4.62	27.0958	27.0958	27.0958	30.6965	27.0958	30.0647	29.0406	30.0647	24.59	TRUE	27.0958	29.2857	0.925225	-1.08082	0.119782	0.361955	29.2857	27.0958	1.08082	1.08082	0.119782	0.361955	27.0958	27.8984	0.971231	-1.02962	0.657852	0.482142	27.8984	27.0958	1.02962	1.02962	0.657852	0.482142	29.2857	27.8984	1.04972	1.04972	0.528812	0.579193
17216272	7.46	7.55	7.76	7.69	7.8	7.93	7.58	7.99	8.01	176.069	187.403	216.767	206.5	222.861	243.875	191.341	254.232	257.781	TRUE	193.413	224.412	0.861865	-1.16027	0.129097	0.364812	224.412	193.413	1.16027	1.16027	0.129097	0.364812	193.413	234.451	0.824961	-1.21218	0.172682	0.305554	234.451	193.413	1.21218	1.21218	0.172682	0.305554	224.412	234.451	0.957182	-1.04473	0.698843	0.635089
17216299	6	6.11	6.08	6.24	6.1	6.21	5.83	5.93	5.99	64	69.0706	67.6492	75.5835	68.5935	74.028	56.8859	60.9688	63.5579	TRUE	66.9066	72.735	0.919868	-1.08711	0.0886189	0.355046	72.735	66.9066	1.08711	1.08711	0.0886189	0.355046	66.9066	60.4709	1.10643	1.10643	0.0590443	0.259711	60.4709	66.9066	0.903811	-1.10643	0.0590443	0.259711	72.735	60.4709	1.20281	1.20281	0.0129821	0.497099
17216301	4.49	4.52	4.31	4.67	4.56	4.28	4.74	4.54	4.65	22.4711	22.9433	19.8353	25.4572	23.5883	19.4271	26.7228	23.2636	25.1067	TRUE	21.7499	22.8242	0.952932	-1.04939	0.624269	0.533801	22.8242	21.7499	1.04939	1.04939	0.624269	0.533801	21.7499	25.031	0.868918	-1.15086	0.0776982	0.273013	25.031	21.7499	1.15086	1.15086	0.0776982	0.273013	22.8242	25.031	0.911836	-1.09669	0.340883	0.519395
17216303	8.59	8.62	8.58	8.46	8.49	8.64	8.55	8.58	8.76	385.343	393.44	382.681	352.139	359.538	398.932	374.806	382.681	433.534	TRUE	387.155	370.203	1.04579	1.04579	0.318155	0.438022	370.203	387.155	0.956214	-1.04579	0.318155	0.438022	387.155	397.007	0.975184	-1.02545	0.62592	0.473501	397.007	387.155	1.02545	1.02545	0.62592	0.473501	370.203	397.007	0.932485	-1.0724	0.316684	0.513988
17216339	6.47	6.57	6.44	6.33	6.13	6.32	6.05	6.32	6.1	88.647	95.0095	86.8227	80.4489	70.0348	79.8932	66.257	79.8932	68.5935	TRUE	90.1597	76.7923	1.17407	1.17407	0.0333296	0.287751	76.7923	90.1597	0.851736	-1.17407	0.0333296	0.287751	90.1597	71.5812	1.25954	1.25954	0.0190793	0.192928	71.5812	90.1597	0.793938	-1.25954	0.0190793	0.192928	76.7923	71.5812	1.0728	1.0728	0.38925	0.530205
17216353	8.82	8.83	8.75	8.73	8.78	9.01	8.78	8.79	8.79	451.944	455.087	430.539	424.612	439.586	515.561	439.586	442.643	442.643	TRUE	445.857	459.919	0.969424	-1.03154	0.655167	0.543312	459.919	445.857	1.03154	1.03154	0.655167	0.543312	445.857	441.624	1.00958	1.00958	0.615276	0.469803	441.624	445.857	0.990506	-1.00958	0.615276	0.469803	459.919	441.624	1.04143	1.04143	0.551486	0.587767
17216373	8.63	8.63	8.61	8.69	8.54	8.52	8.63	8.53	8.93	396.177	396.177	390.722	413.001	372.217	367.093	396.177	369.646	487.751	TRUE	394.359	384.103	1.0267	1.0267	0.522157	0.500898	384.103	394.359	0.973995	-1.0267	0.522157	0.500898	394.359	417.858	0.943763	-1.05959	0.547643	0.446297	417.858	394.359	1.05959	1.05959	0.547643	0.446297	384.103	417.858	0.91922	-1.08788	0.431356	0.546058
17216478	7.21	7.29	7.38	7	6.96	7.18	6.95	6.78	6.9	148.056	156.498	166.572	128	124.5	145.009	123.64	109.896	119.428	TRUE	157.042	132.503	1.1852	1.1852	0.0415881	0.307815	132.503	157.042	0.843743	-1.1852	0.0415881	0.307815	157.042	117.655	1.33477	1.33477	0.00423157	0.139799	117.655	157.042	0.749194	-1.33477	0.00423157	0.139799	132.503	117.655	1.1262	1.1262	0.119787	0.503727
17216498	4.53	4.51	4.51	4.4	4.3	4.6	4.47	4.51	4.25	23.1029	22.7848	22.7848	21.1121	19.6983	24.2515	22.1618	22.7848	19.0273	TRUE	22.8908	21.6873	1.05549	1.05549	0.422931	0.468892	21.6873	22.8908	0.947423	-1.05549	0.422931	0.468892	22.8908	21.3246	1.07345	1.07345	0.250848	0.337838	21.3246	22.8908	0.93158	-1.07345	0.250848	0.337838	21.6873	21.3246	1.01701	1.01701	0.848345	0.679071
17216525	4.2	4.22	4.62	4.64	4.59	4.52	4.52	4.39	4.55	18.3792	18.6357	24.59	24.9333	24.0839	22.9433	22.9433	20.9663	23.4254	TRUE	20.535	23.9868	0.856093	-1.1681	0.177058	0.384599	23.9868	20.535	1.1681	1.1681	0.177058	0.384599	20.535	22.445	0.914903	-1.09301	0.427261	0.402875	22.445	20.535	1.09301	1.09301	0.427261	0.402875	23.9868	22.445	1.06869	1.06869	0.179121	0.503727
17216554	4.23	3.99	3.88	3.95	4.29	4.03	3.85	5.17	4.14	18.7654	15.8895	14.723	15.455	19.5622	16.3362	14.42	36.0019	17.6305	TRUE	16.4593	17.1178	0.96153	-1.04001	0.723185	0.561891	17.1178	16.4593	1.04001	1.04001	0.723185	0.561891	16.4593	22.6841	0.725586	-1.3782	0.413614	0.39744	22.6841	16.4593	1.3782	1.3782	0.413614	0.39744	17.1178	22.6841	0.754616	-1.32518	0.461311	0.556016
17216563	10.24	10.12	9.99	10.18	10.15	10.22	10.18	10.18	10.19	1209.34	1112.82	1016.93	1160.07	1136.2	1192.69	1160.07	1160.07	1168.14	TRUE	1113.03	1162.99	0.957042	-1.04489	0.436923	0.472963	1162.99	1113.03	1.04489	1.04489	0.436923	0.472963	1113.03	1162.76	0.957226	-1.04469	0.421666	0.400892	1162.76	1113.03	1.04469	1.04469	0.421666	0.400892	1162.99	1162.76	1.00019	1.00019	0.989887	0.712527
17216574	9.61	9.63	9.69	9.67	9.67	9.69	9.71	9.78	10.01	781.445	792.353	826.001	814.629	814.629	826.001	837.532	879.171	1031.12	TRUE	799.933	818.42	0.977411	-1.02311	0.255281	0.413729	818.42	799.933	1.02311	1.02311	0.255281	0.413729	799.933	915.942	0.873345	-1.14502	0.126895	0.288137	915.942	799.933	1.14502	1.14502	0.126895	0.288137	818.42	915.942	0.893528	-1.11916	0.173426	0.503727
17216620	5.66	5.56	5.85	5.61	5.58	5.56	5.4	5.5	5.36	50.5626	47.1766	57.68	48.8403	47.8352	47.1766	42.2243	45.2548	41.0696	TRUE	51.8064	47.9507	1.08041	1.08041	0.28583	0.425039	47.9507	51.8064	0.925574	-1.08041	0.28583	0.425039	51.8064	42.8496	1.20903	1.20903	0.0550079	0.255806	42.8496	51.8064	0.827109	-1.20903	0.0550079	0.255806	47.9507	42.8496	1.11905	1.11905	0.0189196	0.503727
17216638	8.67	8.69	8.64	8.64	8.64	8.83	8.63	8.64	8.49	407.315	413.001	398.932	398.932	398.932	455.087	396.177	398.932	359.538	TRUE	406.416	417.651	0.9731	-1.02764	0.589106	0.523524	417.651	406.416	1.02764	1.02764	0.589106	0.523524	406.416	384.882	1.05595	1.05595	0.181739	0.310245	384.882	406.416	0.947016	-1.05595	0.181739	0.310245	417.651	384.882	1.08514	1.08514	0.220991	0.5066
17216642	4.16	4.05	4.12	4.16	4.45	4.16	4.16	3.97	4.11	17.8766	16.5642	17.3878	17.8766	21.8566	17.8766	17.8766	15.6707	17.2677	TRUE	17.2762	19.2033	0.899648	-1.11155	0.235326	0.409448	19.2033	17.2762	1.11155	1.11155	0.235326	0.409448	17.2762	16.9383	1.01995	1.01995	0.680043	0.488639	16.9383	17.2762	0.980443	-1.01995	0.680043	0.488639	19.2033	16.9383	1.13372	1.13372	0.200859	0.5066
17216659	4.31	4.31	4.03	4.83	4.31	4.31	4.49	4.11	4.31	19.8353	19.8353	16.3362	28.443	19.8353	19.8353	22.4711	17.2677	19.8353	TRUE	18.6689	22.7045	0.822256	-1.21617	0.262531	0.416055	22.7045	18.6689	1.21617	1.21617	0.262531	0.416055	18.6689	19.858	0.940121	-1.06369	0.565716	0.452907	19.858	18.6689	1.06369	1.06369	0.565716	0.452907	22.7045	19.858	1.14334	1.14334	0.429076	0.545074
17216690	7.64	7.71	7.71	7.67	7.71	7.82	7.77	7.65	7.77	199.466	209.383	209.383	203.657	209.383	225.972	218.275	200.854	218.275	TRUE	206.077	213.004	0.967481	-1.03361	0.405883	0.461902	213.004	206.077	1.03361	1.03361	0.405883	0.461902	206.077	212.468	0.969924	-1.03101	0.393057	0.388927	212.468	206.077	1.03101	1.03101	0.393057	0.388927	213.004	212.468	1.00253	1.00253	0.954614	0.704901
17216718	6.36	6.34	6.4	6.58	6.34	5.98	6.34	6.15	6.12	82.1393	81.0084	84.4485	95.6704	81.0084	63.1189	81.0084	71.0124	69.551	TRUE	82.5321	79.9326	1.03252	1.03252	0.797221	0.582839	79.9326	82.5321	0.968503	-1.03252	0.797221	0.582839	82.5321	73.8573	1.11745	1.11745	0.0811835	0.275085	73.8573	82.5321	0.894892	-1.11745	0.0811835	0.275085	79.9326	73.8573	1.08226	1.08226	0.57911	0.597377
17216727	9.59	9.47	9.67	9.56	9.52	9.65	9.58	9.56	9.54	770.686	709.176	814.629	754.826	734.185	803.414	765.363	754.826	744.434	TRUE	764.831	764.142	1.0009	1.0009	0.985972	0.633461	764.142	764.831	0.999099	-1.0009	0.985972	0.633461	764.831	754.874	1.01319	1.01319	0.765417	0.514246	754.874	764.831	0.986982	-1.01319	0.765417	0.514246	764.142	754.874	1.01228	1.01228	0.687182	0.631526
17216745	5.32	5.54	5.53	5.32	5.32	5.1	5.27	5.35	5.41	39.9466	46.5271	46.2057	39.9466	39.9466	34.2968	38.5859	40.7859	42.5179	TRUE	44.2265	38.0633	1.16192	1.16192	0.0967922	0.357012	38.0633	44.2265	0.860645	-1.16192	0.0967922	0.357012	44.2265	40.6299	1.08852	1.08852	0.212251	0.324299	40.6299	44.2265	0.918678	-1.08852	0.212251	0.324299	38.0633	40.6299	0.93683	-1.06743	0.30822	0.512942
17216751	5.87	5.32	5.95	6.45	5.94	6.36	5.86	5.26	5.36	58.4852	39.9466	61.8199	87.4266	61.3929	82.1393	58.0812	38.3193	41.0696	TRUE	53.4172	76.9862	0.693854	-1.44122	0.0873277	0.355046	76.9862	53.4172	1.44122	1.44122	0.0873277	0.355046	53.4172	45.8234	1.16572	1.16572	0.455135	0.414054	45.8234	53.4172	0.857839	-1.16572	0.455135	0.414054	76.9862	45.8234	1.68006	1.68006	0.0363603	0.503727
17216753	9.65	9.71	9.61	9.77	9.78	9.84	9.9	9.96	9.99	803.414	837.532	781.445	873.098	879.171	916.506	955.426	995.999	1016.93	TRUE	807.464	889.592	0.907679	-1.10171	0.0179967	0.248239	889.592	807.464	1.10171	1.10171	0.0179967	0.248239	807.464	989.45	0.816073	-1.22538	0.00170923	0.111956	989.45	807.464	1.22538	1.22538	0.00170923	0.111956	889.592	989.45	0.899077	-1.11225	0.0114978	0.489073
17216777	6.15	6.06	6.07	6.18	6.38	6.18	6.39	6.09	6.2	71.0124	66.7178	67.1819	72.5046	83.2859	72.5046	83.8652	68.1197	73.5167	TRUE	68.304	76.0983	0.897576	-1.11411	0.112431	0.361955	76.0983	68.304	1.11411	1.11411	0.112431	0.361955	68.304	75.1672	0.908695	-1.10048	0.227255	0.33183	75.1672	68.304	1.10048	1.10048	0.227255	0.33183	76.0983	75.1672	1.01239	1.01239	0.881306	0.687607
17216792	8.76	8.76	8.76	8.79	8.76	8.88	8.75	8.55	8.58	433.534	433.534	433.534	442.643	433.534	471.136	430.539	374.806	382.681	TRUE	433.534	449.104	0.96533	-1.03592	0.241168	0.410477	449.104	433.534	1.03592	1.03592	0.241168	0.410477	433.534	396.009	1.09476	1.09476	0.0974502	0.283645	396.009	433.534	0.913444	-1.09476	0.0974502	0.283645	449.104	396.009	1.13408	1.13408	0.0629051	0.503727
17216809	8.54	8.46	8.48	8.46	8.47	8.46	8.56	8.47	8.47	372.217	352.139	357.054	352.139	354.588	352.139	377.413	354.588	354.588	TRUE	360.47	352.955	1.02129	1.02129	0.285259	0.424962	352.955	360.47	0.979153	-1.02129	0.285259	0.424962	360.47	362.196	0.995234	-1.00479	0.86761	0.543524	362.196	360.47	1.00479	1.00479	0.86761	0.543524	352.955	362.196	0.974486	-1.02618	0.293691	0.510006
17216834	13.02	13.01	13.09	13.03	13.02	12.99	13.01	13.08	12.89	8306.36	8248.98	8719.32	8364.13	8306.36	8135.41	8248.98	8659.09	7590.61	TRUE	8424.89	8268.63	1.0189	1.0189	0.392797	0.457327	8268.63	8424.89	0.981454	-1.0189	0.392797	0.457327	8424.89	8166.23	1.03167	1.03167	0.494715	0.428736	8166.23	8424.89	0.969298	-1.03167	0.494715	0.428736	8268.63	8166.23	1.01254	1.01254	0.764047	0.654624
17216836	10.38	10.34	10.29	10.34	10.38	10.34	10.41	10.15	10.35	1332.57	1296.13	1251.98	1296.13	1332.57	1296.13	1360.57	1136.2	1305.15	TRUE	1293.56	1308.28	0.988751	-1.01138	0.605296	0.52903	1308.28	1293.56	1.01138	1.01138	0.605296	0.52903	1293.56	1267.31	1.02072	1.02072	0.73166	0.505209	1267.31	1293.56	0.979702	-1.02072	0.73166	0.505209	1308.28	1267.31	1.03233	1.03233	0.582293	0.598296
17216868	3.63	4.05	3.99	3.57	4.04	3.97	4.03	3.94	4.79	12.3805	16.5642	15.8895	11.8762	16.4498	15.6707	16.3362	15.3482	27.6652	TRUE	14.9447	14.6656	1.01904	1.01904	0.891298	0.607797	14.6656	14.9447	0.98132	-1.01904	0.891298	0.607797	14.9447	19.7832	0.755426	-1.32376	0.309314	0.359781	19.7832	14.9447	1.32376	1.32376	0.309314	0.359781	14.6656	19.7832	0.741315	-1.34895	0.28962	0.508847
17216870	9.55	9.62	9.73	9.61	9.57	9.72	9.62	9.54	9.6	749.612	786.88	849.223	781.445	760.076	843.357	786.88	744.434	776.047	TRUE	795.238	794.959	1.00035	1.00035	0.994537	0.63419	794.959	795.238	0.999649	-1.00035	0.994537	0.63419	795.238	769.12	1.03396	1.03396	0.456606	0.414492	769.12	795.238	0.967157	-1.03396	0.456606	0.414492	794.959	769.12	1.0336	1.0336	0.408809	0.537454
17216886	4.56	4.4	4.34	4.33	4.47	4.72	4.1	4.45	4.54	23.5883	21.1121	20.2521	20.1122	22.1618	26.3549	17.1484	21.8566	23.2636	TRUE	21.6508	22.8763	0.946432	-1.0566	0.589436	0.523638	22.8763	21.6508	1.0566	1.0566	0.589436	0.523638	21.6508	20.7562	1.0431	1.0431	0.692309	0.492562	20.7562	21.6508	0.958678	-1.0431	0.692309	0.492562	22.8763	20.7562	1.10214	1.10214	0.461652	0.556028
17216937	6.84	6.83	6.83	6.75	6.79	6.82	6.82	6.82	7	114.563	113.772	113.772	107.635	110.661	112.986	112.986	112.986	128	TRUE	114.036	110.427	1.03268	1.03268	0.0832833	0.353484	110.427	114.036	0.968357	-1.03268	0.0832833	0.353484	114.036	117.991	0.96648	-1.03468	0.474159	0.421315	117.991	114.036	1.03468	1.03468	0.474159	0.421315	110.427	117.991	0.935898	-1.06849	0.222312	0.5066
17216942	5.66	5.72	5.77	5.87	5.72	5.61	5.72	5.72	5.72	50.5626	52.7098	54.5686	58.4852	52.7098	48.8403	52.7098	52.7098	52.7098	TRUE	52.6137	53.3451	0.986289	-1.0139	0.821233	0.589744	53.3451	52.6137	1.0139	1.0139	0.821233	0.589744	52.6137	52.7098	0.998176	-1.00183	0.937802	0.561388	52.7098	52.6137	1.00183	1.00183	0.937802	0.561388	53.3451	52.7098	1.01205	1.01205	0.831771	0.674944
17216960	4.62	4.81	4.62	5.06	4.63	5.04	4.66	4.78	4.88	24.59	28.0514	24.59	33.3589	24.761	32.8996	25.2813	27.4741	29.446	TRUE	25.7438	30.3399	0.848514	-1.17853	0.202878	0.393073	30.3399	25.7438	1.17853	1.17853	0.202878	0.393073	25.7438	27.4005	0.939538	-1.06435	0.376497	0.381774	27.4005	25.7438	1.06435	1.06435	0.376497	0.381774	30.3399	27.4005	1.10728	1.10728	0.388428	0.530043
17216998	8.92	9.04	8.94	8.87	8.9	8.85	8.87	8.75	8.71	484.382	526.394	491.143	467.882	477.713	461.44	467.882	430.539	418.766	TRUE	500.64	469.012	1.06744	1.06744	0.0845591	0.353966	469.012	500.64	0.936825	-1.06744	0.0845591	0.353966	500.64	439.062	1.14025	1.14025	0.0354307	0.229891	439.062	500.64	0.877002	-1.14025	0.0354307	0.229891	469.012	439.062	1.06821	1.06821	0.126264	0.503727
17217022	6	6.08	5.98	5.58	5.66	5.61	5.44	5.71	5.22	64	67.6492	63.1189	47.8352	50.5626	48.8403	43.4113	52.3457	37.2715	TRUE	64.9227	49.0794	1.32281	1.32281	0.000582642	0.12378	49.0794	64.9227	0.755966	-1.32281	0.000582642	0.12378	64.9227	44.3428	1.46411	1.46411	0.0109665	0.176739	44.3428	64.9227	0.68301	-1.46411	0.0109665	0.176739	49.0794	44.3428	1.10682	1.10682	0.346975	0.522055
17217030	4.31	4.11	4.46	4.52	4.51	4.46	4.37	4.52	4.44	19.8353	17.2677	22.0087	22.9433	22.7848	22.0087	20.6776	22.9433	21.7057	TRUE	19.7039	22.5789	0.872667	-1.14591	0.109296	0.361448	22.5789	19.7039	1.14591	1.14591	0.109296	0.361448	19.7039	21.7755	0.904863	-1.10514	0.244245	0.335365	21.7755	19.7039	1.10514	1.10514	0.244245	0.335365	22.5789	21.7755	1.03689	1.03689	0.324524	0.515758
17217058	5	5.09	4.91	4.98	4.91	4.86	4.91	4.91	4.72	32	34.0598	30.0647	31.5594	30.0647	29.0406	30.0647	30.0647	26.3549	TRUE	32.0415	30.2216	1.06022	1.06022	0.253534	0.413524	30.2216	32.0415	0.943201	-1.06022	0.253534	0.413524	32.0415	28.8281	1.11147	1.11147	0.130205	0.289379	28.8281	32.0415	0.899711	-1.11147	0.130205	0.289379	30.2216	28.8281	1.04834	1.04834	0.387008	0.529575
17217101	9.03	9	9.18	9.03	8.99	9.03	9.2	9.07	9.01	522.758	512	580.037	522.758	508.463	522.758	588.134	537.455	515.561	TRUE	538.265	517.993	1.03913	1.03913	0.40204	0.46064	517.993	538.265	0.962339	-1.03913	0.40204	0.46064	538.265	547.05	0.983941	-1.01632	0.785106	0.520352	547.05	538.265	1.01632	1.01632	0.785106	0.520352	517.993	547.05	0.946885	-1.05609	0.257332	0.5066
17217116	8.51	8.51	8.51	8.51	8.51	8.51	8.49	8.34	8.66	364.557	364.557	364.557	364.557	364.557	364.557	359.538	324.034	404.501	TRUE	364.557	364.557	1	1	1	0.63419	364.557	364.557	1	1	1	0.63419	364.557	362.691	1.00514	1.00514	0.939972	0.561798	362.691	364.557	0.994882	-1.00514	0.939972	0.561798	364.557	362.691	1.00514	1.00514	0.939972	0.700924
17217127	11.11	11.1	11.16	11.1	10.99	11.18	11.07	10.98	11.33	2210.26	2194.99	2288.2	2194.99	2033.85	2320.15	2149.82	2019.8	2574.36	TRUE	2231.15	2183	1.02206	1.02206	0.612341	0.530983	2183	2231.15	0.978417	-1.02206	0.612341	0.530983	2231.15	2248	0.992507	-1.00755	0.925802	0.558303	2248	2231.15	1.00755	1.00755	0.925802	0.558303	2183	2248	0.971086	-1.02977	0.745444	0.648468
17217136	7.48	7.27	7.09	7.18	6.71	6.77	7.21	6.96	7	178.527	154.343	136.239	145.009	104.691	109.137	148.056	124.5	128	TRUE	156.37	119.613	1.3073	1.3073	0.106282	0.360085	119.613	156.37	0.764933	-1.3073	0.106282	0.360085	156.37	133.519	1.17115	1.17115	0.184785	0.311029	133.519	156.37	0.853864	-1.17115	0.184785	0.311029	119.613	133.519	0.89585	-1.11626	0.398371	0.5337
17217145	9.1	9.14	9.1	9.1	9.1	9.1	9.1	9.1	9.1	548.748	564.175	548.748	548.748	548.748	548.748	548.748	548.748	548.748	TRUE	553.89	548.748	1.00937	1.00937	0.373901	0.450288	548.748	553.89	0.990716	-1.00937	0.373901	0.450288	553.89	548.748	1.00937	1.00937	0.373901	0.380663	548.748	553.89	0.990716	-1.00937	0.373901	0.380663	548.748	548.748	1	1	1	0.713201
17217155	4.89	5.03	5.3	5.05	5.19	5.15	4.87	5.12	5.13	29.6508	32.6724	39.3966	33.1285	36.5044	35.5062	29.2426	34.7755	35.0174	TRUE	33.9066	35.0464	0.967478	-1.03362	0.727539	0.562872	35.0464	33.9066	1.03362	1.03362	0.727539	0.562872	33.9066	33.0118	1.0271	1.0271	0.807771	0.526212	33.0118	33.9066	0.973611	-1.0271	0.807771	0.526212	35.0464	33.0118	1.06163	1.06163	0.39463	0.532504
17217171	7.18	7.07	7	7.26	7.23	7.33	7.17	7.04	7.59	145.009	134.364	128	153.277	150.123	160.898	144.007	131.599	192.672	TRUE	135.791	154.766	0.877396	-1.13974	0.0324534	0.285488	154.766	135.791	1.13974	1.13974	0.0324534	0.285488	135.791	156.093	0.869939	-1.14951	0.351888	0.377124	156.093	135.791	1.14951	1.14951	0.351888	0.377124	154.766	156.093	0.991501	-1.00857	0.947438	0.702908
17217174	4.87	4.7	4.5	4.86	4.7	4.67	4.72	4.72	4.7	29.2426	25.9921	22.6274	29.0406	25.9921	25.4572	26.3549	26.3549	25.9921	TRUE	25.954	26.83	0.967353	-1.03375	0.712323	0.558975	26.83	25.954	1.03375	1.03375	0.712323	0.558975	25.954	26.234	0.989329	-1.01079	0.890769	0.549647	26.234	25.954	1.01079	1.01079	0.890769	0.549647	26.83	26.234	1.02272	1.02272	0.623599	0.612058
17217193	4.64	4.45	4.25	3.91	4.18	4.21	4.23	4.14	4.34	24.9333	21.8566	19.0273	15.0324	18.1261	18.507	18.7654	17.6305	20.2521	TRUE	21.9391	17.2218	1.27391	1.27391	0.0807534	0.351361	17.2218	21.9391	0.784985	-1.27391	0.0807534	0.351361	21.9391	18.8826	1.16186	1.16186	0.176901	0.307491	18.8826	21.9391	0.860686	-1.16186	0.176901	0.307491	17.2218	18.8826	0.912046	-1.09644	0.281921	0.507499
17217197	7.98	7.82	7.99	7.99	7.89	7.99	8.06	8.03	8.25	252.476	225.972	254.232	254.232	237.207	254.232	266.871	261.379	304.437	TRUE	244.226	248.557	0.982579	-1.01773	0.707931	0.557695	248.557	244.226	1.01773	1.01773	0.707931	0.557695	244.226	277.562	0.879897	-1.1365	0.110752	0.286063	277.562	244.226	1.1365	1.1365	0.110752	0.286063	248.557	277.562	0.895498	-1.1167	0.119225	0.503727
17217216	9.24	9.26	9.33	9.15	9.18	9.14	9.2	9.2	9.15	604.668	613.109	643.591	568.1	580.037	564.175	588.134	588.134	568.1	TRUE	620.456	570.771	1.08705	1.08705	0.0175745	0.245842	570.771	620.456	0.919921	-1.08705	0.0175745	0.245842	620.456	581.456	1.06707	1.06707	0.0453533	0.24568	581.456	620.456	0.937142	-1.06707	0.0453533	0.24568	570.771	581.456	0.981624	-1.01872	0.262815	0.5066
17217232	5.92	6.28	6.21	6.31	6.28	6.28	6.37	6.37	6.43	60.5477	77.7085	74.028	79.3413	77.7085	77.7085	82.7106	82.7106	86.2229	TRUE	70.7614	78.2527	0.904267	-1.10587	0.226367	0.405441	78.2527	70.7614	1.10587	1.10587	0.226367	0.405441	70.7614	83.8814	0.843589	-1.18541	0.0701295	0.268806	83.8814	70.7614	1.18541	1.18541	0.0701295	0.268806	78.2527	83.8814	0.932898	-1.07193	0.0120668	0.489073
17217237	4.8	4.76	4.57	4.93	4.87	5.14	4.5	4.45	4.87	27.8576	27.0958	23.7524	30.4844	29.2426	35.261	22.6274	21.8566	29.2426	TRUE	26.2353	31.6627	0.828587	-1.20687	0.0713474	0.342672	31.6627	26.2353	1.20687	1.20687	0.0713474	0.342672	26.2353	24.5756	1.06754	1.06754	0.566707	0.453022	24.5756	26.2353	0.936737	-1.06754	0.566707	0.453022	31.6627	24.5756	1.28838	1.28838	0.0759133	0.503727
17217241	4.86	4.76	4.45	4.85	4.85	4.82	4.85	4.58	4.93	29.0406	27.0958	21.8566	28.84	28.84	28.2465	28.84	23.9176	30.4844	TRUE	25.9977	28.6422	0.907672	-1.10172	0.28694	0.425101	28.6422	25.9977	1.10172	1.10172	0.28694	0.425101	25.9977	27.7473	0.936944	-1.0673	0.580648	0.458338	27.7473	25.9977	1.0673	1.0673	0.580648	0.458338	28.6422	27.7473	1.03225	1.03225	0.675149	0.627339
17217247	6.75	6.65	6.79	6.9	7.13	7.08	6.98	6.95	7.2	107.635	100.427	110.661	119.428	140.07	135.298	126.238	123.64	147.033	TRUE	106.241	131.599	0.807309	-1.23868	0.0216806	0.262395	131.599	106.241	1.23868	1.23868	0.0216806	0.262395	106.241	132.304	0.803007	-1.24532	0.0311564	0.221659	132.304	106.241	1.24532	1.24532	0.0311564	0.221659	131.599	132.304	0.994672	-1.00536	0.945448	0.702559
17217283	10.64	10.58	10.71	10.57	10.54	10.49	10.53	10.47	10.55	1595.73	1530.73	1675.06	1520.15	1488.87	1438.15	1478.58	1418.35	1499.22	TRUE	1600.51	1482.39	1.07968	1.07968	0.0699819	0.340953	1482.39	1600.51	0.926201	-1.07968	0.0699819	0.340953	1600.51	1465.39	1.09221	1.09221	0.0488607	0.251335	1465.39	1600.51	0.915577	-1.09221	0.0488607	0.251335	1482.39	1465.39	1.0116	1.0116	0.643724	0.618774
17217291	4.27	4.61	4.52	4.62	4.7	4.28	4.35	4.52	4.52	19.2929	24.4201	22.9433	24.59	25.9921	19.4271	20.393	22.9433	22.9433	TRUE	22.2188	23.3364	0.952109	-1.0503	0.67931	0.549827	23.3364	22.2188	1.0503	1.0503	0.67931	0.549827	22.2188	22.0932	1.00569	1.00569	0.946069	0.563436	22.0932	22.2188	0.994347	-1.00569	0.946069	0.563436	23.3364	22.0932	1.05627	1.05627	0.597304	0.603063
17217321	4.99	4.63	4.75	4.81	4.77	4.75	4.95	4.52	4.75	31.779	24.761	26.9087	28.0514	27.2843	26.9087	30.91	22.9433	26.9087	TRUE	27.8162	27.4148	1.01464	1.01464	0.857922	0.599519	27.4148	27.8162	0.985568	-1.01464	0.857922	0.599519	27.8162	26.9206	1.03327	1.03327	0.786897	0.520867	26.9206	27.8162	0.967804	-1.03327	0.786897	0.520867	27.4148	26.9206	1.01836	1.01836	0.842028	0.677271
17217366	4.56	4.44	4.5	4.36	4.38	4.33	4.4	4.48	4.22	23.5883	21.7057	22.6274	20.5348	20.8215	20.1122	21.1121	22.3159	18.6357	TRUE	22.6405	20.4895	1.10498	1.10498	0.0208233	0.260197	20.4895	22.6405	0.904995	-1.10498	0.0208233	0.260197	22.6405	20.6879	1.09438	1.09438	0.182477	0.310511	20.6879	22.6405	0.913759	-1.09438	0.182477	0.310511	20.4895	20.6879	0.990409	-1.00968	0.865952	0.684198
17217369	4.2	4.38	4.49	4.52	4.35	4.61	4.21	4.33	4.6	18.3792	20.8215	22.4711	22.9433	20.393	24.4201	18.507	20.1122	24.2515	TRUE	20.5573	22.5855	0.910198	-1.09866	0.291901	0.427022	22.5855	20.5573	1.09866	1.09866	0.291901	0.427022	20.5573	20.9569	0.98093	-1.01944	0.857234	0.540748	20.9569	20.5573	1.01944	1.01944	0.857234	0.540748	22.5855	20.9569	1.07771	1.07771	0.476711	0.561353
17217373	4.85	4.68	4.85	5.02	4.8	4.99	4.85	4.84	4.85	28.84	25.6342	28.84	32.4467	27.8576	31.779	28.84	28.6408	28.84	TRUE	27.7714	30.6944	0.904771	-1.10525	0.177111	0.384599	30.6944	27.7714	1.10525	1.10525	0.177111	0.384599	27.7714	28.7736	0.96517	-1.03609	0.40224	0.393048	28.7736	27.7714	1.03609	1.03609	0.40224	0.393048	30.6944	28.7736	1.06676	1.06676	0.251173	0.5066
17217380	10.09	10.11	10.07	10.3	10.14	10.2	10.22	10.06	10.13	1089.92	1105.13	1074.91	1260.69	1128.35	1176.27	1192.69	1067.48	1120.56	TRUE	1089.98	1188.44	0.917159	-1.09032	0.0680206	0.338012	1188.44	1089.98	1.09032	1.09032	0.0680206	0.338012	1089.98	1126.91	0.967234	-1.03388	0.378428	0.382434	1126.91	1089.98	1.03388	1.03388	0.378428	0.382434	1188.44	1126.91	1.0546	1.0546	0.310542	0.513535
17217415	4.46	4.46	4.46	4.48	4.46	4.46	4.37	4.13	4.55	22.0087	22.0087	22.0087	22.3159	22.0087	22.0087	20.6776	17.5087	23.4254	TRUE	22.0087	22.1111	0.995368	-1.00465	0.373901	0.450288	22.1111	22.0087	1.00465	1.00465	0.373901	0.450288	22.0087	20.5372	1.07165	1.07165	0.437903	0.407282	20.5372	22.0087	0.933143	-1.07165	0.437903	0.407282	22.1111	20.5372	1.07663	1.07663	0.410085	0.538274
17217428	4.42	4.51	4.5	4.5	4.51	4.35	4.5	4.45	5.06	21.4068	22.7848	22.6274	22.6274	22.7848	20.393	22.6274	21.8566	33.3589	TRUE	22.273	21.9351	1.01541	1.01541	0.722474	0.561738	21.9351	22.273	0.984827	-1.01541	0.722474	0.561738	22.273	25.9477	0.858383	-1.16498	0.381212	0.383859	25.9477	22.273	1.16498	1.16498	0.381212	0.383859	21.9351	25.9477	0.845358	-1.18293	0.349624	0.522901
17217440	9.16	9.14	9.14	9.13	9.22	9.14	9.14	9.14	8.99	572.051	564.175	564.175	560.278	596.344	564.175	564.175	564.175	508.463	TRUE	566.801	573.599	0.988148	-1.01199	0.593133	0.524873	573.599	566.801	1.01199	1.01199	0.593133	0.524873	566.801	545.605	1.03885	1.03885	0.321598	0.364173	545.605	566.801	0.962604	-1.03885	0.321598	0.364173	573.599	545.605	1.05131	1.05131	0.268519	0.5066
17217455	10.96	10.86	10.86	10.97	11	10.99	10.96	10.96	10.86	1992	1858.6	1858.6	2005.85	2048	2033.85	1992	1992	1858.6	TRUE	1903.07	2029.24	0.937824	-1.0663	0.0522584	0.322024	2029.24	1903.07	1.0663	1.0663	0.0522584	0.322024	1903.07	1947.53	0.977168	-1.02337	0.518519	0.437706	1947.53	1903.07	1.02337	1.02337	0.518519	0.437706	2029.24	1947.53	1.04195	1.04195	0.151425	0.503727
17217469	6.03	6.06	6.06	6.02	6.06	6.06	6.18	6.06	6.06	65.3448	66.7178	66.7178	64.8934	66.7178	66.7178	72.5046	66.7178	66.7178	TRUE	66.2601	66.1097	1.00228	1.00228	0.852935	0.598277	66.1097	66.2601	0.997729	-1.00228	0.852935	0.598277	66.2601	68.6467	0.965234	-1.03602	0.295016	0.354326	68.6467	66.2601	1.03602	1.03602	0.295016	0.354326	66.1097	68.6467	0.963042	-1.03838	0.277994	0.5066
17217487	8.98	8.99	8.98	8.9	9.09	8.89	8.99	8.99	8.97	504.951	508.463	504.951	477.713	544.958	474.413	508.463	508.463	501.463	TRUE	506.122	499.028	1.01422	1.01422	0.773282	0.576869	499.028	506.122	0.985984	-1.01422	0.773282	0.576869	506.122	506.13	0.999984	-1.00002	0.997677	0.576552	506.13	506.122	1.00002	1.00002	0.997677	0.576552	499.028	506.13	0.985968	-1.01423	0.773868	0.65786
17217495	4.16	4.92	4.61	4.58	4.55	4.36	4.63	4.61	4.83	17.8766	30.2738	24.4201	23.9176	23.4254	20.5348	24.761	24.4201	28.443	TRUE	24.1902	22.6259	1.06914	1.06914	0.696701	0.554882	22.6259	24.1902	0.935335	-1.06914	0.696701	0.554882	24.1902	25.8747	0.934897	-1.06964	0.680876	0.488943	25.8747	24.1902	1.06964	1.06964	0.680876	0.488943	22.6259	25.8747	0.874441	-1.14359	0.122775	0.503727
17217497	4.79	4.96	4.78	4.79	4.66	4.65	4.98	4.98	5.05	27.6652	31.125	27.4741	27.6652	25.2813	25.1067	31.5594	31.5594	33.1285	TRUE	28.7547	26.0177	1.1052	1.1052	0.131163	0.364996	26.0177	28.7547	0.904815	-1.1052	0.131163	0.364996	28.7547	32.0825	0.896276	-1.11573	0.0622036	0.26265	32.0825	28.7547	1.11573	1.11573	0.0622036	0.26265	26.0177	32.0825	0.810965	-1.2331	0.00342702	0.377537
17217500	5.66	5.97	6.15	6.28	6.3	6.23	6.35	6.41	6.59	50.5626	62.6829	71.0124	77.7085	78.7932	75.0614	81.5719	85.0359	96.3358	TRUE	61.4193	77.1877	0.795714	-1.25673	0.0593685	0.329325	77.1877	61.4193	1.25673	1.25673	0.0593685	0.329325	61.4193	87.6479	0.700751	-1.42704	0.0241686	0.208291	87.6479	61.4193	1.42704	1.42704	0.0241686	0.208291	77.1877	87.6479	0.880657	-1.13552	0.0850429	0.503727
17217536	4.63	4.27	4.76	4.73	4.37	4.45	4.53	4.53	4.53	24.761	19.2929	27.0958	26.5382	20.6776	21.8566	23.1029	23.1029	23.1029	TRUE	23.7166	23.0242	1.03007	1.03007	0.824434	0.590492	23.0242	23.7166	0.970804	-1.03007	0.824434	0.590492	23.7166	23.1029	1.02657	1.02657	0.803797	0.525027	23.1029	23.7166	0.974122	-1.02657	0.803797	0.525027	23.0242	23.1029	0.996594	-1.00342	0.967035	0.70763
17217552	6.85	6.94	6.98	6.62	6.66	6.35	6.44	6.26	6.58	115.36	122.786	126.238	98.36	101.125	81.5719	86.8227	76.6386	95.6704	TRUE	121.461	93.6857	1.29648	1.29648	0.0158001	0.237663	93.6857	121.461	0.771322	-1.29648	0.0158001	0.237663	121.461	86.3772	1.40617	1.40617	0.00529086	0.148705	86.3772	121.461	0.711151	-1.40617	0.00529086	0.148705	93.6857	86.3772	1.08461	1.08461	0.424146	0.54327
17217562	4.41	4.57	4.4	4.41	4.39	4.41	4.41	4.53	4.5	21.259	23.7524	21.1121	21.259	20.9663	21.259	21.259	23.1029	22.6274	TRUE	22.0412	21.1614	1.04157	1.04157	0.365251	0.450288	21.1614	22.0412	0.960086	-1.04157	0.365251	0.450288	22.0412	22.3298	0.987076	-1.01309	0.791163	0.521861	22.3298	22.0412	1.01309	1.01309	0.791163	0.521861	21.1614	22.3298	0.947678	-1.05521	0.105821	0.503727
17217566	4.94	4.54	4.87	5.22	4.78	4.83	4.65	4.54	4.63	30.6965	23.2636	29.2426	37.2715	27.4741	28.443	25.1067	23.2636	24.761	TRUE	27.7342	31.0628	0.892842	-1.12002	0.436965	0.472963	31.0628	27.7342	1.12002	1.12002	0.436965	0.472963	27.7342	24.3771	1.13772	1.13772	0.225297	0.33089	24.3771	27.7342	0.878954	-1.13772	0.225297	0.33089	31.0628	24.3771	1.27426	1.27426	0.102429	0.503727
17217580	11.29	11.28	11.21	11.31	11.41	11.29	11.29	11.28	11.22	2503.97	2486.67	2368.9	2538.92	2721.15	2503.97	2503.97	2486.67	2385.37	TRUE	2453.18	2588.01	0.947901	-1.05496	0.165477	0.378483	2588.01	2453.18	1.05496	1.05496	0.165477	0.378483	2453.18	2458.67	0.997766	-1.00224	0.926968	0.558578	2458.67	2453.18	1.00224	1.00224	0.926968	0.558578	2588.01	2458.67	1.05261	1.05261	0.167523	0.503727
17217590	4.57	4.28	4.28	4.32	4.28	4.42	4.28	4.25	3.8	23.7524	19.4271	19.4271	19.9733	19.4271	21.4068	19.4271	19.0273	13.9288	TRUE	20.8689	20.2691	1.02959	1.02959	0.719839	0.560787	20.2691	20.8689	0.971259	-1.02959	0.719839	0.560787	20.8689	17.4611	1.19516	1.19516	0.209775	0.323038	17.4611	20.8689	0.836705	-1.19516	0.209775	0.323038	20.2691	17.4611	1.16081	1.16081	0.206769	0.5066
17217592	4.3	4.33	4.43	4.36	4.58	4.27	4.38	4.47	4.43	19.6983	20.1122	21.5557	20.5348	23.9176	19.2929	20.8215	22.1618	21.5557	TRUE	20.4554	21.2484	0.962679	-1.03877	0.623245	0.533548	21.2484	20.4554	1.03877	1.03877	0.623245	0.533548	20.4554	21.513	0.950841	-1.0517	0.196679	0.316689	21.513	20.4554	1.0517	1.0517	0.196679	0.316689	21.2484	21.513	0.987703	-1.01245	0.862725	0.683139
17217596	4.32	4.46	4.52	4.18	4.47	4.48	4.45	4.53	4.6	19.9733	22.0087	22.9433	18.1261	22.1618	22.3159	21.8566	23.1029	24.2515	TRUE	21.6417	20.8679	1.03708	1.03708	0.659334	0.544805	20.8679	21.6417	0.964244	-1.03708	0.659334	0.544805	21.6417	23.0703	0.938077	-1.06601	0.26995	0.345271	23.0703	21.6417	1.06601	1.06601	0.26995	0.345271	20.8679	23.0703	0.904536	-1.10554	0.224935	0.5066
17217602	5.75	5.77	5.77	5.8	5.81	5.92	5.75	5.63	5.88	53.8174	54.5686	54.5686	55.7152	56.1028	60.5477	53.8174	49.5221	58.892	TRUE	54.3182	57.4552	0.945401	-1.05775	0.116431	0.361955	57.4552	54.3182	1.05775	1.05775	0.116431	0.361955	54.3182	54.0772	1.00446	1.00446	0.933629	0.559985	54.0772	54.3182	0.995562	-1.00446	0.933629	0.559985	57.4552	54.0772	1.06247	1.06247	0.339886	0.518981
17217610	11.94	11.91	11.9	11.89	11.94	11.9	11.92	11.82	11.91	3929.15	3848.29	3821.7	3795.3	3929.15	3821.7	3875.05	3615.55	3848.29	TRUE	3866.38	3848.72	1.00459	1.00459	0.751885	0.570552	3848.72	3866.38	0.995432	-1.00459	0.751885	0.570552	3866.38	3779.63	1.02295	1.02295	0.382529	0.384454	3779.63	3866.38	0.977563	-1.02295	0.382529	0.384454	3848.72	3779.63	1.01828	1.01828	0.494474	0.568085
17217619	10.94	10.95	10.89	10.89	10.89	10.89	10.8	10.82	10.77	1964.57	1978.24	1897.65	1897.65	1897.65	1897.65	1782.89	1807.78	1746.2	TRUE	1946.82	1897.65	1.02591	1.02591	0.119519	0.361955	1897.65	1946.82	0.974744	-1.02591	0.119519	0.361955	1946.82	1778.95	1.09436	1.09436	0.00541368	0.150016	1778.95	1946.82	0.913773	-1.09436	0.00541368	0.150016	1897.65	1778.95	1.06672	1.06672	0.00267475	0.367644
17217625	6.05	6.33	6.05	6.21	6.34	6.07	5.83	6.04	5.79	66.257	80.4489	66.257	74.028	81.0084	67.1819	56.8859	65.7993	55.3304	TRUE	70.9876	74.0728	0.958349	-1.04346	0.644329	0.53983	74.0728	70.9876	1.04346	1.04346	0.644329	0.53983	70.9876	59.3385	1.19632	1.19632	0.112551	0.286063	59.3385	70.9876	0.8359	-1.19632	0.112551	0.286063	74.0728	59.3385	1.24831	1.24831	0.0459975	0.503727
17217639	4.87	4.61	4.93	5.02	4.62	4.81	4.86	4.78	4.78	29.2426	24.4201	30.4844	32.4467	24.59	28.0514	29.0406	27.4741	27.4741	TRUE	28.0491	28.3627	0.988942	-1.01118	0.919927	0.615154	28.3627	28.0491	1.01118	1.01118	0.919927	0.615154	28.0491	27.9963	1.00189	1.00189	0.979402	0.573078	27.9963	28.0491	0.998118	-1.00189	0.979402	0.573078	28.3627	27.9963	1.01309	1.01309	0.882782	0.688157
17217651	8.84	8.95	9.02	8.76	8.7	8.76	8.6	8.9	8.7	458.253	494.559	519.147	433.534	415.873	433.534	388.023	477.713	415.873	TRUE	490.653	427.647	1.14733	1.14733	0.0277849	0.276648	427.647	490.653	0.871587	-1.14733	0.0277849	0.276648	490.653	427.203	1.14852	1.14852	0.117273	0.286063	427.203	490.653	0.870683	-1.14852	0.117273	0.286063	427.647	427.203	1.00104	1.00104	0.987746	0.712227
17217666	8.44	8.43	8.36	8.31	8.37	8.29	8.37	8.39	8.14	347.291	344.892	328.557	317.365	330.842	312.996	330.842	335.461	282.088	TRUE	340.247	320.401	1.06194	1.06194	0.0674344	0.337954	320.401	340.247	0.941674	-1.06194	0.0674344	0.337954	340.247	316.13	1.07629	1.07629	0.252675	0.338434	316.13	340.247	0.929121	-1.07629	0.252675	0.338434	320.401	316.13	1.01351	1.01351	0.823126	0.672729
17217678	4.88	4.95	4.99	5.19	5.14	5.15	4.99	4.98	5.04	29.446	30.91	31.779	36.5044	35.261	35.5062	31.779	31.5594	32.8996	TRUE	30.7116	35.7572	0.858894	-1.16429	0.00293859	0.158468	35.7572	30.7116	1.16429	1.16429	0.00293859	0.158468	30.7116	32.0793	0.957365	-1.04453	0.161397	0.300913	32.0793	30.7116	1.04453	1.04453	0.161397	0.300913	35.7572	32.0793	1.11465	1.11465	0.00283462	0.367644
17217728	4.82	4.71	4.81	4.86	4.95	4.81	4.81	4.81	4.81	28.2465	26.1729	28.0514	29.0406	30.91	28.0514	28.0514	28.0514	28.0514	TRUE	27.4902	29.334	0.937147	-1.06707	0.159206	0.375057	29.334	27.4902	1.06707	1.06707	0.159206	0.375057	27.4902	28.0514	0.979996	-1.02041	0.443806	0.409302	28.0514	27.4902	1.02041	1.02041	0.443806	0.409302	29.334	28.0514	1.04572	1.04572	0.200687	0.5066
17217771	5.59	5.38	5.42	5.6	5.34	5.77	5.65	5.77	5.64	48.1679	41.6429	42.8137	48.5029	40.5042	54.5686	50.2134	54.5686	49.8665	TRUE	44.2082	47.8586	0.923725	-1.08257	0.466534	0.484064	47.8586	44.2082	1.08257	1.08257	0.466534	0.484064	44.2082	51.5495	0.857587	-1.16606	0.0432621	0.242814	51.5495	44.2082	1.16606	1.16606	0.0432621	0.242814	47.8586	51.5495	0.9284	-1.07712	0.443447	0.550028
17217774	4.17	4.4	4.44	4.37	4.4	4.29	4.37	4.4	4.46	18.0009	21.1121	21.7057	20.6776	21.1121	19.5622	20.6776	21.1121	22.0087	TRUE	20.2729	20.4507	0.991308	-1.00877	0.892778	0.608162	20.4507	20.2729	1.00877	1.00877	0.892778	0.608162	20.2729	21.2661	0.953295	-1.04899	0.45915	0.415563	21.2661	20.2729	1.04899	1.04899	0.45915	0.415563	20.4507	21.2661	0.961654	-1.03988	0.249294	0.5066
17217777	6.76	6.88	6.63	6.76	6.75	6.76	6.76	6.77	6.55	108.383	117.784	99.0442	108.383	107.635	108.383	108.383	109.137	93.7015	TRUE	108.404	108.134	1.0025	1.0025	0.962625	0.62699	108.134	108.404	0.997509	-1.0025	0.962625	0.62699	108.404	103.741	1.04495	1.04495	0.561942	0.45166	103.741	108.404	0.956984	-1.04495	0.561942	0.45166	108.134	103.741	1.04235	1.04235	0.431795	0.546207
17217789	7.89	7.95	7.96	7.96	7.81	7.84	7.82	7.69	7.87	237.207	247.28	249	249	224.411	229.126	225.972	206.5	233.941	TRUE	244.495	234.179	1.04405	1.04405	0.28594	0.425039	234.179	244.495	0.957806	-1.04405	0.28594	0.425039	244.495	222.138	1.10065	1.10065	0.0667377	0.265367	222.138	244.495	0.908556	-1.10065	0.0667377	0.265367	234.179	222.138	1.05421	1.05421	0.338981	0.518964
17217821	7.94	7.97	8.07	7.9	7.91	7.98	7.93	7.94	7.94	245.572	250.732	268.727	238.856	240.518	252.476	243.875	245.572	245.572	TRUE	255.01	243.95	1.04534	1.04534	0.249937	0.412759	243.95	255.01	0.956628	-1.04534	0.249937	0.412759	255.01	245.006	1.04083	1.04083	0.22842	0.33227	245.006	255.01	0.96077	-1.04083	0.22842	0.33227	243.95	245.006	0.995689	-1.00433	0.819152	0.670962
17217825	8.99	8.93	8.95	8.83	8.86	8.74	8.81	8.71	8.64	508.463	487.751	494.559	455.087	464.65	427.565	448.822	418.766	398.932	TRUE	496.924	449.101	1.10649	1.10649	0.0195646	0.258856	449.101	496.924	0.903761	-1.10649	0.0195646	0.258856	496.924	422.173	1.17706	1.17706	0.00895913	0.174349	422.173	496.924	0.849573	-1.17706	0.00895913	0.174349	449.101	422.173	1.06378	1.06378	0.214579	0.5066
17217830	5.01	4.99	5.01	4.94	5.31	4.95	5.01	5.01	5.01	32.2226	31.779	32.2226	30.6965	39.6706	30.91	32.2226	32.2226	32.2226	TRUE	32.0747	33.759	0.950108	-1.05251	0.599786	0.527218	33.759	32.0747	1.05251	1.05251	0.599786	0.527218	32.0747	32.2226	0.995411	-1.00461	0.373901	0.380663	32.2226	32.0747	1.00461	1.00461	0.373901	0.380663	33.759	32.2226	1.04768	1.04768	0.630713	0.614574
17217840	3.72	3.78	3.62	3.94	3.86	3.62	3.96	3.84	4.52	13.1775	13.737	12.295	15.3482	14.5203	12.295	15.5625	14.3204	22.9433	TRUE	13.0698	14.0545	0.929939	-1.07534	0.382086	0.452995	14.0545	13.0698	1.07534	1.07534	0.382086	0.452995	13.0698	17.6087	0.742236	-1.34728	0.170967	0.305463	17.6087	13.0698	1.34728	1.34728	0.170967	0.305463	14.0545	17.6087	0.798156	-1.25289	0.279167	0.5066
17217846	6.83	7.24	7.5	7.34	7.57	7.58	7.29	7.33	6.68	113.772	151.167	181.019	162.017	190.019	191.341	156.498	160.898	102.537	TRUE	148.653	181.126	0.820717	-1.21845	0.208474	0.395166	181.126	148.653	1.21845	1.21845	0.208474	0.395166	148.653	139.978	1.06198	1.06198	0.764299	0.514016	139.978	148.653	0.941641	-1.06198	0.764299	0.514016	181.126	139.978	1.29396	1.29396	0.122406	0.503727
17217854	6.93	6.93	6.9	6.93	6.93	6.93	7.02	6.79	7.18	121.938	121.938	119.428	121.938	121.938	121.938	129.787	110.661	145.009	TRUE	121.101	121.938	0.99314	-1.00691	0.373901	0.450288	121.938	121.101	1.00691	1.00691	0.373901	0.450288	121.101	128.486	0.942527	-1.06098	0.5001	0.430998	128.486	121.101	1.06098	1.06098	0.5001	0.430998	121.938	128.486	0.949038	-1.0537	0.545928	0.58509
17217891	4.05	4.01	4.05	3.84	4.35	4.05	3.7	4.24	4.15	16.5642	16.1113	16.5642	14.3204	20.393	16.5642	12.996	18.8959	17.7531	TRUE	16.4133	17.0925	0.960259	-1.04139	0.722034	0.561601	17.0925	16.4133	1.04139	1.04139	0.722034	0.561601	16.4133	16.5483	0.991837	-1.00823	0.944176	0.563014	16.5483	16.4133	1.00823	1.00823	0.944176	0.563014	17.0925	16.5483	1.03289	1.03289	0.840281	0.676856
17217901	8.44	8.44	8.38	8.41	8.44	8.46	8.55	8.27	8.5	347.291	347.291	333.144	340.144	347.291	352.139	374.806	308.687	362.039	TRUE	342.575	346.524	0.988603	-1.01153	0.537484	0.506237	346.524	342.575	1.01153	1.01153	0.537484	0.506237	342.575	348.51	0.982969	-1.01733	0.789455	0.521391	348.51	342.575	1.01733	1.01733	0.789455	0.521391	346.524	348.51	0.994301	-1.00573	0.927645	0.69861
17217914	8.99	8.87	8.95	8.78	8.74	8.77	8.87	8.81	9.09	508.463	467.882	494.559	439.586	427.565	436.549	467.882	448.822	544.958	TRUE	490.301	434.567	1.12825	1.12825	0.0109924	0.216737	434.567	490.301	0.886325	-1.12825	0.0109924	0.216737	490.301	487.22	1.00632	1.00632	0.927268	0.558578	487.22	490.301	0.993716	-1.00632	0.927268	0.558578	434.567	487.22	0.89193	-1.12116	0.149979	0.503727
17218013	6.45	6.37	6.48	6.45	6.48	6.45	6.45	6.49	6.34	87.4266	82.7106	89.2636	87.4266	89.2636	87.4266	87.4266	89.8845	81.0084	TRUE	86.4669	88.0389	0.982144	-1.01818	0.485023	0.489874	88.0389	86.4669	1.01818	1.01818	0.485023	0.489874	86.4669	86.1065	1.00419	1.00419	0.917986	0.556726	86.1065	86.4669	0.995832	-1.00419	0.917986	0.556726	88.0389	86.1065	1.02244	1.02244	0.516052	0.575368
17218027	9.69	9.7	9.83	9.66	9.6	9.65	9.49	9.38	9.62	826.001	831.746	910.175	809.002	776.047	803.414	719.076	666.287	786.88	TRUE	855.974	796.154	1.07514	1.07514	0.108094	0.360795	796.154	855.974	0.930115	-1.07514	0.108094	0.360795	855.974	724.081	1.18215	1.18215	0.0406296	0.238375	724.081	855.974	0.845915	-1.18215	0.0406296	0.238375	796.154	724.081	1.09954	1.09954	0.118479	0.503727
17218040	3.91	4.46	4.01	3.92	4.37	4.26	5.36	5.25	4.32	15.0324	22.0087	16.1113	15.1369	20.6776	19.1597	41.0696	38.0546	19.9733	TRUE	17.7174	18.3247	0.966859	-1.03428	0.834643	0.593274	18.3247	17.7174	1.03428	1.03428	0.834643	0.593274	17.7174	33.0325	0.536364	-1.86441	0.0917917	0.281693	33.0325	17.7174	1.86441	1.86441	0.0917917	0.281693	18.3247	33.0325	0.554749	-1.80262	0.0962853	0.503727
17218042	4.56	4.31	4.35	4.36	4.06	4.13	4.13	3.89	3.88	23.5883	19.8353	20.393	20.5348	16.6795	17.5087	17.5087	14.8254	14.723	TRUE	21.2722	18.241	1.16618	1.16618	0.141012	0.36894	18.241	21.2722	0.857504	-1.16618	0.141012	0.36894	21.2722	15.6857	1.35615	1.35615	0.0196465	0.19503	15.6857	21.2722	0.73738	-1.35615	0.0196465	0.19503	18.241	15.6857	1.16291	1.16291	0.160354	0.503727
17218060	9.55	9.46	9.4	9.01	9.03	8.95	9.31	9.17	9.07	749.612	704.277	675.588	515.561	522.758	494.559	634.73	576.03	537.455	TRUE	709.826	510.96	1.3892	1.3892	0.00100878	0.130189	510.96	709.826	0.719838	-1.3892	0.00100878	0.130189	709.826	582.738	1.21809	1.21809	0.0232829	0.206702	582.738	709.826	0.82096	-1.21809	0.0232829	0.206702	510.96	582.738	0.876825	-1.14048	0.0718535	0.503727
17218073	4.34	4.68	4.49	4.42	4.27	4.73	4.53	4.69	4.88	20.2521	25.6342	22.4711	21.4068	19.2929	26.5382	23.1029	25.8125	29.446	TRUE	22.7858	22.4127	1.01665	1.01665	0.895147	0.608733	22.4127	22.7858	0.983623	-1.01665	0.895147	0.608733	22.7858	26.1205	0.872336	-1.14635	0.238907	0.334239	26.1205	22.7858	1.14635	1.14635	0.238907	0.334239	22.4127	26.1205	0.85805	-1.16543	0.260186	0.5066
17218079	9.85	9.83	9.83	9.8	9.74	9.79	9.83	9.8	10.06	922.88	910.175	910.175	891.444	855.13	885.286	910.175	891.444	1067.48	TRUE	914.41	877.287	1.04232	1.04232	0.0363796	0.294889	877.287	914.41	0.959402	-1.04232	0.0363796	0.294889	914.41	956.368	0.956128	-1.04589	0.495233	0.428841	956.368	914.41	1.04589	1.04589	0.495233	0.428841	877.287	956.368	0.917311	-1.09014	0.237189	0.5066
17218149	10.68	10.56	10.77	10.41	10.3	10.37	10.36	10.36	10.12	1640.59	1509.65	1746.2	1360.57	1260.69	1323.37	1314.23	1314.23	1112.82	TRUE	1632.15	1314.88	1.24129	1.24129	0.0129871	0.225284	1314.88	1632.15	0.805613	-1.24129	0.0129871	0.225284	1632.15	1247.09	1.30876	1.30876	0.0159026	0.18528	1247.09	1632.15	0.76408	-1.30876	0.0159026	0.18528	1314.88	1247.09	1.05436	1.05436	0.406772	0.537272
17218168	9.19	9.28	9.28	9.22	9.28	9.27	9.34	9.28	9.39	584.071	621.668	621.668	596.344	621.668	617.374	648.067	621.668	670.921	TRUE	609.136	611.795	0.995653	-1.00437	0.865899	0.601204	611.795	609.136	1.00437	1.00437	0.865899	0.601204	609.136	646.886	0.941643	-1.06197	0.117344	0.286063	646.886	609.136	1.06197	1.06197	0.117344	0.286063	611.795	646.886	0.945755	-1.05736	0.0968057	0.503727
17218209	9.98	10.03	10.1	10.03	9.97	10.03	10.04	10.17	10.08	1009.9	1045.52	1097.5	1045.52	1002.93	1045.52	1052.79	1152.06	1082.39	TRUE	1050.97	1031.32	1.01906	1.01906	0.536855	0.50599	1031.32	1050.97	0.981301	-1.01906	0.536855	0.50599	1050.97	1095.74	0.959139	-1.0426	0.313785	0.361213	1095.74	1050.97	1.0426	1.0426	0.313785	0.361213	1031.32	1095.74	0.941204	-1.06247	0.119902	0.503727
17218254	11.61	11.64	11.48	11.55	11.61	11.48	11.6	11.58	11.36	3125.78	3191.46	2856.44	2998.45	3125.78	2856.44	3104.19	3061.45	2628.46	TRUE	3057.89	2993.55	1.02149	1.02149	0.643331	0.539631	2993.55	3057.89	0.97896	-1.02149	0.643331	0.539631	3057.89	2931.37	1.04316	1.04316	0.527974	0.440905	2931.37	3057.89	0.958623	-1.04316	0.527974	0.440905	2993.55	2931.37	1.02121	1.02121	0.73408	0.645041
17218261	5.25	5.25	5.33	5.07	5.25	5.26	5.16	4.89	5.29	38.0546	38.0546	40.2244	33.5909	38.0546	38.3193	35.7532	29.6508	39.1245	TRUE	38.7779	36.655	1.05792	1.05792	0.278843	0.421334	36.655	38.7779	0.945254	-1.05792	0.278843	0.421334	38.7779	34.8428	1.11294	1.11294	0.241582	0.334843	34.8428	38.7779	0.898523	-1.11294	0.241582	0.334843	36.655	34.8428	1.05201	1.05201	0.597981	0.603095
17218277	9.02	9.16	9.01	8.73	8.9	8.82	8.69	8.82	8.68	519.147	572.051	515.561	424.612	477.713	451.944	413.001	451.944	410.148	TRUE	535.587	451.423	1.18644	1.18644	0.0242355	0.270338	451.423	535.587	0.842857	-1.18644	0.0242355	0.270338	535.587	425.031	1.26011	1.26011	0.00821666	0.171247	425.031	535.587	0.79358	-1.26011	0.00821666	0.171247	451.423	425.031	1.06209	1.06209	0.265721	0.5066
17218321	7.48	7.51	7.6	7.38	7.66	7.63	7.51	7.56	7.46	178.527	182.278	194.012	166.572	202.251	198.088	182.278	188.706	176.069	TRUE	184.939	188.97	0.978668	-1.0218	0.757492	0.572293	188.97	184.939	1.0218	1.0218	0.757492	0.572293	184.939	182.351	1.01419	1.01419	0.68465	0.490159	182.351	184.939	0.986008	-1.01419	0.68465	0.490159	188.97	182.351	1.0363	1.0363	0.605952	0.606262
17218328	6.36	6.43	6.37	6.27	6.34	6.32	6.35	6.36	6.51	82.1393	86.2229	82.7106	77.1717	81.0084	79.8932	81.5719	82.1393	91.1392	TRUE	83.6909	79.3578	1.0546	1.0546	0.0645149	0.33552	79.3578	83.6909	0.948224	-1.0546	0.0645149	0.33552	83.6909	84.9501	0.985177	-1.01505	0.726215	0.50375	84.9501	83.6909	1.01505	1.01505	0.726215	0.50375	79.3578	84.9501	0.934169	-1.07047	0.16556	0.503727
17218349	8.22	8.08	8.16	8	8.05	8.06	8.06	8.15	7.91	298.172	270.597	286.026	256	265.028	266.871	266.871	284.05	240.518	TRUE	284.931	262.633	1.0849	1.0849	0.0616076	0.329984	262.633	284.931	0.921742	-1.0849	0.0616076	0.329984	284.931	263.813	1.08005	1.08005	0.231001	0.333035	263.813	284.931	0.925883	-1.08005	0.231001	0.333035	262.633	263.813	0.995527	-1.00449	0.932547	0.699128
17218361	4.69	4.54	4.5	4.52	4.54	4.34	4.88	4.53	4.41	25.8125	23.2636	22.6274	22.9433	23.2636	20.2521	29.446	23.1029	21.259	TRUE	23.9012	22.153	1.07891	1.07891	0.269039	0.418095	22.153	23.9012	0.926858	-1.07891	0.269039	0.418095	23.9012	24.6026	0.971489	-1.02935	0.805297	0.525481	24.6026	23.9012	1.02935	1.02935	0.805297	0.525481	22.153	24.6026	0.900432	-1.11058	0.408733	0.537454
17218366	11.08	11.06	11.14	11.14	11.22	11.17	11.12	11.25	11.14	2164.77	2134.97	2256.7	2256.7	2385.37	2304.12	2225.63	2435.5	2256.7	TRUE	2185.48	2315.4	0.94389	-1.05945	0.0685196	0.338194	2315.4	2185.48	1.05945	1.05945	0.0685196	0.338194	2185.48	2305.94	0.94776	-1.05512	0.183312	0.311029	2305.94	2185.48	1.05512	1.05512	0.183312	0.311029	2315.4	2305.94	1.0041	1.0041	0.906281	0.6937
17218377	8.12	8.13	8.3	8.2	8.12	8.22	8.19	7.93	7.99	278.204	280.139	315.173	294.067	278.204	298.172	292.036	243.875	254.232	TRUE	291.172	290.148	1.00353	1.00353	0.943015	0.621069	290.148	291.172	0.996481	-1.00353	0.943015	0.621069	291.172	263.381	1.10552	1.10552	0.216088	0.326734	263.381	291.172	0.904554	-1.10552	0.216088	0.326734	290.148	263.381	1.10163	1.10163	0.166572	0.503727
17218393	9.31	9.39	9.25	9.27	9.17	9.38	9.34	9.28	9.27	634.73	670.921	608.874	617.374	576.03	666.287	648.067	621.668	617.374	TRUE	638.175	619.897	1.02949	1.02949	0.594985	0.52546	619.897	638.175	0.971358	-1.02949	0.594985	0.52546	638.175	629.036	1.01453	1.01453	0.67725	0.488119	629.036	638.175	0.985679	-1.01453	0.67725	0.488119	619.897	629.036	0.985471	-1.01474	0.758787	0.653228
17218412	4.78	4.99	4.84	4.88	4.7	4.78	4.64	4.87	4.69	27.4741	31.779	28.6408	29.446	25.9921	27.4741	24.9333	29.2426	25.8125	TRUE	29.298	27.6374	1.06008	1.06008	0.365619	0.450288	27.6374	29.298	0.943322	-1.06008	0.365619	0.450288	29.298	26.6628	1.09883	1.09883	0.225086	0.330838	26.6628	29.298	0.910057	-1.09883	0.225086	0.330838	27.6374	26.6628	1.03655	1.03655	0.58694	0.599766
17218423	7.27	7.45	7.32	7.43	7.35	7.34	7.51	7.66	7.6	154.343	174.853	159.786	172.446	163.144	162.017	182.278	202.251	194.012	TRUE	162.994	165.869	0.98267	-1.01764	0.701083	0.555734	165.869	162.994	1.01764	1.01764	0.701083	0.555734	162.994	192.847	0.8452	-1.18315	0.024063	0.208291	192.847	162.994	1.18315	1.18315	0.024063	0.208291	165.869	192.847	0.860106	-1.16265	0.0155502	0.503727
17218427	4.52	4.72	4.24	4.07	4.41	4.3	4.49	4.67	4.3	22.9433	26.3549	18.8959	16.7955	21.259	19.6983	22.4711	25.4572	19.6983	TRUE	22.7314	19.2509	1.18079	1.18079	0.239614	0.410444	19.2509	22.7314	0.846888	-1.18079	0.239614	0.410444	22.7314	22.5422	1.00839	1.00839	0.947944	0.563923	22.5422	22.7314	0.991678	-1.00839	0.947944	0.563923	19.2509	22.5422	0.853995	-1.17097	0.194735	0.506362
17218430	8.49	8.51	8.44	8.43	8.52	8.47	8.66	8.64	8.85	359.538	364.557	347.291	344.892	367.093	354.588	404.501	398.932	461.44	TRUE	357.128	355.524	1.00451	1.00451	0.854786	0.598892	355.524	357.128	0.995508	-1.00451	0.854786	0.598892	357.128	421.625	0.84703	-1.1806	0.0352608	0.229852	421.625	357.128	1.1806	1.1806	0.0352608	0.229852	355.524	421.625	0.843224	-1.18592	0.0344973	0.503727
17218446	4.73	4.74	4.79	4.84	4.55	4.9	4.65	4.78	4.87	26.5382	26.7228	27.6652	28.6408	23.4254	29.8571	25.1067	27.4741	29.2426	TRUE	26.9754	27.3077	0.98783	-1.01232	0.876289	0.604043	27.3077	26.9754	1.01232	1.01232	0.876289	0.604043	26.9754	27.2745	0.989035	-1.01109	0.822383	0.530465	27.2745	26.9754	1.01109	1.01109	0.822383	0.530465	27.3077	27.2745	1.00122	1.00122	0.989186	0.712377
17218460	6.37	6.62	6.85	6.4	6.57	6.58	6.42	7.02	5.94	82.7106	98.36	115.36	84.4485	95.0095	95.6704	85.6274	129.787	61.3929	TRUE	98.8102	91.7095	1.07743	1.07743	0.520964	0.500614	91.7095	98.8102	0.928137	-1.07743	0.520964	0.500614	98.8102	92.269	1.07089	1.07089	0.782256	0.519365	92.269	98.8102	0.9338	-1.07089	0.782256	0.519365	91.7095	92.269	0.993935	-1.0061	0.979379	0.710923
17218465	5.89	5.98	5.89	5.63	5.85	5.85	6.12	5.84	5.91	59.3016	63.1189	59.3016	49.5221	57.68	57.68	69.551	57.2816	60.1295	TRUE	60.5741	54.9607	1.10213	1.10213	0.13488	0.366777	54.9607	60.5741	0.907331	-1.10213	0.13488	0.366777	60.5741	62.3207	0.971973	-1.02883	0.678939	0.488404	62.3207	60.5741	1.02883	1.02883	0.678939	0.488404	54.9607	62.3207	0.881901	-1.13391	0.184685	0.503727
17218543	9.92	9.78	9.88	9.85	9.85	9.85	9.91	9.73	9.85	968.763	879.171	942.272	922.88	922.88	922.88	962.071	849.223	922.88	TRUE	930.069	922.88	1.00779	1.00779	0.800152	0.583454	922.88	930.069	0.992271	-1.00779	0.800152	0.583454	930.069	911.392	1.02049	1.02049	0.682547	0.489536	911.392	930.069	0.979919	-1.02049	0.682547	0.489536	922.88	911.392	1.01261	1.01261	0.74586	0.648591
17218565	6.1	6.13	5.91	6.31	6.24	6.49	6.22	6.1	6.79	68.5935	70.0348	60.1295	79.3413	75.5835	89.8845	74.5429	68.5935	110.661	TRUE	66.2526	81.6031	0.811888	-1.2317	0.0437736	0.310207	81.6031	66.2526	1.2317	1.2317	0.0437736	0.310207	66.2526	84.5991	0.783136	-1.27692	0.245777	0.335648	84.5991	66.2526	1.27692	1.27692	0.245777	0.335648	81.6031	84.5991	0.964586	-1.03671	0.839017	0.676708
17218594	4.64	4.74	4.65	4.64	4.64	4.6	4.78	4.64	4.65	24.9333	26.7228	25.1067	24.9333	24.9333	24.2515	27.4741	24.9333	25.1067	TRUE	25.5876	24.706	1.03568	1.03568	0.224063	0.404575	24.706	25.5876	0.965546	-1.03568	0.224063	0.404575	25.5876	25.838	0.990308	-1.00979	0.814266	0.528024	25.838	25.5876	1.00979	1.00979	0.814266	0.528024	24.706	25.838	0.956188	-1.04582	0.253984	0.5066
17218598	7.25	7.15	7.37	7.19	7.25	7.28	7.25	7.2	7.28	152.219	142.025	165.421	146.018	152.219	155.417	152.219	147.033	155.417	TRUE	153.222	151.218	1.01325	1.01325	0.797649	0.582977	151.218	153.222	0.986922	-1.01325	0.797649	0.582977	153.222	151.556	1.01099	1.01099	0.828433	0.532652	151.556	153.222	0.989132	-1.01099	0.828433	0.532652	151.218	151.556	0.997766	-1.00224	0.931217	0.698877
17218607	5.21	5.27	5.09	5.4	5.24	5	5.46	4.84	5.48	37.014	38.5859	34.0598	42.2243	37.7918	32	44.0173	28.6408	44.6318	TRUE	36.5532	37.3387	0.978965	-1.02149	0.820588	0.589538	37.3387	36.5532	1.02149	1.02149	0.820588	0.589538	36.5532	39.0966	0.934946	-1.06958	0.661981	0.48357	39.0966	36.5532	1.06958	1.06958	0.661981	0.48357	37.3387	39.0966	0.955035	-1.04708	0.784458	0.661104
17218618	6.19	6.19	6.19	6.26	6.14	6.27	5.95	5.8	6.19	73.0089	73.0089	73.0089	76.6386	70.5219	77.1717	61.8199	55.7152	73.0089	TRUE	73.0089	74.7774	0.976349	-1.02422	0.453699	0.479189	74.7774	73.0089	1.02422	1.02422	0.453699	0.479189	73.0089	63.5147	1.14948	1.14948	0.134058	0.290346	63.5147	73.0089	0.869958	-1.14948	0.134058	0.290346	74.7774	63.5147	1.17733	1.17733	0.109721	0.503727
17218620	10.51	10.56	10.47	10.52	10.5	10.59	10.66	10.6	10.78	1458.23	1509.65	1418.35	1468.37	1448.15	1541.37	1618	1552.09	1758.34	TRUE	1462.08	1485.97	0.983924	-1.01634	0.570723	0.517896	1485.97	1462.08	1.01634	1.01634	0.570723	0.517896	1462.08	1642.81	0.889984	-1.12362	0.0526809	0.255214	1642.81	1462.08	1.12362	1.12362	0.0526809	0.255214	1485.97	1642.81	0.904525	-1.10555	0.0795455	0.503727
17218643	5.23	5.33	5.24	5.21	5.08	5.11	5.33	4.79	5.14	37.5307	40.2244	37.7918	37.014	33.8246	34.5353	40.2244	27.6652	35.261	TRUE	38.5156	35.1246	1.09654	1.09654	0.0585611	0.328985	35.1246	38.5156	0.911958	-1.09654	0.0585611	0.328985	38.5156	34.3835	1.12018	1.12018	0.332504	0.368898	34.3835	38.5156	0.892716	-1.12018	0.332504	0.368898	35.1246	34.3835	1.02155	1.02155	0.854036	0.68048
17218653	7.79	7.7	7.74	7.7	7.69	7.93	7.7	7.68	7.03	221.322	207.937	213.783	207.937	206.5	243.875	207.937	205.074	130.69	TRUE	214.347	219.437	0.976802	-1.02375	0.711695	0.558762	219.437	214.347	1.02375	1.02375	0.711695	0.558762	214.347	181.233	1.18271	1.18271	0.265171	0.343275	181.233	214.347	0.845514	-1.18271	0.265171	0.343275	219.437	181.233	1.2108	1.2108	0.245362	0.5066
17218680	9.42	9.29	9.46	9.78	9.4	9.6	9.38	9.27	9.3	685.019	625.992	704.277	879.171	675.588	776.047	666.287	617.374	630.346	TRUE	671.763	776.935	0.864631	-1.15656	0.172025	0.381644	776.935	671.763	1.15656	1.15656	0.172025	0.381644	671.763	638.002	1.05292	1.05292	0.290261	0.352684	638.002	671.763	0.949743	-1.05292	0.290261	0.352684	776.935	638.002	1.21776	1.21776	0.0834914	0.503727
17218682	7.68	7.73	7.66	7.51	7.51	7.41	7.29	7.2	7.3	205.074	212.306	202.251	182.278	182.278	170.072	156.498	147.033	157.586	TRUE	206.543	178.21	1.15899	1.15899	0.00496447	0.173033	178.21	206.543	0.862819	-1.15899	0.00496447	0.173033	206.543	153.706	1.34376	1.34376	0.000299373	0.0772244	153.706	206.543	0.744182	-1.34376	0.000299373	0.0772244	178.21	153.706	1.15942	1.15942	0.00967154	0.472069
17218694	4.34	4.48	4.36	4.5	4.16	4.27	4.34	4.3	4.59	20.2521	22.3159	20.5348	22.6274	17.8766	19.2929	20.2521	19.6983	24.0839	TRUE	21.0343	19.9323	1.05529	1.05529	0.516203	0.499818	19.9323	21.0343	0.947611	-1.05529	0.516203	0.499818	21.0343	21.3448	0.985452	-1.01476	0.848367	0.538499	21.3448	21.0343	1.01476	1.01476	0.848367	0.538499	19.9323	21.3448	0.933826	-1.07086	0.513194	0.574118
17218713	5.68	5.61	5.68	5.61	5.56	5.61	5.61	5.53	5.58	51.2685	48.8403	51.2685	48.8403	47.1766	48.8403	48.8403	46.2057	47.8352	TRUE	50.4591	48.2857	1.04501	1.04501	0.0911072	0.355046	48.2857	50.4591	0.956929	-1.04501	0.0911072	0.355046	50.4591	47.6271	1.05946	1.05946	0.0640646	0.263569	47.6271	50.4591	0.943875	-1.05946	0.0640646	0.263569	48.2857	47.6271	1.01383	1.01383	0.525008	0.577855
17218722	4.29	4.11	4.38	4.32	4.3	4.29	4.29	4.54	4.29	19.5622	17.2677	20.8215	19.9733	19.6983	19.5622	19.5622	23.2636	19.5622	TRUE	19.2171	19.7446	0.973284	-1.02745	0.640971	0.539494	19.7446	19.2171	1.02745	1.02745	0.640971	0.539494	19.2171	20.796	0.924077	-1.08216	0.383295	0.384685	20.796	19.2171	1.08216	1.08216	0.383295	0.384685	19.7446	20.796	0.949442	-1.05325	0.44414	0.55024
17218733	5.43	5.58	5.47	5.63	5.52	5.81	5.47	5.62	5.52	43.1115	47.8352	44.3235	49.5221	45.8866	56.1028	44.3235	49.18	45.8866	TRUE	45.0901	50.5038	0.892805	-1.12007	0.177094	0.384599	50.5038	45.0901	1.12007	1.12007	0.177094	0.384599	45.0901	46.4634	0.970443	-1.03046	0.532694	0.442324	46.4634	45.0901	1.03046	1.03046	0.532694	0.442324	50.5038	46.4634	1.08696	1.08696	0.28983	0.508847
17218736	6.06	6.22	6.16	6.25	6	6.16	6.16	5.92	6.35	66.7178	74.5429	71.5064	76.1093	64	71.5064	71.5064	60.5477	81.5719	TRUE	70.9224	70.5385	1.00544	1.00544	0.93158	0.617952	70.5385	70.9224	0.994588	-1.00544	0.93158	0.617952	70.9224	71.2086	0.99598	-1.00404	0.966902	0.569943	71.2086	70.9224	1.00404	1.00404	0.966902	0.569943	70.5385	71.2086	0.99059	-1.0095	0.928565	0.69861
17218765	8.67	8.69	8.72	8.63	8.62	8.6	8.73	8.57	8.6	407.315	413.001	421.679	396.177	393.44	388.023	424.612	380.038	388.023	TRUE	413.998	392.547	1.05465	1.05465	0.0112002	0.21675	392.547	413.998	0.948185	-1.05465	0.0112002	0.21675	413.998	397.558	1.04135	1.04135	0.315625	0.361732	397.558	413.998	0.960289	-1.04135	0.315625	0.361732	392.547	397.558	0.987396	-1.01277	0.737231	0.646252
17218790	7.53	7.35	7.44	7.43	7.45	7.52	7.38	7.42	7.45	184.823	163.144	173.645	172.446	174.853	183.546	166.572	171.255	174.853	TRUE	173.871	176.948	0.982606	-1.0177	0.687399	0.551732	176.948	173.871	1.0177	1.0177	0.687399	0.551732	173.871	170.893	1.01742	1.01742	0.679858	0.488639	170.893	173.871	0.982875	-1.01742	0.679858	0.488639	176.948	170.893	1.03543	1.03543	0.21711	0.5066
17218813	5.81	6.11	6.17	5.82	6.11	6.07	5.99	5.85	5.55	56.1028	69.0706	72.0037	56.493	69.0706	67.1819	63.5579	57.68	46.8507	TRUE	65.7257	64.2485	1.02299	1.02299	0.825071	0.590687	64.2485	65.7257	0.977525	-1.02299	0.825071	0.590687	65.7257	56.0296	1.17305	1.17305	0.233462	0.333179	56.0296	65.7257	0.852476	-1.17305	0.233462	0.333179	64.2485	56.0296	1.14669	1.14669	0.259917	0.5066
17218820	10.3	10.33	10.37	10.01	10.17	10.22	10.13	10.03	10.03	1260.69	1287.18	1323.37	1031.12	1152.06	1192.69	1120.56	1045.52	1045.52	TRUE	1290.41	1125.29	1.14674	1.14674	0.0333103	0.287751	1125.29	1290.41	0.872038	-1.14674	0.0333103	0.287751	1290.41	1070.53	1.2054	1.2054	0.00206448	0.111956	1070.53	1290.41	0.829602	-1.2054	0.00206448	0.111956	1125.29	1070.53	1.05115	1.05115	0.372568	0.523826
17218835	4.99	4.99	4.92	4.7	4.37	5.06	4.55	4.92	4.76	31.779	31.779	30.2738	25.9921	20.6776	33.3589	23.4254	30.2738	27.0958	TRUE	31.2773	26.6762	1.17248	1.17248	0.282776	0.423939	26.6762	31.2773	0.852895	-1.17248	0.282776	0.423939	31.2773	26.9317	1.16136	1.16136	0.100341	0.28411	26.9317	31.2773	0.861063	-1.16136	0.100341	0.28411	26.6762	26.9317	0.990514	-1.00958	0.954145	0.704801
17218845	10.71	10.61	10.56	10.24	10.36	10.38	10.36	10.26	10.15	1675.06	1562.89	1509.65	1209.34	1314.23	1332.57	1314.23	1226.22	1136.2	TRUE	1582.53	1285.38	1.23118	1.23118	0.00871837	0.199105	1285.38	1582.53	0.812228	-1.23118	0.00871837	0.199105	1582.53	1225.55	1.29129	1.29129	0.00728438	0.166631	1225.55	1582.53	0.774421	-1.29129	0.00728438	0.166631	1285.38	1225.55	1.04882	1.04882	0.403775	0.536412
17218889	8.42	8.45	8.17	7.98	7.99	8.14	8.02	8	7.94	342.509	349.706	288.015	252.476	254.232	282.088	259.574	256	245.572	TRUE	326.744	262.932	1.24269	1.24269	0.0424145	0.308701	262.932	326.744	0.804703	-1.24269	0.0424145	0.308701	326.744	253.715	1.28784	1.28784	0.0214762	0.203609	253.715	326.744	0.776496	-1.28784	0.0214762	0.203609	262.932	253.715	1.03633	1.03633	0.428452	0.544905
17218899	6.56	6.63	6.65	6.63	6.63	6.63	6.67	6.88	6.44	94.3532	99.0442	100.427	99.0442	99.0442	99.0442	101.829	117.784	86.8227	TRUE	97.9414	99.0442	0.988866	-1.01126	0.580837	0.521047	99.0442	97.9414	1.01126	1.01126	0.580837	0.521047	97.9414	102.145	0.958845	-1.04292	0.668997	0.485581	102.145	97.9414	1.04292	1.04292	0.668997	0.485581	99.0442	102.145	0.969642	-1.03131	0.746151	0.648594
17218907	8.06	8.17	8.24	8.09	8	8.14	8.15	8.04	8.09	266.871	288.015	302.334	272.479	256	282.088	284.05	263.197	272.479	TRUE	285.74	270.189	1.05756	1.05756	0.291553	0.426816	270.189	285.74	0.945575	-1.05756	0.291553	0.426816	285.74	273.242	1.04574	1.04574	0.354165	0.377491	273.242	285.74	0.95626	-1.04574	0.354165	0.377491	270.189	273.242	0.988826	-1.0113	0.769059	0.656253
17218923	3.53	4.33	3.95	4.06	4.06	4.07	3.99	4.04	4.52	11.5514	20.1122	15.455	16.6795	16.6795	16.7955	15.8895	16.4498	22.9433	TRUE	15.7062	16.7181	0.939472	-1.06443	0.703565	0.556326	16.7181	15.7062	1.06443	1.06443	0.703565	0.556326	15.7062	18.4275	0.852323	-1.17326	0.462635	0.416848	18.4275	15.7062	1.17326	1.17326	0.462635	0.416848	16.7181	18.4275	0.907236	-1.10225	0.492245	0.567246
17218927	4.3	4.61	4.42	4.4	4.34	4.44	4.58	4.44	4.32	19.6983	24.4201	21.4068	21.1121	20.2521	21.7057	23.9176	21.7057	19.9733	TRUE	21.8418	21.0233	1.03893	1.03893	0.600986	0.527753	21.0233	21.8418	0.962527	-1.03893	0.600986	0.527753	21.8418	21.8655	0.998914	-1.00109	0.990056	0.57518	21.8655	21.8418	1.00109	1.00109	0.990056	0.57518	21.0233	21.8655	0.961482	-1.04006	0.526959	0.57831
17218942	5.96	5.66	5.97	5.96	6.1	5.96	5.92	5.94	5.95	62.2499	50.5626	62.6829	62.2499	68.5935	62.2499	60.5477	61.3929	61.8199	TRUE	58.4985	64.3644	0.908863	-1.10028	0.262165	0.415898	64.3644	58.4985	1.10028	1.10028	0.262165	0.415898	58.4985	61.2535	0.955023	-1.0471	0.527618	0.440838	61.2535	58.4985	1.0471	1.0471	0.527618	0.440838	64.3644	61.2535	1.05079	1.05079	0.220988	0.5066
17218955	6.54	6.29	6.63	6.39	6.54	6.58	6.54	6.55	6.63	93.0542	78.249	99.0442	83.8652	93.0542	95.6704	93.0542	93.7015	99.0442	TRUE	90.1158	90.8633	0.991774	-1.00829	0.921686	0.615251	90.8633	90.1158	1.00829	1.00829	0.921686	0.615251	90.1158	95.2666	0.945932	-1.05716	0.47023	0.419784	95.2666	90.1158	1.05716	1.05716	0.47023	0.419784	90.8633	95.2666	0.953778	-1.04846	0.33823	0.518419
17219005	11.53	11.45	11.41	11.49	11.55	11.61	11.61	11.55	11.6	2957.17	2797.65	2721.15	2876.3	2998.45	3125.78	3125.78	2998.45	3104.19	TRUE	2825.32	3000.18	0.941719	-1.06189	0.155609	0.373219	3000.18	2825.32	1.06189	1.06189	0.155609	0.373219	2825.32	3076.14	0.918464	-1.08877	0.0348547	0.229081	3076.14	2825.32	1.08877	1.08877	0.0348547	0.229081	3000.18	3076.14	0.975306	-1.02532	0.407043	0.537322
17219011	5.02	4.9	5	5.07	5.04	5.23	5.07	5.12	5.42	32.4467	29.8571	32	33.5909	32.8996	37.5307	33.5909	34.7755	42.8137	TRUE	31.4346	34.6738	0.906581	-1.10305	0.12095	0.361955	34.6738	31.4346	1.10305	1.10305	0.12095	0.361955	31.4346	37.06	0.848207	-1.17896	0.134543	0.290705	37.06	31.4346	1.17896	1.17896	0.134543	0.290705	34.6738	37.06	0.93561	-1.06882	0.501819	0.570671
17219039	4.15	4.13	4.17	4.53	4.14	4.17	4.17	4.06	4.17	17.7531	17.5087	18.0009	23.1029	17.6305	18.0009	18.0009	16.6795	18.0009	TRUE	17.7542	19.5781	0.906843	-1.10273	0.361362	0.450288	19.5781	17.7542	1.10273	1.10273	0.361362	0.450288	17.7542	17.5604	1.01104	1.01104	0.69692	0.494325	17.5604	17.7542	0.989084	-1.01104	0.69692	0.494325	19.5781	17.5604	1.1149	1.1149	0.329708	0.516076
17219067	9.09	9.11	9.08	9.08	9.01	9.08	9.13	9	9.06	544.958	552.565	541.193	541.193	515.561	541.193	560.278	512	533.742	TRUE	546.239	532.649	1.02551	1.02551	0.212705	0.397883	532.649	546.239	0.975122	-1.02551	0.212705	0.397883	546.239	535.34	1.02036	1.02036	0.490007	0.427165	535.34	546.239	0.980049	-1.02036	0.490007	0.427165	532.649	535.34	0.994973	-1.00505	0.877374	0.686937
17219079	6.59	6.64	6.71	6.37	6.51	6.47	6.51	6.44	6.49	96.3358	99.7331	104.691	82.7106	91.1392	88.647	91.1392	86.8227	89.8845	TRUE	100.253	87.4989	1.14577	1.14577	0.0215556	0.261799	87.4989	100.253	0.872777	-1.14577	0.0215556	0.261799	100.253	89.2821	1.12288	1.12288	0.0161518	0.186988	89.2821	100.253	0.890564	-1.12288	0.0161518	0.186988	87.4989	89.2821	0.980027	-1.02038	0.560108	0.590882
17219086	10.25	10.25	10.26	10.28	10.3	10.24	10.25	10.13	10.23	1217.75	1217.75	1226.22	1243.34	1260.69	1209.34	1217.75	1120.56	1200.98	TRUE	1220.57	1237.79	0.986091	-1.01411	0.324654	0.440108	1237.79	1220.57	1.01411	1.01411	0.324654	0.440108	1220.57	1179.76	1.03459	1.03459	0.247036	0.33588	1179.76	1220.57	0.966566	-1.03459	0.247036	0.33588	1237.79	1179.76	1.04918	1.04918	0.159004	0.503727
17219096	10.22	10.21	10.23	10.16	10.06	10.14	10.17	10.21	10.09	1192.69	1184.45	1200.98	1144.1	1067.48	1128.35	1152.06	1184.45	1089.92	TRUE	1192.71	1113.31	1.07131	1.07131	0.0291106	0.278241	1113.31	1192.71	0.933434	-1.07131	0.0291106	0.278241	1192.71	1142.14	1.04427	1.04427	0.146811	0.29488	1142.14	1192.71	0.957605	-1.04427	0.146811	0.29488	1113.31	1142.14	0.974759	-1.02589	0.471131	0.55955
17219139	4.08	4.08	3.79	4.11	3.96	4.2	3.91	4.06	4.5	16.9123	16.9123	13.8326	17.2677	15.5625	18.3792	15.0324	16.6795	22.6274	TRUE	15.8857	17.0698	0.930635	-1.07454	0.418261	0.466923	17.0698	15.8857	1.07454	1.07454	0.418261	0.466923	15.8857	18.1131	0.877031	-1.14021	0.427503	0.402919	18.1131	15.8857	1.14021	1.14021	0.427503	0.402919	17.0698	18.1131	0.9424	-1.06112	0.691883	0.633089
17219156	5.44	5.49	5.49	5.53	5.41	5.31	5.34	5.34	5.41	43.4113	44.9422	44.9422	46.2057	42.5179	39.6706	40.5042	40.5042	42.5179	TRUE	44.4319	42.7981	1.03818	1.03818	0.451255	0.478369	42.7981	44.4319	0.963229	-1.03818	0.451255	0.478369	44.4319	41.1755	1.07909	1.07909	0.0181151	0.192139	41.1755	44.4319	0.926709	-1.07909	0.0181151	0.192139	42.7981	41.1755	1.03941	1.03941	0.464202	0.556827
17219160	4.34	4.3	4.34	4.63	4.34	4.34	4.28	4.2	4.34	20.2521	19.6983	20.2521	24.761	20.2521	20.2521	19.4271	18.3792	20.2521	TRUE	20.0675	21.7551	0.922428	-1.08409	0.32753	0.44124	21.7551	20.0675	1.08409	1.08409	0.32753	0.44124	20.0675	19.3528	1.03693	1.03693	0.279982	0.348886	19.3528	20.0675	0.964385	-1.03693	0.279982	0.348886	21.7551	19.3528	1.12413	1.12413	0.20712	0.5066
17219182	4.66	4.48	4.64	4.65	4.64	4.74	4.41	4.43	4.65	25.2813	22.3159	24.9333	25.1067	24.9333	26.7228	21.259	21.5557	25.1067	TRUE	24.1768	25.5876	0.944865	-1.05835	0.267349	0.41738	25.5876	24.1768	1.05835	1.05835	0.267349	0.41738	24.1768	22.6405	1.06786	1.06786	0.377808	0.382181	22.6405	24.1768	0.936453	-1.06786	0.377808	0.382181	25.5876	22.6405	1.13017	1.13017	0.0963209	0.503727
17219185	6.84	7.18	6.85	6.81	7.11	6.72	6.93	6.88	6.76	114.563	145.009	115.36	112.206	138.141	105.42	121.938	117.784	108.383	TRUE	124.977	118.589	1.05387	1.05387	0.674699	0.548664	118.589	124.977	0.948881	-1.05387	0.674699	0.548664	124.977	116.035	1.07707	1.07707	0.453859	0.41365	116.035	124.977	0.928448	-1.07707	0.453859	0.41365	118.589	116.035	1.02201	1.02201	0.823837	0.672901
17219196	5.74	5.61	6.07	5.75	5.74	5.55	5.7	5.77	5.74	53.4456	48.8403	67.1819	53.8174	53.4456	46.8507	51.9842	54.5686	53.4456	TRUE	56.4893	51.3712	1.09963	1.09963	0.438602	0.473136	51.3712	56.4893	0.909398	-1.09963	0.438602	0.473136	56.4893	53.3328	1.05918	1.05918	0.600562	0.464417	53.3328	56.4893	0.944123	-1.05918	0.600562	0.464417	51.3712	53.3328	0.96322	-1.03818	0.456719	0.554073
17219199	4.74	4.82	5.19	4.55	4.8	4.75	4.75	4.77	4.59	26.7228	28.2465	36.5044	23.4254	27.8576	26.9087	26.9087	27.2843	24.0839	TRUE	30.4912	26.0639	1.16987	1.16987	0.253699	0.413563	26.0639	30.4912	0.854799	-1.16987	0.253699	0.413563	30.4912	26.0923	1.16859	1.16859	0.24147	0.334809	26.0923	30.4912	0.855731	-1.16859	0.24147	0.334809	26.0639	26.0923	0.998911	-1.00109	0.987341	0.712099
17219206	5.67	5.43	5.44	5.41	5.47	5.01	5.48	5.6	5.44	50.9143	43.1115	43.4113	42.5179	44.3235	32.2226	44.6318	48.5029	43.4113	TRUE	45.8124	39.688	1.15431	1.15431	0.249688	0.412759	39.688	45.8124	0.866316	-1.15431	0.249688	0.412759	45.8124	45.5154	1.00653	1.00653	0.925358	0.558135	45.5154	45.8124	0.993516	-1.00653	0.925358	0.558135	39.688	45.5154	0.87197	-1.14683	0.225415	0.5066
17219222	5.13	5.16	5.05	5.03	5.15	4.87	4.94	4.94	5.29	35.0174	35.7532	33.1285	32.6724	35.5062	29.2426	30.6965	30.6965	39.1245	TRUE	34.633	32.4737	1.06649	1.06649	0.33512	0.443107	32.4737	34.633	0.937653	-1.06649	0.33512	0.443107	34.633	33.5058	1.03364	1.03364	0.718768	0.501791	33.5058	34.633	0.967452	-1.03364	0.718768	0.501791	32.4737	33.5058	0.969198	-1.03178	0.772905	0.657536
17219231	4.86	4.84	5	4.79	4.75	4.89	4.86	5.15	4.98	29.0406	28.6408	32	27.6652	26.9087	29.6508	29.0406	35.5062	31.5594	TRUE	29.8938	28.0749	1.06479	1.06479	0.245675	0.412004	28.0749	29.8938	0.939154	-1.06479	0.245675	0.412004	29.8938	32.0354	0.933148	-1.07164	0.377434	0.38198	32.0354	29.8938	1.07164	1.07164	0.377434	0.38198	28.0749	32.0354	0.87637	-1.14107	0.125743	0.503727
17219242	4.75	4.54	4.56	4.65	4.73	4.66	4.37	4.17	4.76	26.9087	23.2636	23.5883	25.1067	26.5382	25.2813	20.6776	18.0009	27.0958	TRUE	24.5869	25.6421	0.958848	-1.04292	0.445738	0.476065	25.6421	24.5869	1.04292	1.04292	0.445738	0.476065	24.5869	21.9248	1.12142	1.12142	0.416306	0.398304	21.9248	24.5869	0.891729	-1.12142	0.416306	0.398304	25.6421	21.9248	1.16955	1.16955	0.245815	0.5066
17219248	10.01	9.95	9.9	9.94	10.01	9.99	9.98	10.08	10.08	1031.12	989.119	955.426	982.286	1031.12	1016.93	1009.9	1082.39	1082.39	TRUE	991.889	1010.11	0.98196	-1.01837	0.525966	0.502507	1010.11	991.889	1.01837	1.01837	0.525966	0.502507	991.889	1058.23	0.937314	-1.06688	0.111648	0.286063	1058.23	991.889	1.06688	1.06688	0.111648	0.286063	1010.11	1058.23	0.954534	-1.04763	0.162949	0.503727
17219264	8.58	8.71	8.68	8.77	8.77	8.72	8.74	8.76	8.54	382.681	418.766	410.148	436.549	436.549	421.679	427.565	433.534	372.217	TRUE	403.865	431.592	0.935756	-1.06865	0.0812161	0.351531	431.592	403.865	1.06865	1.06865	0.0812161	0.351531	403.865	411.105	0.982388	-1.01793	0.762186	0.513546	411.105	403.865	1.01793	1.01793	0.762186	0.513546	431.592	411.105	1.04983	1.04983	0.366563	0.523826
17219282	7.58	7.69	7.69	7.69	7.72	7.88	7.69	7.86	7.59	191.341	206.5	206.5	206.5	210.839	235.568	206.5	232.325	192.672	TRUE	201.447	217.636	0.925615	-1.08036	0.193449	0.389073	217.636	201.447	1.08036	1.08036	0.193449	0.389073	201.447	210.499	0.956998	-1.04493	0.514482	0.43604	210.499	201.447	1.04493	1.04493	0.514482	0.43604	217.636	210.499	1.0339	1.0339	0.653365	0.621107
17219286	8.93	8.99	8.93	8.93	9.08	8.93	8.95	8.89	8.79	487.751	508.463	487.751	487.751	541.193	487.751	494.559	474.413	442.643	TRUE	494.655	505.565	0.97842	-1.02206	0.598523	0.526992	505.565	494.655	1.02206	1.02206	0.598523	0.526992	494.655	470.539	1.05125	1.05125	0.220258	0.328557	470.539	494.655	0.951246	-1.05125	0.220258	0.328557	505.565	470.539	1.07444	1.07444	0.20815	0.5066
17219299	8.7	8.7	8.7	8.69	8.7	8.81	8.68	8.8	8.7	415.873	415.873	415.873	413.001	415.873	448.822	410.148	445.722	415.873	TRUE	415.873	425.899	0.976461	-1.02411	0.432226	0.471751	425.899	415.873	1.02411	1.02411	0.432226	0.471751	415.873	423.914	0.981031	-1.01934	0.506322	0.433172	423.914	415.873	1.01934	1.01934	0.506322	0.433172	425.899	423.914	1.00468	1.00468	0.906861	0.693748
17219308	4.59	4.36	4.44	4.43	4.27	4.59	4.17	4.38	4.43	24.0839	20.5348	21.7057	21.5557	19.2929	24.0839	18.0009	20.8215	21.5557	TRUE	22.1081	21.6442	1.02143	1.02143	0.802214	0.584084	21.6442	22.1081	0.979015	-1.02143	0.802214	0.584084	22.1081	20.126	1.09848	1.09848	0.25814	0.340446	20.126	22.1081	0.910345	-1.09848	0.25814	0.340446	21.6442	20.126	1.07543	1.07543	0.436406	0.548007
17219339	7.16	7.24	7.32	7.25	7.34	7.25	7.25	7.21	7.1	143.013	151.167	159.786	152.219	162.017	152.219	152.219	148.056	137.187	TRUE	151.322	155.485	0.973228	-1.02751	0.515442	0.49944	155.485	151.322	1.02751	1.02751	0.515442	0.49944	151.322	145.821	1.03773	1.03773	0.451267	0.412231	145.821	151.322	0.963644	-1.03773	0.451267	0.412231	155.485	145.821	1.06627	1.06627	0.15631	0.503727
17219356	6.05	6.1	5.6	5.6	5.84	5.77	5.71	5.86	5.6	66.257	68.5935	48.5029	48.5029	57.2816	54.5686	52.3457	58.0812	48.5029	TRUE	61.1178	53.4511	1.14343	1.14343	0.325938	0.440607	53.4511	61.1178	0.874558	-1.14343	0.325938	0.440607	61.1178	52.9766	1.15367	1.15367	0.305065	0.358086	52.9766	61.1178	0.866795	-1.15367	0.305065	0.358086	53.4511	52.9766	1.00896	1.00896	0.906791	0.693748
17219362	11.9	11.94	11.95	12.01	12.08	12	12.04	12.05	12	3821.7	3929.15	3956.48	4124.49	4329.55	4096	4211.15	4240.45	4096	TRUE	3902.44	4183.35	0.932852	-1.07198	0.0290253	0.278241	4183.35	3902.44	1.07198	1.07198	0.0290253	0.278241	3902.44	4182.53	0.933033	-1.07177	0.00969466	0.176032	4182.53	3902.44	1.07177	1.07177	0.00969466	0.176032	4183.35	4182.53	1.00019	1.00019	0.992898	0.713152
17219374	5.53	5.54	5.81	5.43	5.22	5.54	5.12	5.84	5.4	46.2057	46.5271	56.1028	43.1115	37.2715	46.5271	34.7755	57.2816	42.2243	TRUE	49.6119	42.3034	1.17276	1.17276	0.158653	0.375022	42.3034	49.6119	0.852686	-1.17276	0.158653	0.375022	49.6119	44.7605	1.10839	1.10839	0.546478	0.445798	44.7605	49.6119	0.902213	-1.10839	0.546478	0.445798	42.3034	44.7605	0.945106	-1.05808	0.748408	0.649331
17219378	4.68	5.37	5.21	5.29	5.14	5	4.88	5.25	5.85	25.6342	41.3553	37.014	39.1245	35.261	32	29.446	38.0546	57.68	TRUE	34.6678	35.4618	0.977611	-1.0229	0.88427	0.605849	35.4618	34.6678	1.0229	1.0229	0.88427	0.605849	34.6678	41.7269	0.830828	-1.20362	0.502088	0.431523	41.7269	34.6678	1.20362	1.20362	0.502088	0.431523	35.4618	41.7269	0.849855	-1.17667	0.506889	0.572005
17219405	11.99	11.89	11.84	12.03	11.9	11.92	11.9	11.95	11.71	4067.71	3795.3	3666.02	4182.07	3821.7	3875.05	3821.7	3956.48	3350.13	TRUE	3843.01	3959.61	0.970554	-1.03034	0.51436	0.499214	3959.61	3843.01	1.03034	1.03034	0.51436	0.499214	3843.01	3709.44	1.03601	1.03601	0.574253	0.455789	3709.44	3843.01	0.965242	-1.03601	0.574253	0.455789	3959.61	3709.44	1.06744	1.06744	0.310056	0.513535
17219448	11.85	11.79	11.89	11.82	11.82	11.83	11.85	11.81	11.94	3691.52	3541.14	3795.3	3615.55	3615.55	3640.7	3691.52	3590.58	3929.15	TRUE	3675.99	3623.93	1.01436	1.01436	0.521909	0.500898	3623.93	3675.99	0.985839	-1.01436	0.521909	0.500898	3675.99	3737.08	0.983653	-1.01662	0.649494	0.479694	3737.08	3675.99	1.01662	1.01662	0.649494	0.479694	3623.93	3737.08	0.969723	-1.03122	0.324075	0.515758
17219489	10.14	10.13	10.12	10.07	10.16	10.28	10.25	10.23	10.16	1128.35	1120.56	1112.82	1074.91	1144.1	1243.34	1217.75	1200.98	1144.1	TRUE	1120.57	1154.12	0.970938	-1.02993	0.53191	0.504461	1154.12	1120.57	1.02993	1.02993	0.53191	0.504461	1120.57	1187.61	0.943554	-1.05982	0.0420173	0.241357	1187.61	1120.57	1.05982	1.05982	0.0420173	0.241357	1154.12	1187.61	0.971796	-1.02902	0.566729	0.593729
17219499	9.39	9.44	9.43	9.4	9.62	9.5	9.51	9.43	9.37	670.921	694.581	689.784	675.588	786.88	724.077	729.114	689.784	661.685	TRUE	685.095	728.848	0.93997	-1.06386	0.255719	0.413729	728.848	685.095	1.06386	1.06386	0.255719	0.413729	685.095	693.527	0.987842	-1.01231	0.706547	0.497359	693.527	685.095	1.01231	1.01231	0.706547	0.497359	728.848	693.527	1.05093	1.05093	0.401695	0.53548
17219519	5.03	5.03	4.94	5.03	5.05	5.03	4.84	5.1	5.03	32.6724	32.6724	30.6965	32.6724	33.1285	32.6724	28.6408	34.2968	32.6724	TRUE	32.0137	32.8244	0.975303	-1.02532	0.296599	0.429321	32.8244	32.0137	1.02532	1.02532	0.296599	0.429321	32.0137	31.87	1.00451	1.00451	0.940367	0.561894	31.87	32.0137	0.995509	-1.00451	0.940367	0.561894	32.8244	31.87	1.02995	1.02995	0.602027	0.604875
17219536	4.91	4.72	4.47	4.57	4.7	4.69	4.93	4.44	4.54	30.0647	26.3549	22.1618	23.7524	25.9921	25.8125	30.4844	21.7057	23.2636	TRUE	26.1938	25.1857	1.04003	1.04003	0.695226	0.554504	25.1857	26.1938	0.961512	-1.04003	0.695226	0.554504	26.1938	25.1512	1.04145	1.04145	0.782955	0.519627	25.1512	26.1938	0.960197	-1.04145	0.782955	0.519627	25.1857	25.1512	1.00137	1.00137	0.990767	0.712952
17219542	4.82	4.64	4.79	4.99	5.07	4.85	4.85	4.58	5.21	28.2465	24.9333	27.6652	31.779	33.5909	28.84	28.84	23.9176	37.014	TRUE	26.9483	31.4033	0.858136	-1.16532	0.0607074	0.329775	31.4033	26.9483	1.16532	1.16532	0.0607074	0.329775	26.9483	29.9239	0.900562	-1.11042	0.493535	0.428271	29.9239	26.9483	1.11042	1.11042	0.493535	0.428271	31.4033	29.9239	1.04944	1.04944	0.73416	0.645073
17219554	4.39	4.33	4.27	4.29	4.3	4.29	4.35	4.26	4.27	20.9663	20.1122	19.2929	19.5622	19.6983	19.5622	20.393	19.1597	19.2929	TRUE	20.1238	19.6076	1.02633	1.02633	0.347347	0.446903	19.6076	20.1238	0.974348	-1.02633	0.347347	0.446903	20.1238	19.6152	1.02593	1.02593	0.459	0.415549	19.6152	20.1238	0.974725	-1.02593	0.459	0.415549	19.6076	19.6152	0.999613	-1.00039	0.985541	0.711609
17219581	9.3	9.26	9.22	9.27	9.24	9.15	9.2	9.17	9.05	630.346	613.109	596.344	617.374	604.668	568.1	588.134	576.03	530.056	TRUE	613.266	596.714	1.02774	1.02774	0.40347	0.461109	596.714	613.266	0.973009	-1.02774	0.40347	0.461109	613.266	564.74	1.08593	1.08593	0.0744709	0.270796	564.74	613.266	0.920872	-1.08593	0.0744709	0.270796	596.714	564.74	1.05662	1.05662	0.237606	0.5066
17219591	4.66	4.53	4.49	4.63	4.62	4.6	4.62	4.62	4.62	25.2813	23.1029	22.4711	24.761	24.59	24.2515	24.59	24.59	24.59	TRUE	23.6184	24.5342	0.962675	-1.03877	0.349095	0.447391	24.5342	23.6184	1.03877	1.03877	0.349095	0.447391	23.6184	24.59	0.960489	-1.04114	0.317396	0.362641	24.59	23.6184	1.04114	1.04114	0.317396	0.362641	24.5342	24.59	0.997729	-1.00228	0.72814	0.644076
17219612	4.65	4.49	4.55	4.77	4.66	4.8	4.71	4.67	4.4	25.1067	22.4711	23.4254	27.2843	25.2813	27.8576	26.1729	25.4572	21.1121	TRUE	23.6677	26.8078	0.882869	-1.13267	0.0458204	0.314199	26.8078	23.6677	1.13267	1.13267	0.0458204	0.314199	23.6677	24.2474	0.976094	-1.02449	0.758267	0.512532	24.2474	23.6677	1.02449	1.02449	0.758267	0.512532	26.8078	24.2474	1.10559	1.10559	0.220183	0.5066
17219643	5.79	5.93	5.67	5.66	5.76	5.75	5.76	5.84	5.76	55.3304	60.9688	50.9143	50.5626	54.1917	53.8174	54.1917	57.2816	54.1917	TRUE	55.7378	52.8572	1.0545	1.0545	0.409418	0.463185	52.8572	55.7378	0.948319	-1.0545	0.409418	0.463185	55.7378	55.2217	1.00935	1.00935	0.875298	0.545364	55.2217	55.7378	0.990739	-1.00935	0.875298	0.545364	52.8572	55.2217	0.957183	-1.04473	0.200805	0.5066
17219662	4.66	4.59	4.49	4.5	4.69	4.54	4.51	4.53	4.49	25.2813	24.0839	22.4711	22.6274	25.8125	23.2636	22.7848	23.1029	22.4711	TRUE	23.9455	23.9012	1.00185	1.00185	0.973826	0.630196	23.9012	23.9455	0.99815	-1.00185	0.973826	0.630196	23.9455	22.7863	1.05087	1.05087	0.237073	0.334085	22.7863	23.9455	0.95159	-1.05087	0.237073	0.334085	23.9012	22.7863	1.04893	1.04893	0.323131	0.515372
17219686	3.79	3.91	4.39	4.21	4.05	4.24	3.83	4.08	4.13	13.8326	15.0324	20.9663	18.507	16.5642	18.8959	14.2215	16.9123	17.5087	TRUE	16.6104	17.989	0.923363	-1.083	0.58437	0.521916	17.989	16.6104	1.083	1.083	0.58437	0.521916	16.6104	16.2142	1.02444	1.02444	0.878174	0.545887	16.2142	16.6104	0.976144	-1.02444	0.878174	0.545887	17.989	16.2142	1.10947	1.10947	0.226181	0.5066
17219688	3.93	3.96	3.92	3.98	3.95	4.33	4.07	3.66	4.09	15.2422	15.5625	15.1369	15.7797	15.455	20.1122	16.7955	12.6407	17.0299	TRUE	15.3139	17.1156	0.89473	-1.11766	0.297791	0.429814	17.1156	15.3139	1.11766	1.11766	0.297791	0.429814	15.3139	15.4887	0.988713	-1.01142	0.908684	0.553978	15.4887	15.3139	1.01142	1.01142	0.908684	0.553978	17.1156	15.4887	1.10504	1.10504	0.475887	0.560958
17219698	4.4	4.46	4.4	4.4	4.52	4.39	4.4	4.3	4.4	21.1121	22.0087	21.1121	21.1121	22.9433	20.9663	21.1121	19.6983	21.1121	TRUE	21.411	21.6739	0.987869	-1.01228	0.727303	0.562872	21.6739	21.411	1.01228	1.01228	0.727303	0.562872	21.411	20.6409	1.03731	1.03731	0.239688	0.334409	20.6409	21.411	0.964032	-1.03731	0.239688	0.334409	21.6739	20.6409	1.05005	1.05005	0.261922	0.5066
17219756	5.25	5.4	5.55	4.82	5.54	5.15	5.25	5.74	5.46	38.0546	42.2243	46.8507	28.2465	46.5271	35.5062	38.0546	53.4456	44.0173	TRUE	42.3765	36.7599	1.15279	1.15279	0.394312	0.457737	36.7599	42.3765	0.86746	-1.15279	0.394312	0.457737	42.3765	45.1725	0.938104	-1.06598	0.616059	0.470029	45.1725	42.3765	1.06598	1.06598	0.616059	0.470029	36.7599	45.1725	0.813768	-1.22885	0.292796	0.509307
17219848	8.61	8.58	8.68	8.4	8.4	8.44	8.22	8.09	8.22	390.722	382.681	410.148	337.794	337.794	347.291	298.172	272.479	298.172	TRUE	394.517	340.96	1.15708	1.15708	0.00360194	0.164596	340.96	394.517	0.864245	-1.15708	0.00360194	0.164596	394.517	289.607	1.36225	1.36225	0.000891419	0.0976267	289.607	394.517	0.734081	-1.36225	0.000891419	0.0976267	340.96	289.607	1.17732	1.17732	0.00491493	0.44257
17219869	7.13	7.27	7.23	7.48	7.48	7.53	7.52	7.53	7.63	140.07	154.343	150.123	178.527	178.527	184.823	183.546	184.823	198.088	TRUE	148.179	180.626	0.820363	-1.21897	0.00235554	0.14817	180.626	148.179	1.21897	1.21897	0.00235554	0.14817	148.179	188.819	0.784765	-1.27427	0.00295147	0.123673	188.819	148.179	1.27427	1.27427	0.00295147	0.123673	180.626	188.819	0.956607	-1.04536	0.183489	0.503727
17219897	6.86	6.85	6.93	6.97	6.99	7.04	7.31	6.92	7.21	116.162	115.36	121.938	125.366	127.116	131.599	158.683	121.095	148.056	TRUE	117.82	128.027	0.920277	-1.08663	0.0214021	0.261799	128.027	117.82	1.08663	1.08663	0.0214021	0.261799	117.82	142.611	0.826162	-1.21042	0.0948435	0.283175	142.611	117.82	1.21042	1.21042	0.0948435	0.283175	128.027	142.611	0.897732	-1.11392	0.267789	0.5066
17219963	8.14	7.83	8.09	8.24	8.18	8.24	8.14	8.39	7.98	282.088	227.544	272.479	302.334	290.018	302.334	282.088	335.461	252.476	TRUE	260.703	298.229	0.874172	-1.14394	0.0959645	0.356697	298.229	260.703	1.14394	1.14394	0.0959645	0.356697	260.703	290.008	0.898952	-1.11241	0.377221	0.381927	290.008	260.703	1.11241	1.11241	0.377221	0.381927	298.229	290.008	1.02835	1.02835	0.755272	0.651795
17219974	5.14	5.33	5.47	5.29	5.49	5.03	5.29	5.29	5.29	35.261	40.2244	44.3235	39.1245	44.9422	32.6724	39.1245	39.1245	39.1245	TRUE	39.9363	38.913	1.0263	1.0263	0.827787	0.591442	38.913	39.9363	0.974378	-1.0263	0.827787	0.591442	39.9363	39.1245	1.02075	1.02075	0.772154	0.516043	39.1245	39.9363	0.979672	-1.02075	0.772154	0.516043	38.913	39.1245	0.994595	-1.00543	0.955279	0.705167
17219978	10.12	10.02	10.05	10.23	10.13	10.1	10	10.06	9.93	1112.82	1038.29	1060.11	1200.98	1120.56	1097.5	1024	1067.48	975.501	TRUE	1070.41	1139.68	0.939219	-1.06471	0.145426	0.370091	1139.68	1070.41	1.06471	1.06471	0.145426	0.370091	1070.41	1022.33	1.04703	1.04703	0.23667	0.334085	1022.33	1070.41	0.955084	-1.04703	0.23667	0.334085	1139.68	1022.33	1.11479	1.11479	0.0461689	0.503727
17219988	5.16	4.88	5.07	5.2	5.19	5.19	5	4.66	5.13	35.7532	29.446	33.5909	36.7583	36.5044	36.5044	32	25.2813	35.0174	TRUE	32.93	36.5891	0.899997	-1.11112	0.119444	0.361955	36.5891	32.93	1.11112	1.11112	0.119444	0.361955	32.93	30.7662	1.07033	1.07033	0.561421	0.451585	30.7662	32.93	0.934291	-1.07033	0.561421	0.451585	36.5891	30.7662	1.18926	1.18926	0.113146	0.503727
17219997	4.17	4.06	4.18	4.14	4.32	4.17	4.42	4.17	4.17	18.0009	16.6795	18.1261	17.6305	19.9733	18.0009	21.4068	18.0009	18.0009	TRUE	17.6022	18.5349	0.949677	-1.05299	0.340044	0.444241	18.5349	17.6022	1.05299	1.05299	0.340044	0.444241	17.6022	19.1362	0.919835	-1.08715	0.279021	0.348709	19.1362	17.6022	1.08715	1.08715	0.279021	0.348709	18.5349	19.1362	0.968576	-1.03244	0.678651	0.628509
17220016	4.46	4.61	4.27	4.67	4.5	4.01	4.95	4.65	4.66	22.0087	24.4201	19.2929	25.4572	22.6274	16.1113	30.91	25.1067	25.2813	TRUE	21.9072	21.3986	1.02377	1.02377	0.879112	0.604683	21.3986	21.9072	0.976783	-1.02377	0.879112	0.604683	21.9072	27.0993	0.808406	-1.237	0.0978643	0.283727	27.0993	21.9072	1.237	1.237	0.0978643	0.283727	21.3986	27.0993	0.789637	-1.26641	0.164996	0.503727
17220018	6.44	6.39	6.42	6.49	6.36	6.37	6.31	6.16	6.29	86.8227	83.8652	85.6274	89.8845	82.1393	82.7106	79.3413	71.5064	78.249	TRUE	85.4384	84.9114	1.00621	1.00621	0.851294	0.597815	84.9114	85.4384	0.993832	-1.00621	0.851294	0.597815	85.4384	76.3655	1.11881	1.11881	0.0250161	0.208567	76.3655	85.4384	0.893808	-1.11881	0.0250161	0.208567	84.9114	76.3655	1.11191	1.11191	0.0707914	0.503727
17220034	8.77	8.74	8.79	8.63	8.7	8.7	8.63	8.61	8.85	436.549	427.565	442.643	396.177	415.873	415.873	396.177	390.722	461.44	TRUE	435.586	409.308	1.0642	1.0642	0.0291138	0.278241	409.308	435.586	0.939672	-1.0642	0.0291138	0.278241	435.586	416.113	1.0468	1.0468	0.447363	0.410703	416.113	435.586	0.955296	-1.0468	0.447363	0.410703	409.308	416.113	0.983645	-1.01663	0.78781	0.662266
17220051	5.27	5.15	5.53	5.35	5.08	5.21	5.21	5.1	5.21	38.5859	35.5062	46.2057	40.7859	33.8246	37.014	37.014	34.2968	37.014	TRUE	40.0993	37.2082	1.0777	1.0777	0.485162	0.489883	37.2082	40.0993	0.927902	-1.0777	0.485162	0.489883	40.0993	36.1083	1.11053	1.11053	0.293921	0.354007	36.1083	40.0993	0.900472	-1.11053	0.293921	0.354007	37.2082	36.1083	1.03046	1.03046	0.64429	0.618898
17220059	9.45	9.39	9.47	9.39	9.31	9.45	9.5	9.45	9.59	699.413	670.921	709.176	670.921	634.73	699.413	724.077	699.413	770.686	TRUE	693.17	668.355	1.03713	1.03713	0.321528	0.438665	668.355	693.17	0.9642	-1.03713	0.321528	0.438665	693.17	731.392	0.947741	-1.05514	0.184154	0.311029	731.392	693.17	1.05514	1.05514	0.184154	0.311029	668.355	731.392	0.913812	-1.09432	0.0879335	0.503727
17220110	10.26	10.17	10.31	10.35	10.36	10.37	10.4	10.38	10.56	1226.22	1152.06	1269.46	1305.15	1314.23	1323.37	1351.18	1332.57	1509.65	TRUE	1215.91	1314.25	0.925177	-1.08087	0.0470852	0.31546	1314.25	1215.91	1.08087	1.08087	0.0470852	0.31546	1215.91	1397.8	0.869876	-1.14959	0.0506614	0.253884	1397.8	1215.91	1.14959	1.14959	0.0506614	0.253884	1314.25	1397.8	0.940226	-1.06357	0.212808	0.5066
17220122	9.76	9.8	9.7	9.66	9.7	9.69	9.64	9.68	9.56	867.067	891.444	831.746	809.002	831.746	826.001	797.865	820.296	754.826	TRUE	863.419	822.25	1.05007	1.05007	0.0915968	0.355046	822.25	863.419	0.952318	-1.05007	0.0915968	0.355046	863.419	790.995	1.09156	1.09156	0.0488389	0.251335	790.995	863.419	0.91612	-1.09156	0.0488389	0.251335	822.25	790.995	1.03951	1.03951	0.200025	0.5066
17220148	8.87	8.92	8.95	8.71	8.74	8.73	8.55	8.48	8.34	467.882	484.382	494.559	418.766	427.565	424.612	374.806	357.054	324.034	TRUE	482.274	423.647	1.13839	1.13839	0.00201716	0.14817	423.647	482.274	0.878437	-1.13839	0.00201716	0.14817	482.274	351.965	1.37023	1.37023	0.00148351	0.108588	351.965	482.274	0.729802	-1.37023	0.00148351	0.108588	423.647	351.965	1.20366	1.20366	0.00898724	0.461666
17220166	9.52	9.57	9.52	9.45	9.39	9.51	9.56	9.54	9.52	734.185	760.076	734.185	699.413	670.921	729.114	754.826	744.434	734.185	TRUE	742.815	699.816	1.06144	1.06144	0.0850983	0.354865	699.816	742.815	0.942113	-1.06144	0.0850983	0.354865	742.815	744.482	0.997762	-1.00224	0.881465	0.546807	744.482	742.815	1.00224	1.00224	0.881465	0.546807	699.816	744.482	0.940004	-1.06382	0.0663574	0.503727
17220177	6.09	6.1	6.12	6.15	6.37	6.15	6.22	6.34	6.24	68.1197	68.5935	69.551	71.0124	82.7106	71.0124	74.5429	81.0084	75.5835	TRUE	68.7547	74.9118	0.917809	-1.08955	0.191532	0.388384	74.9118	68.7547	1.08955	1.08955	0.191532	0.388384	68.7547	77.045	0.892398	-1.12058	0.0155042	0.184313	77.045	68.7547	1.12058	1.12058	0.0155042	0.184313	74.9118	77.045	0.972313	-1.02848	0.652043	0.620682
17220182	4.17	4.31	4.25	4.3	4.33	4.45	4.23	4.68	4.06	18.0009	19.8353	19.0273	19.6983	20.1122	21.8566	18.7654	25.6342	16.6795	TRUE	18.9545	20.5557	0.922104	-1.08448	0.132026	0.365837	20.5557	18.9545	1.08448	1.08448	0.132026	0.365837	18.9545	20.3597	0.930983	-1.07413	0.637084	0.476567	20.3597	18.9545	1.07413	1.07413	0.637084	0.476567	20.5557	20.3597	1.00963	1.00963	0.947257	0.702842
17220188	9.08	9.21	9.15	9.04	9.14	9.21	9.2	9.21	9.03	541.193	592.224	568.1	526.394	564.175	592.224	588.134	592.224	522.758	TRUE	567.172	560.931	1.01113	1.01113	0.808473	0.586158	560.931	567.172	0.988996	-1.01113	0.808473	0.586158	567.172	567.705	0.999061	-1.00094	0.985142	0.574196	567.705	567.172	1.00094	1.00094	0.985142	0.574196	560.931	567.705	0.988068	-1.01208	0.829642	0.674516
17220204	8.42	8.42	8.42	8.42	8.51	8.4	8.41	8.26	8.41	342.509	342.509	342.509	342.509	364.557	337.794	340.144	306.555	340.144	TRUE	342.509	348.287	0.983412	-1.01687	0.522253	0.500898	348.287	342.509	1.01687	1.01687	0.522253	0.500898	342.509	328.947	1.04123	1.04123	0.292444	0.353499	328.947	342.509	0.960403	-1.04123	0.292444	0.353499	348.287	328.947	1.05879	1.05879	0.236692	0.5066
17220214	4.48	4.42	4.51	4.62	4.21	4.12	4.44	4.66	4.44	22.3159	21.4068	22.7848	24.59	18.507	17.3878	21.7057	25.2813	21.7057	TRUE	22.1692	20.1616	1.09957	1.09957	0.42717	0.470423	20.1616	22.1692	0.909442	-1.09957	0.42717	0.470423	22.1692	22.8976	0.96819	-1.03286	0.593818	0.462105	22.8976	22.1692	1.03286	1.03286	0.593818	0.462105	20.1616	22.8976	0.880513	-1.1357	0.341248	0.519526
17220221	10.16	10.08	10.04	9.94	10.05	10.04	10.04	10.04	9.94	1144.1	1082.39	1052.79	982.286	1060.11	1052.79	1052.79	1052.79	982.286	TRUE	1093.09	1031.73	1.05948	1.05948	0.168871	0.380106	1031.73	1093.09	0.943862	-1.05948	0.168871	0.380106	1093.09	1029.29	1.06199	1.06199	0.148584	0.295307	1029.29	1093.09	0.941629	-1.06199	0.148584	0.295307	1031.73	1029.29	1.00237	1.00237	0.946488	0.702744
17220255	9.09	9.07	9.2	9.04	9.04	9.12	8.9	9.04	8.84	544.958	537.455	588.134	526.394	526.394	556.408	477.713	526.394	458.253	TRUE	556.849	536.399	1.03812	1.03812	0.335449	0.443107	536.399	556.849	0.963276	-1.03812	0.335449	0.443107	556.849	487.453	1.14236	1.14236	0.0540304	0.255806	487.453	556.849	0.875378	-1.14236	0.0540304	0.255806	536.399	487.453	1.10041	1.10041	0.0962665	0.503727
17220264	4.75	4.65	4.75	4.72	4.81	4.73	4.77	4.73	4.78	26.9087	25.1067	26.9087	26.3549	28.0514	26.5382	27.2843	26.5382	27.4741	TRUE	26.308	26.9815	0.975039	-1.0256	0.45043	0.477889	26.9815	26.308	1.0256	1.0256	0.45043	0.477889	26.308	27.0989	0.970816	-1.03006	0.300182	0.356238	27.0989	26.308	1.03006	1.03006	0.300182	0.356238	26.9815	27.0989	0.995669	-1.00435	0.856497	0.681265
17220268	4.86	4.72	4.87	4.95	4.7	4.77	4.78	4.53	4.73	29.0406	26.3549	29.2426	30.91	25.9921	27.2843	27.4741	23.1029	26.5382	TRUE	28.2127	28.0621	1.00537	1.00537	0.935248	0.619107	28.0621	28.2127	0.994662	-1.00537	0.935248	0.619107	28.2127	25.7051	1.09755	1.09755	0.19708	0.316849	25.7051	28.2127	0.911116	-1.09755	0.19708	0.316849	28.0621	25.7051	1.0917	1.0917	0.300343	0.511217
17220364	8.56	8.56	8.54	8.56	8.49	8.58	8.56	8.56	8.56	377.413	377.413	372.217	377.413	359.538	382.681	377.413	377.413	377.413	TRUE	375.681	373.211	1.00662	1.00662	0.749291	0.569538	373.211	375.681	0.993425	-1.00662	0.749291	0.569538	375.681	377.413	0.995411	-1.00461	0.373901	0.380663	377.413	375.681	1.00461	1.00461	0.373901	0.380663	373.211	377.413	0.988866	-1.01126	0.580837	0.597628
17220370	4.42	4.81	4.64	4.66	4.66	4.58	4.64	4.77	4.6	21.4068	28.0514	24.9333	25.2813	25.2813	23.9176	24.9333	27.2843	24.2515	TRUE	24.7972	24.8267	0.998809	-1.00119	0.988753	0.633759	24.8267	24.7972	1.00119	1.00119	0.988753	0.633759	24.7972	25.4897	0.972831	-1.02793	0.761149	0.513331	25.4897	24.7972	1.02793	1.02793	0.761149	0.513331	24.8267	25.4897	0.973992	-1.0267	0.55301	0.588457
17220373	8.95	8.94	8.95	8.77	8.8	8.85	8.86	8.91	8.88	494.559	491.143	494.559	436.549	445.722	461.44	464.65	481.036	471.136	TRUE	493.421	447.904	1.10162	1.10162	0.0034678	0.162834	447.904	493.421	0.907752	-1.10162	0.0034678	0.162834	493.421	472.274	1.04478	1.04478	0.0124766	0.182004	472.274	493.421	0.957142	-1.04478	0.0124766	0.182004	447.904	472.274	0.948398	-1.05441	0.0485968	0.503727
17220417	4.48	4.64	4.46	4.62	4.62	4.66	4.7	4.7	4.61	22.3159	24.9333	22.0087	24.59	24.59	25.2813	25.9921	25.9921	24.4201	TRUE	23.0859	24.8204	0.930118	-1.07513	0.143852	0.369725	24.8204	23.0859	1.07513	1.07513	0.143852	0.369725	23.0859	25.4681	0.906465	-1.10319	0.089071	0.280068	25.4681	23.0859	1.10319	1.10319	0.089071	0.280068	24.8204	25.4681	0.97457	-1.02609	0.3211	0.515003
17220439	10.85	10.79	10.74	10.74	10.63	10.91	10.67	10.72	10.7	1845.76	1770.57	1710.26	1710.26	1584.71	1924.14	1629.26	1686.71	1663.49	TRUE	1775.53	1739.7	1.02059	1.02059	0.753592	0.571267	1739.7	1775.53	0.979821	-1.02059	0.753592	0.571267	1775.53	1659.82	1.06971	1.06971	0.0531922	0.255214	1659.82	1775.53	0.934831	-1.06971	0.0531922	0.255214	1739.7	1659.82	1.04813	1.04813	0.47113	0.55955
17220452	7.64	7.7	7.7	7.64	7.64	7.64	7.64	7.62	7.55	199.466	207.937	207.937	199.466	199.466	199.466	199.466	196.72	187.403	TRUE	205.113	199.466	1.02831	1.02831	0.116117	0.361955	199.466	205.113	0.972469	-1.02831	0.116117	0.361955	205.113	194.53	1.05441	1.05441	0.0835558	0.276946	194.53	205.113	0.948402	-1.05441	0.0835558	0.276946	199.466	194.53	1.02538	1.02538	0.247687	0.5066
17220475	5.76	5.8	5.82	5.68	5.76	5.76	5.68	5.68	5.81	54.1917	55.7152	56.493	51.2685	54.1917	54.1917	51.2685	51.2685	56.1028	TRUE	55.4666	53.2173	1.04227	1.04227	0.130718	0.364996	53.2173	55.4666	0.959447	-1.04227	0.130718	0.364996	55.4666	52.8799	1.04892	1.04892	0.212895	0.324597	52.8799	55.4666	0.953364	-1.04892	0.212895	0.324597	53.2173	52.8799	1.00638	1.00638	0.866519	0.684297
17220489	10.06	10.03	10.03	9.91	9.91	10.01	10.01	10.06	10	1067.48	1045.52	1045.52	962.071	962.071	1031.12	1031.12	1067.48	1024	TRUE	1052.84	985.088	1.06878	1.06878	0.0485649	0.318229	985.088	1052.84	0.935649	-1.06878	0.0485649	0.318229	1052.84	1040.87	1.0115	1.0115	0.47848	0.422827	1040.87	1052.84	0.988631	-1.0115	0.47848	0.422827	985.088	1040.87	0.946409	-1.05663	0.10462	0.503727
17220529	6.02	5.66	6.03	6.03	6.02	6.02	6.07	5.49	6.18	64.8934	50.5626	65.3448	65.3448	64.8934	64.8934	67.1819	44.9422	72.5046	TRUE	60.2669	65.0439	0.926558	-1.07926	0.38097	0.45234	65.0439	60.2669	1.07926	1.07926	0.38097	0.45234	60.2669	61.5429	0.979267	-1.02117	0.902073	0.552163	61.5429	60.2669	1.02117	1.02117	0.902073	0.552163	65.0439	61.5429	1.05689	1.05689	0.699654	0.635192
17220533	7.85	7.84	7.93	7.75	7.78	7.69	7.79	7.82	7.64	230.72	229.126	243.875	215.269	219.793	206.5	221.322	225.972	199.466	TRUE	234.574	213.854	1.09689	1.09689	0.0271945	0.275833	213.854	234.574	0.911671	-1.09689	0.0271945	0.275833	234.574	215.587	1.08807	1.08807	0.113875	0.286063	215.587	234.574	0.919056	-1.08807	0.113875	0.286063	213.854	215.587	0.991964	-1.0081	0.857597	0.681699
17220548	9.99	10.03	10.02	9.85	9.92	9.94	9.98	10.07	10.29	1016.93	1045.52	1038.29	922.88	968.763	982.286	1009.9	1074.91	1251.98	TRUE	1033.58	957.977	1.07892	1.07892	0.0191843	0.256015	957.977	1033.58	0.926854	-1.07892	0.0191843	0.256015	1033.58	1112.27	0.929256	-1.07613	0.34083	0.372553	1112.27	1033.58	1.07613	1.07613	0.34083	0.372553	957.977	1112.27	0.861284	-1.16106	0.107232	0.503727
17220591	4.76	4.82	4.67	4.85	4.75	5.12	4.85	4.85	5.09	27.0958	28.2465	25.4572	28.84	26.9087	34.7755	28.84	28.84	34.0598	TRUE	26.9332	30.1747	0.892573	-1.12036	0.264748	0.416603	30.1747	26.9332	1.12036	1.12036	0.264748	0.416603	26.9332	30.58	0.880746	-1.1354	0.130178	0.289379	30.58	26.9332	1.1354	1.1354	0.130178	0.289379	30.1747	30.58	0.986749	-1.01343	0.896954	0.692306
17220595	3.72	4.1	3.75	4.08	3.71	4.07	4.22	4.49	3.91	13.1775	17.1484	13.4543	16.9123	13.0864	16.7955	18.6357	22.4711	15.0324	TRUE	14.5934	15.5981	0.93559	-1.06884	0.605245	0.52903	15.5981	14.5934	1.06884	1.06884	0.605245	0.52903	14.5934	18.7131	0.77985	-1.2823	0.174755	0.306453	18.7131	14.5934	1.2823	1.2823	0.174755	0.306453	15.5981	18.7131	0.833538	-1.1997	0.278805	0.5066
17220597	5.35	5.58	5.55	5.58	5.58	5.59	5.94	5.55	5.58	40.7859	47.8352	46.8507	47.8352	47.8352	48.1679	61.3929	46.8507	47.8352	TRUE	45.1573	47.9461	0.941835	-1.06176	0.27497	0.420461	47.9461	45.1573	1.06176	1.06176	0.27497	0.420461	45.1573	52.0263	0.867971	-1.15211	0.255769	0.339776	52.0263	45.1573	1.15211	1.15211	0.255769	0.339776	47.9461	52.0263	0.921574	-1.0851	0.433698	0.546846
17220604	4.57	4.54	4.34	4.98	4.54	5.12	4.63	4.65	4.78	23.7524	23.2636	20.2521	31.5594	23.2636	34.7755	24.761	25.1067	27.4741	TRUE	22.4227	29.8662	0.750772	-1.33196	0.107501	0.360172	29.8662	22.4227	1.33196	1.33196	0.107501	0.360172	22.4227	25.7806	0.86975	-1.14976	0.07273	0.270094	25.7806	22.4227	1.14976	1.14976	0.07273	0.270094	29.8662	25.7806	1.15847	1.15847	0.31197	0.513605
17220608	5.9	6.06	6.01	5.89	6.09	6.03	6.07	6.01	6.09	59.7141	66.7178	64.4452	59.3016	68.1197	65.3448	67.1819	64.4452	68.1197	TRUE	63.6257	64.2554	0.9902	-1.0099	0.858871	0.599749	64.2554	63.6257	1.0099	1.0099	0.858871	0.599749	63.6257	66.5822	0.955596	-1.04647	0.274853	0.347557	66.5822	63.6257	1.04647	1.04647	0.274853	0.347557	64.2554	66.5822	0.965053	-1.03621	0.45669	0.554073
17220627	5.17	5.03	4.95	5	5.02	5.02	4.88	4.84	5.12	36.0019	32.6724	30.91	32	32.4467	32.4467	29.446	28.6408	34.7755	TRUE	33.1947	32.2978	1.02777	1.02777	0.582158	0.52127	32.2978	33.1947	0.97298	-1.02777	0.582158	0.52127	33.1947	30.9541	1.07239	1.07239	0.409711	0.396117	30.9541	33.1947	0.9325	-1.07239	0.409711	0.396117	32.2978	30.9541	1.04341	1.04341	0.52474	0.577755
17220724	9.45	9.47	9.39	9.47	9.47	9.51	9.45	9.57	9.58	699.413	709.176	670.921	709.176	709.176	729.114	699.413	760.076	765.363	TRUE	693.17	715.822	0.968355	-1.03268	0.162798	0.377182	715.822	693.17	1.03268	1.03268	0.162798	0.377182	693.17	741.617	0.934674	-1.06989	0.11443	0.286063	741.617	693.17	1.06989	1.06989	0.11443	0.286063	715.822	741.617	0.965218	-1.03604	0.309419	0.513213
17220751	9.55	9.54	9.49	9.49	9.49	9.46	9.45	9.4	9.49	749.612	744.434	719.076	719.076	719.076	704.277	699.413	675.588	719.076	TRUE	737.707	714.143	1.033	1.033	0.0912883	0.355046	714.143	737.707	0.968058	-1.033	0.0912883	0.355046	737.707	698.025	1.05685	1.05685	0.0650515	0.264057	698.025	737.707	0.946209	-1.05685	0.0650515	0.264057	714.143	698.025	1.02309	1.02309	0.298669	0.511131
17220768	4.8	4.77	4.8	4.83	4.79	4.79	5.06	4.64	4.97	27.8576	27.2843	27.8576	28.443	27.6652	27.6652	33.3589	24.9333	31.3414	TRUE	27.6665	27.9244	0.990763	-1.00932	0.468094	0.484749	27.9244	27.6665	1.00932	1.00932	0.468094	0.484749	27.6665	29.8779	0.925987	-1.07993	0.434286	0.405688	29.8779	27.6665	1.07993	1.07993	0.434286	0.405688	27.9244	29.8779	0.93462	-1.06995	0.486861	0.565125
17220771	4.11	4.36	4.1	4.15	4.17	4.35	3.96	4.09	4.49	17.2677	20.5348	17.1484	17.7531	18.0009	20.393	15.5625	17.0299	22.4711	TRUE	18.3169	18.7157	0.978696	-1.02177	0.788854	0.580968	18.7157	18.3169	1.02177	1.02177	0.788854	0.580968	18.3169	18.3545	0.997954	-1.00205	0.988146	0.574657	18.3545	18.3169	1.00205	1.00205	0.988146	0.574657	18.7157	18.3545	1.01968	1.01968	0.880972	0.687585
17220776	8.7	8.77	8.55	8.5	8.45	8.41	8.17	8.36	7.95	415.873	436.549	374.806	362.039	349.706	340.144	288.015	328.557	247.28	TRUE	409.076	350.63	1.16669	1.16669	0.0383658	0.298272	350.63	409.076	0.857125	-1.16669	0.0383658	0.298272	409.076	287.951	1.42065	1.42065	0.015052	0.18336	287.951	409.076	0.703905	-1.42065	0.015052	0.18336	350.63	287.951	1.21767	1.21767	0.0613922	0.503727
17220787	7.13	7.18	7.06	7.36	7.21	7.13	7.13	6.9	6.97	140.07	145.009	133.436	164.279	148.056	140.07	140.07	119.428	125.366	TRUE	139.505	150.801	0.925089	-1.08098	0.224592	0.404575	150.801	139.505	1.08098	1.08098	0.224592	0.404575	139.505	128.288	1.08744	1.08744	0.183905	0.311029	128.288	139.505	0.919595	-1.08744	0.183905	0.311029	150.801	128.288	1.17549	1.17549	0.0747603	0.503727
17220792	4.62	4.53	4.52	4.5	4.55	4.52	4.32	4.45	4.53	24.59	23.1029	22.9433	22.6274	23.4254	22.9433	19.9733	21.8566	23.1029	TRUE	23.5454	22.9987	1.02377	1.02377	0.394345	0.457737	22.9987	23.5454	0.976781	-1.02377	0.394345	0.457737	23.5454	21.6443	1.08783	1.08783	0.144434	0.294653	21.6443	23.5454	0.919257	-1.08783	0.144434	0.294653	22.9987	21.6443	1.06258	1.06258	0.222559	0.5066
17220794	6.7	6.74	6.66	6.6	6.84	6.43	6.94	6.89	6.73	103.968	106.891	101.125	97.0059	114.563	86.2229	122.786	118.603	106.153	TRUE	103.995	99.264	1.04766	1.04766	0.604392	0.528638	99.264	103.995	0.954508	-1.04766	0.604392	0.528638	103.995	115.847	0.89769	-1.11397	0.0875471	0.279206	115.847	103.995	1.11397	1.11397	0.0875471	0.279206	99.264	115.847	0.856852	-1.16706	0.160899	0.503727
17220797	9.06	9.09	9.07	9.08	9.13	9.11	9.15	9	9.04	533.742	544.958	537.455	541.193	560.278	552.565	568.1	512	526.394	TRUE	538.718	551.345	0.977098	-1.02344	0.121886	0.362188	551.345	538.718	1.02344	1.02344	0.121886	0.362188	538.718	535.498	1.00601	1.00601	0.860132	0.541377	535.498	538.718	0.994022	-1.00601	0.860132	0.541377	551.345	535.498	1.02959	1.02959	0.421497	0.542389
17220809	10.29	10.32	10.23	10.19	10.18	10.07	10.11	10.16	10.07	1251.98	1278.29	1200.98	1168.14	1160.07	1074.91	1105.13	1144.1	1074.91	TRUE	1243.75	1134.38	1.09642	1.09642	0.0433031	0.30898	1134.38	1243.75	0.912059	-1.09642	0.0433031	0.30898	1243.75	1108.05	1.12247	1.12247	0.010959	0.176739	1108.05	1243.75	0.890891	-1.12247	0.010959	0.176739	1134.38	1108.05	1.02376	1.02376	0.504269	0.57125
17220833	9.19	9.15	9.29	9.15	9.13	9.19	9.21	9.25	9.22	584.071	568.1	625.992	568.1	560.278	584.071	592.224	608.874	596.344	TRUE	592.721	570.816	1.03837	1.03837	0.304855	0.433386	570.816	592.721	0.963044	-1.03837	0.304855	0.433386	592.721	599.147	0.989274	-1.01084	0.738751	0.507003	599.147	592.721	1.01084	1.01084	0.738751	0.507003	570.816	599.147	0.952714	-1.04963	0.0301727	0.503727
17220844	9.66	9.69	9.81	9.49	9.45	9.47	9.36	9.45	9.3	809.002	826.001	897.644	719.076	699.413	709.176	657.114	699.413	630.346	TRUE	844.216	709.221	1.19034	1.19034	0.00824927	0.195549	709.221	844.216	0.840095	-1.19034	0.00824927	0.195549	844.216	662.291	1.27469	1.27469	0.00575492	0.153674	662.291	844.216	0.784504	-1.27469	0.00575492	0.153674	709.221	662.291	1.07086	1.07086	0.0879913	0.503727
17220861	8.97	9.07	9.06	8.93	9.08	9.07	9.14	9.13	9.1	501.463	537.455	533.742	487.751	541.193	537.455	564.175	560.278	548.748	TRUE	524.22	522.133	1.004	1.004	0.924432	0.615984	522.133	524.22	0.996018	-1.004	0.924432	0.615984	524.22	557.734	0.939911	-1.06393	0.0531136	0.255214	557.734	524.22	1.06393	1.06393	0.0531136	0.255214	522.133	557.734	0.936169	-1.06818	0.116658	0.503727
17220866	5.29	5.29	5.3	5.27	5.29	5.29	5.15	5.29	5.29	39.1245	39.1245	39.3966	38.5859	39.1245	39.1245	35.5062	39.1245	39.1245	TRUE	39.2152	38.9449	1.00694	1.00694	0.250267	0.412759	38.9449	39.2152	0.993108	-1.00694	0.250267	0.412759	39.2152	37.9184	1.0342	1.0342	0.344018	0.374129	37.9184	39.2152	0.966931	-1.0342	0.344018	0.374129	38.9449	37.9184	1.02707	1.02707	0.447257	0.55128
17220872	4.31	4.19	4.63	4.48	4.31	4.23	4.27	4.31	4.36	19.8353	18.2522	24.761	22.3159	19.8353	18.7654	19.2929	19.8353	20.5348	TRUE	20.9495	20.3055	1.03172	1.03172	0.786544	0.580515	20.3055	20.9495	0.969259	-1.03172	0.786544	0.580515	20.9495	19.8877	1.05339	1.05339	0.622318	0.472324	19.8877	20.9495	0.949314	-1.05339	0.622318	0.472324	20.3055	19.8877	1.02101	1.02101	0.726017	0.643577
17220877	4.1	4.19	3.96	3.93	4.11	4.1	4.1	4.6	4.1	17.1484	18.2522	15.5625	15.2422	17.2677	17.1484	17.1484	24.2515	17.1484	TRUE	16.9877	16.5527	1.02628	1.02628	0.691683	0.552927	16.5527	16.9877	0.974396	-1.02628	0.691683	0.552927	16.9877	19.5161	0.870446	-1.14884	0.367861	0.380663	19.5161	16.9877	1.14884	1.14884	0.367861	0.380663	16.5527	19.5161	0.84816	-1.17902	0.294236	0.510652
17220882	4.76	4.57	4.76	4.62	5.01	4.97	4.78	4.61	4.76	27.0958	23.7524	27.0958	24.59	32.2226	31.3414	27.4741	24.4201	27.0958	TRUE	25.9814	29.3847	0.884181	-1.13099	0.269294	0.418142	29.3847	25.9814	1.13099	1.13099	0.269294	0.418142	25.9814	26.33	0.986758	-1.01342	0.824361	0.531052	26.33	25.9814	1.01342	1.01342	0.824361	0.531052	29.3847	26.33	1.11601	1.11601	0.304459	0.511571
17220898	4.81	4.76	4.65	5.12	4.73	4.8	4.36	4.36	4.19	28.0514	27.0958	25.1067	34.7755	26.5382	27.8576	20.5348	20.5348	18.2522	TRUE	26.7513	29.7238	0.899997	-1.11112	0.332358	0.442519	29.7238	26.7513	1.11112	1.11112	0.332358	0.442519	26.7513	19.7739	1.35286	1.35286	0.00377203	0.134713	19.7739	26.7513	0.739177	-1.35286	0.00377203	0.134713	29.7238	19.7739	1.50318	1.50318	0.0202428	0.503727
17220904	4.92	4.78	4.78	4.95	4.84	4.59	4.78	4.78	4.78	30.2738	27.4741	27.4741	30.91	28.6408	24.0839	27.4741	27.4741	27.4741	TRUE	28.4073	27.8782	1.01898	1.01898	0.822819	0.59017	27.8782	28.4073	0.981374	-1.01898	0.822819	0.59017	28.4073	27.4741	1.03397	1.03397	0.373901	0.380663	27.4741	28.4073	0.967148	-1.03397	0.373901	0.380663	27.8782	27.4741	1.01471	1.01471	0.850241	0.679546
17220919	5.1	4.93	5.27	5.05	5.32	4.99	5.05	5.05	5.05	34.2968	30.4844	38.5859	33.1285	39.9466	31.779	33.1285	33.1285	33.1285	TRUE	34.4557	34.9513	0.985818	-1.01439	0.892542	0.608127	34.9513	34.4557	1.01439	1.01439	0.892542	0.608127	34.4557	33.1285	1.04006	1.04006	0.600914	0.4646	33.1285	34.4557	0.961481	-1.04006	0.600914	0.4646	34.9513	33.1285	1.05502	1.05502	0.510733	0.572946
17220921	6.28	6.11	6.11	6.11	6.04	6.14	6.09	5.96	6.19	77.7085	69.0706	69.0706	69.0706	65.7993	70.5219	68.1197	62.2499	73.0089	TRUE	71.9499	68.4639	1.05092	1.05092	0.337247	0.443433	68.4639	71.9499	0.95155	-1.05092	0.337247	0.443433	71.9499	67.7928	1.06132	1.06132	0.38221	0.384339	67.7928	71.9499	0.942223	-1.06132	0.38221	0.384339	68.4639	67.7928	1.0099	1.0099	0.853546	0.68042
17220934	4.67	5.26	4.85	5.01	5.01	5.03	5.03	5.06	4.97	25.4572	38.3193	28.84	32.2226	32.2226	32.6724	32.6724	33.3589	31.3414	TRUE	30.8722	32.3725	0.953654	-1.0486	0.716785	0.560103	32.3725	30.8722	1.0486	1.0486	0.716785	0.560103	30.8722	32.4576	0.951154	-1.05135	0.704805	0.496747	32.4576	30.8722	1.05135	1.05135	0.704805	0.496747	32.3725	32.4576	0.997379	-1.00263	0.895983	0.691951
17220941	4.42	4.2	4.66	4.83	4.34	4.26	4.61	4.53	4.83	21.4068	18.3792	25.2813	28.443	20.2521	19.1597	24.4201	23.1029	28.443	TRUE	21.6891	22.6182	0.958921	-1.04284	0.806222	0.585272	22.6182	21.6891	1.04284	1.04284	0.806222	0.585272	21.6891	25.322	0.856533	-1.1675	0.229344	0.332872	25.322	21.6891	1.1675	1.1675	0.229344	0.332872	22.6182	25.322	0.893225	-1.11954	0.463729	0.556827
17220944	5.04	5.15	5.24	5.02	5.37	5.05	5.23	5.27	5.02	32.8996	35.5062	37.7918	32.4467	41.3553	33.1285	37.5307	38.5859	32.4467	TRUE	35.3992	35.6435	0.993147	-1.0069	0.942683	0.621069	35.6435	35.3992	1.0069	1.0069	0.942683	0.621069	35.3992	36.1878	0.97821	-1.02228	0.75547	0.511631	36.1878	35.3992	1.02228	1.02228	0.75547	0.511631	35.6435	36.1878	0.98496	-1.01527	0.881719	0.687768
17220974	9.38	9.38	9.33	9.38	9.18	9.26	9.43	9.45	9.73	666.287	666.287	643.591	666.287	580.037	613.109	689.784	699.413	849.223	TRUE	658.722	619.811	1.06278	1.06278	0.212212	0.39771	619.811	658.722	0.94093	-1.06278	0.212212	0.39771	658.722	746.14	0.882839	-1.13271	0.169106	0.304903	746.14	658.722	1.13271	1.13271	0.169106	0.304903	619.811	746.14	0.83069	-1.20382	0.0925878	0.503727
17221014	12.99	12.98	12.97	12.96	12.98	13.03	13.01	13.03	13	8135.41	8079.22	8023.41	7967.99	8079.22	8364.13	8248.98	8364.13	8192	TRUE	8079.35	8137.11	0.992901	-1.00715	0.661346	0.545166	8137.11	8079.35	1.00715	1.00715	0.661346	0.545166	8079.35	8268.37	0.977139	-1.0234	0.0346247	0.228648	8268.37	8079.35	1.0234	1.0234	0.0346247	0.228648	8137.11	8268.37	0.984125	-1.01613	0.364347	0.523826
17221026	5.65	5.78	5.68	5.68	5.68	5.68	5.68	5.68	5.68	50.2134	54.9482	51.2685	51.2685	51.2685	51.2685	51.2685	51.2685	51.2685	TRUE	52.1433	51.2685	1.01706	1.01706	0.575043	0.519125	51.2685	52.1433	0.983222	-1.01706	0.575043	0.519125	52.1433	51.2685	1.01706	1.01706	0.575043	0.456023	51.2685	52.1433	0.983222	-1.01706	0.575043	0.456023	51.2685	51.2685	1	1	1	0.713201
17221079	5.14	4.84	5.09	5.05	5.19	5.36	5.09	5.14	5.31	35.261	28.6408	34.0598	33.1285	36.5044	41.0696	34.0598	35.261	39.6706	TRUE	32.6539	36.9008	0.884908	-1.13006	0.239075	0.410444	36.9008	32.6539	1.13006	1.13006	0.239075	0.410444	32.6539	36.3305	0.898801	-1.11259	0.238535	0.334085	36.3305	32.6539	1.11259	1.11259	0.238535	0.334085	36.9008	36.3305	1.0157	1.0157	0.851871	0.679893
17221081	10.38	10.34	10.42	10.43	10.43	10.39	10.43	10.4	10.34	1332.57	1296.13	1370.04	1379.57	1379.57	1341.84	1379.57	1351.18	1296.13	TRUE	1332.92	1366.99	0.975072	-1.02557	0.240831	0.410444	1366.99	1332.92	1.02557	1.02557	0.240831	0.410444	1332.92	1342.29	0.993014	-1.00704	0.787153	0.520935	1342.29	1332.92	1.00704	1.00704	0.787153	0.520935	1366.99	1342.29	1.0184	1.0184	0.420344	0.541616
17221093	6.54	6.28	6.24	6.45	6.36	6.36	6.22	6.2	5.74	93.0542	77.7085	75.5835	87.4266	82.1393	82.1393	74.5429	73.5167	53.4456	TRUE	82.1154	83.9017	0.97871	-1.02175	0.772678	0.576666	83.9017	82.1154	1.02175	1.02175	0.772678	0.576666	82.1154	67.1684	1.22253	1.22253	0.164677	0.302902	67.1684	82.1154	0.817976	-1.22253	0.164677	0.302902	83.9017	67.1684	1.24912	1.24912	0.0776617	0.503727
17221096	5.49	5.55	5.51	5.25	5.42	5.51	5.52	5.51	5.51	44.9422	46.8507	45.5696	38.0546	42.8137	45.5696	45.8866	45.5696	45.5696	TRUE	45.7875	42.146	1.0864	1.0864	0.183267	0.386329	42.146	45.7875	0.920468	-1.0864	0.183267	0.386329	45.7875	45.6753	1.00246	1.00246	0.85383	0.539865	45.6753	45.7875	0.997548	-1.00246	0.85383	0.539865	42.146	45.6753	0.922731	-1.08374	0.183532	0.503727
17221114	5.17	4.77	4.75	5.32	4.98	5.06	5.11	4.99	5.06	36.0019	27.2843	26.9087	39.9466	31.5594	33.3589	34.5353	31.779	33.3589	TRUE	30.065	34.955	0.860105	-1.16265	0.279688	0.421975	34.955	30.065	1.16265	1.16265	0.279688	0.421975	30.065	33.2244	0.904906	-1.10509	0.362399	0.380608	33.2244	30.065	1.10509	1.10509	0.362399	0.380608	34.955	33.2244	1.05209	1.05209	0.552411	0.588201
17221117	6.2	5.81	6.09	6.07	5.99	6.07	6.02	6.07	6.23	73.5167	56.1028	68.1197	67.1819	63.5579	67.1819	64.8934	67.1819	75.0614	TRUE	65.9131	65.9739	0.999078	-1.00092	0.99137	0.63419	65.9739	65.9131	1.00092	1.00092	0.99137	0.63419	65.9131	69.0456	0.954631	-1.04753	0.629058	0.474561	69.0456	65.9131	1.04753	1.04753	0.629058	0.474561	65.9739	69.0456	0.955512	-1.04656	0.405685	0.536997
17221148	10.27	10.23	10.13	10.14	10.19	10.23	10.25	10.09	10.31	1234.75	1200.98	1120.56	1128.35	1168.14	1200.98	1217.75	1089.92	1269.46	TRUE	1185.43	1165.83	1.01682	1.01682	0.648543	0.541306	1165.83	1185.43	0.983463	-1.01682	0.648543	0.541306	1185.43	1192.37	0.994175	-1.00586	0.917784	0.556672	1192.37	1185.43	1.00586	1.00586	0.917784	0.556672	1165.83	1192.37	0.977734	-1.02277	0.667442	0.624777
17221158	8.85	8.82	8.87	8.51	8.34	8.58	8.44	8.1	8.44	461.44	451.944	467.882	364.557	324.034	382.681	347.291	274.374	347.291	TRUE	460.422	357.091	1.28937	1.28937	0.00451112	0.169251	357.091	460.422	0.775573	-1.28937	0.00451112	0.169251	460.422	322.985	1.42552	1.42552	0.00514102	0.148315	322.985	460.422	0.701498	-1.42552	0.00514102	0.148315	357.091	322.985	1.10559	1.10559	0.317036	0.514262
17221177	9.4	9.45	9.21	9.25	9.22	9.43	9.37	9.34	9.55	675.588	699.413	592.224	608.874	596.344	689.784	661.685	648.067	749.612	TRUE	655.742	631.667	1.03811	1.03811	0.611352	0.530983	631.667	655.742	0.963286	-1.03811	0.611352	0.530983	655.742	686.455	0.955259	-1.04684	0.53652	0.443343	686.455	655.742	1.04684	1.04684	0.53652	0.443343	631.667	686.455	0.920188	-1.08673	0.27393	0.5066
17221186	8.49	8.35	8.7	8.64	8.46	8.5	8.49	8.3	8.19	359.538	326.288	415.873	398.932	352.139	362.039	359.538	315.173	292.036	TRUE	367.233	371.037	0.989749	-1.01036	0.904501	0.610555	371.037	367.233	1.01036	1.01036	0.904501	0.610555	367.233	322.249	1.13959	1.13959	0.24213	0.335166	322.249	367.233	0.877505	-1.13959	0.24213	0.335166	371.037	322.249	1.1514	1.1514	0.11609	0.503727
17221191	8.58	8.61	8.75	8.83	8.79	8.69	8.71	8.66	8.5	382.681	390.722	430.539	455.087	442.643	413.001	418.766	404.501	362.039	TRUE	401.314	436.91	0.918528	-1.0887	0.139788	0.36894	436.91	401.314	1.0887	1.0887	0.139788	0.36894	401.314	395.102	1.01572	1.01572	0.796711	0.523316	395.102	401.314	0.98452	-1.01572	0.796711	0.523316	436.91	395.102	1.10582	1.10582	0.118867	0.503727
17221197	4.68	4.56	4.6	4.61	4.65	4.85	4.33	4.76	4.45	25.6342	23.5883	24.2515	24.4201	25.1067	28.84	20.1122	27.0958	21.8566	TRUE	24.4913	26.1223	0.937565	-1.06659	0.337941	0.443654	26.1223	24.4913	1.06659	1.06659	0.337941	0.443654	24.4913	23.0216	1.06384	1.06384	0.537719	0.443447	23.0216	24.4913	0.939988	-1.06384	0.537719	0.443447	26.1223	23.0216	1.13469	1.13469	0.283946	0.507499
17221213	4.25	4	4.38	4.08	3.87	4.09	4.09	3.98	3.84	19.0273	16	20.8215	16.9123	14.6213	17.0299	17.0299	15.7797	14.3204	TRUE	18.6163	16.1878	1.15002	1.15002	0.206104	0.393384	16.1878	18.6163	0.869554	-1.15002	0.206104	0.393384	18.6163	15.71	1.18499	1.18499	0.145391	0.294793	15.71	18.6163	0.843887	-1.18499	0.145391	0.294793	16.1878	15.71	1.03042	1.03042	0.688513	0.631791
17221215	9.85	9.86	9.82	9.82	9.87	9.81	9.68	9.76	9.48	922.88	929.3	903.888	903.888	935.763	897.644	820.296	867.067	714.109	TRUE	918.689	912.432	1.00686	1.00686	0.679198	0.549827	912.432	918.689	0.993189	-1.00686	0.679198	0.549827	918.689	800.491	1.14766	1.14766	0.0616091	0.262391	800.491	918.689	0.87134	-1.14766	0.0616091	0.262391	912.432	800.491	1.13984	1.13984	0.074872	0.503727
17221228	9.44	9.41	9.33	9.47	9.32	9.56	9.54	9.43	9.74	694.581	680.287	643.591	709.176	639.145	754.826	744.434	689.784	855.13	TRUE	672.82	701.049	0.959733	-1.04196	0.487004	0.490402	701.049	672.82	1.04196	1.04196	0.487004	0.490402	672.82	763.116	0.881675	-1.13421	0.151058	0.295739	763.116	672.82	1.13421	1.13421	0.151058	0.295739	701.049	763.116	0.918667	-1.08853	0.353156	0.523099
17221286	6.08	5.85	6.04	6.05	5.77	6.11	5.45	6.09	6.19	67.6492	57.68	65.7993	66.257	54.5686	69.0706	43.7133	68.1197	73.0089	TRUE	63.7095	63.2987	1.00649	1.00649	0.942948	0.621069	63.2987	63.7095	0.993553	-1.00649	0.942948	0.621069	63.7095	61.614	1.03401	1.03401	0.837297	0.535541	61.614	63.7095	0.967108	-1.03401	0.837297	0.535541	63.2987	61.614	1.02734	1.02734	0.875494	0.686397
17221307	4.38	4.38	4.32	4.38	4.38	4.2	4.59	4.63	4.33	20.8215	20.8215	19.9733	20.8215	20.8215	18.3792	24.0839	24.761	20.1122	TRUE	20.5387	20.0074	1.02656	1.02656	0.57087	0.517957	20.0074	20.5387	0.974128	-1.02656	0.57087	0.517957	20.5387	22.9857	0.893543	-1.11914	0.172983	0.305681	22.9857	20.5387	1.11914	1.11914	0.172983	0.305681	20.0074	22.9857	0.870426	-1.14886	0.147767	0.503727
17221317	7.78	7.9	8.03	8.03	8.08	8.06	8.15	8.15	8.29	219.793	238.856	261.379	261.379	270.597	266.871	284.05	284.05	312.996	TRUE	240.009	266.282	0.901334	-1.10947	0.0997924	0.357943	266.282	240.009	1.10947	1.10947	0.0997924	0.357943	240.009	293.698	0.817197	-1.2237	0.0252727	0.209154	293.698	240.009	1.2237	1.2237	0.0252727	0.209154	266.282	293.698	0.906652	-1.10296	0.0520126	0.503727
17221347	11.98	11.9	12.07	11.97	11.87	11.93	11.93	11.93	11.92	4039.61	3821.7	4299.64	4011.71	3743.05	3902.01	3902.01	3902.01	3875.05	TRUE	4053.65	3885.59	1.04325	1.04325	0.34915	0.447391	3885.59	4053.65	0.95854	-1.04325	0.34915	0.447391	4053.65	3893.02	1.04126	1.04126	0.310462	0.360301	3893.02	4053.65	0.960374	-1.04126	0.310462	0.360301	3885.59	3893.02	0.998091	-1.00191	0.929121	0.69861
17221360	10.03	9.95	9.99	10.07	10.1	10.07	10.03	9.95	10.03	1045.52	989.119	1016.93	1074.91	1097.5	1074.91	1045.52	989.119	1045.52	TRUE	1017.19	1082.44	0.939718	-1.06415	0.0220096	0.264183	1082.44	1017.19	1.06415	1.06415	0.0220096	0.264183	1017.19	1026.72	0.990718	-1.00937	0.721067	0.50214	1026.72	1017.19	1.00937	1.00937	0.721067	0.50214	1082.44	1026.72	1.05427	1.05427	0.0512913	0.503727
17221373	8.08	7.57	7.37	7.65	7.66	7.73	6.98	7.38	7.26	270.597	190.019	165.421	200.854	202.251	212.306	126.238	166.572	153.277	TRUE	208.679	205.137	1.01727	1.01727	0.917103	0.614509	205.137	208.679	0.983025	-1.01727	0.917103	0.614509	208.679	148.696	1.4034	1.4034	0.151607	0.295939	148.696	208.679	0.712557	-1.4034	0.151607	0.295939	205.137	148.696	1.37957	1.37957	0.0104123	0.481948
17221375	5.57	5.84	5.33	5.78	5.63	5.53	5.49	5.57	5.57	47.5048	57.2816	40.2244	54.9482	49.5221	46.2057	44.9422	47.5048	47.5048	TRUE	48.3369	50.2253	0.962401	-1.03907	0.751203	0.570202	50.2253	48.3369	1.03907	1.03907	0.751203	0.570202	48.3369	46.6506	1.03615	1.03615	0.753565	0.510882	46.6506	48.3369	0.965113	-1.03615	0.753565	0.510882	50.2253	46.6506	1.07663	1.07663	0.25424	0.5066
17221396	4.8	4.82	4.73	4.8	4.8	4.76	4.83	4.8	4.8	27.8576	28.2465	26.5382	27.8576	27.8576	27.0958	28.443	27.8576	27.8576	TRUE	27.5474	27.6037	0.997962	-1.00204	0.926897	0.616782	27.6037	27.5474	1.00204	1.00204	0.926897	0.616782	27.5474	28.0527	0.981988	-1.01834	0.412205	0.397015	28.0527	27.5474	1.01834	1.01834	0.412205	0.397015	27.6037	28.0527	0.983993	-1.01627	0.233482	0.5066
17221401	4.25	3.9	4.04	4.34	3.88	4.12	4.01	3.73	3.83	19.0273	14.9285	16.4498	20.2521	14.723	17.3878	16.1113	13.2691	14.2215	TRUE	16.8019	17.4543	0.962622	-1.03883	0.760042	0.572967	17.4543	16.8019	1.03883	1.03883	0.760042	0.572967	16.8019	14.534	1.15604	1.15604	0.19504	0.31602	14.534	16.8019	0.86502	-1.15604	0.19504	0.31602	17.4543	14.534	1.20093	1.20093	0.180369	0.503727
17221432	11.28	10.75	11.32	11.57	11.24	11.31	10.96	10.88	10.8	2486.67	1722.16	2556.58	3040.3	2418.67	2538.92	1992	1884.54	1782.89	TRUE	2255.14	2665.97	0.845898	-1.18218	0.278756	0.421334	2665.97	2255.14	1.18218	1.18218	0.278756	0.421334	2255.14	1886.48	1.19542	1.19542	0.249664	0.337764	1886.48	2255.14	0.836524	-1.19542	0.249664	0.337764	2665.97	1886.48	1.4132	1.4132	0.017494	0.503727
17221434	5.8	6.02	6.5	5.96	5.92	6.13	6.12	6.06	5.87	55.7152	64.8934	90.5097	62.2499	60.5477	70.0348	69.551	66.7178	58.4852	TRUE	70.3728	64.2775	1.09483	1.09483	0.603061	0.528225	64.2775	70.3728	0.913385	-1.09483	0.603061	0.528225	70.3728	64.918	1.08403	1.08403	0.643857	0.478274	64.918	70.3728	0.922488	-1.08403	0.643857	0.478274	64.2775	64.918	0.990133	-1.00997	0.891799	0.690742
17221444	5	4.84	4.82	5.17	5	5.01	5	5	5.04	32	28.6408	28.2465	36.0019	32	32.2226	32	32	32.8996	TRUE	29.6291	33.4081	0.886882	-1.12755	0.0985446	0.357925	33.4081	29.6291	1.12755	1.12755	0.0985446	0.357925	29.6291	32.2999	0.917313	-1.09014	0.0953008	0.283175	32.2999	29.6291	1.09014	1.09014	0.0953008	0.283175	33.4081	32.2999	1.03431	1.03431	0.452377	0.552761
17221454	5.57	5.58	5.27	5.57	5.65	5.57	5.27	5.65	5.57	47.5048	47.8352	38.5859	47.5048	50.2134	47.5048	38.5859	50.2134	47.5048	TRUE	44.6419	48.4076	0.922208	-1.08435	0.299419	0.43103	48.4076	44.6419	1.08435	1.08435	0.299419	0.43103	44.6419	45.4347	0.982552	-1.01776	0.872598	0.544702	45.4347	44.6419	1.01776	1.01776	0.872598	0.544702	48.4076	45.4347	1.06543	1.06543	0.458399	0.555144
17221465	7.18	7.22	7.31	7.31	7.37	7.31	7.42	7.31	7.5	145.009	149.086	158.683	158.683	165.421	158.683	171.255	158.683	181.019	TRUE	150.926	160.929	0.937843	-1.06628	0.0970318	0.357012	160.929	150.926	1.06628	1.06628	0.0970318	0.357012	150.926	170.319	0.886137	-1.12849	0.0638762	0.263569	170.319	150.926	1.12849	1.12849	0.0638762	0.263569	160.929	170.319	0.944868	-1.05835	0.241979	0.5066
17221490	9.09	9	9.08	9.06	8.96	9.03	9.04	8.92	9.1	544.958	512	541.193	533.742	497.999	522.758	526.394	484.382	548.748	TRUE	532.717	518.167	1.02808	1.02808	0.382354	0.453142	518.167	532.717	0.972687	-1.02808	0.382354	0.453142	532.717	519.841	1.02477	1.02477	0.582393	0.458865	519.841	532.717	0.97583	-1.02477	0.582393	0.458865	518.167	519.841	0.996779	-1.00323	0.941999	0.701797
17221497	9.58	9.5	9.68	9.73	9.55	9.59	9.47	9.37	9.63	765.363	724.077	820.296	849.223	749.612	770.686	709.176	661.685	792.353	TRUE	769.912	789.84	0.974769	-1.02588	0.653681	0.5428	789.84	769.912	1.02588	1.02588	0.653681	0.5428	769.912	721.071	1.06773	1.06773	0.359915	0.379797	721.071	769.912	0.936563	-1.06773	0.359915	0.379797	789.84	721.071	1.09537	1.09537	0.231193	0.5066
17221549	4.25	3.76	4.49	4.18	4.11	4.18	4.16	4.19	4.03	19.0273	13.5479	22.4711	18.1261	17.2677	18.1261	17.8766	18.2522	16.3362	TRUE	18.3488	17.84	1.02852	1.02852	0.855148	0.598896	17.84	18.3488	0.97227	-1.02852	0.855148	0.598896	18.3488	17.4883	1.0492	1.0492	0.762835	0.513667	17.4883	18.3488	0.953106	-1.0492	0.762835	0.513667	17.84	17.4883	1.02011	1.02011	0.618439	0.61081
17221551	4.89	4.75	4.83	5.13	4.95	5.18	4.54	4.74	4.8	29.6508	26.9087	28.443	35.0174	30.91	36.2523	23.2636	26.7228	27.8576	TRUE	28.3342	34.0599	0.831892	-1.20208	0.0334596	0.288115	34.0599	28.3342	1.20208	1.20208	0.0334596	0.288115	28.3342	25.948	1.09196	1.09196	0.208573	0.322365	25.948	28.3342	0.915785	-1.09196	0.208573	0.322365	34.0599	25.948	1.31262	1.31262	0.0188265	0.503727
17221627	4.52	4.44	4.52	4.66	4.51	4.79	4.37	4.52	4.53	22.9433	21.7057	22.9433	25.2813	22.7848	27.6652	20.6776	22.9433	23.1029	TRUE	22.5307	25.2438	0.892527	-1.12041	0.138317	0.367973	25.2438	22.5307	1.12041	1.12041	0.138317	0.367973	22.5307	22.2413	1.01302	1.01302	0.760042	0.512935	22.2413	22.5307	0.987152	-1.01302	0.760042	0.512935	25.2438	22.2413	1.135	1.135	0.135991	0.503727
17221633	10.8	10.76	10.99	10.65	10.64	10.68	10.46	10.54	10.33	1782.89	1734.13	2033.85	1606.83	1595.73	1640.59	1408.55	1488.87	1287.18	TRUE	1850.29	1614.38	1.14613	1.14613	0.0657579	0.337833	1614.38	1850.29	0.872502	-1.14613	0.0657579	0.337833	1850.29	1394.87	1.3265	1.3265	0.014291	0.182046	1394.87	1850.29	0.753864	-1.3265	0.014291	0.182046	1614.38	1394.87	1.15737	1.15737	0.0217875	0.503727
17221662	9.95	9.9	9.94	9.97	9.99	9.92	9.93	9.67	10.16	989.119	955.426	982.286	1002.93	1016.93	968.763	975.501	814.629	1144.1	TRUE	975.61	996.205	0.979327	-1.02111	0.307294	0.434564	996.205	975.61	1.02111	1.02111	0.307294	0.434564	975.61	978.078	0.997477	-1.00253	0.980662	0.573241	978.078	975.61	1.00253	1.00253	0.980662	0.573241	996.205	978.078	1.01853	1.01853	0.859691	0.682374
17221686	4.23	4.22	4.28	4.11	4.07	4.02	4.22	4.38	4.31	18.7654	18.6357	19.4271	17.2677	16.7955	16.2234	18.6357	20.8215	19.8353	TRUE	18.9427	16.7622	1.13009	1.13009	0.0049677	0.173033	16.7622	18.9427	0.884886	-1.13009	0.0049677	0.173033	18.9427	19.7642	0.958438	-1.04336	0.292247	0.353495	19.7642	18.9427	1.04336	1.04336	0.292247	0.353495	16.7622	19.7642	0.848108	-1.1791	0.0127843	0.497099
17221709	4.6	4.57	4.49	4.86	4.68	4.58	4.55	4.56	4.58	24.2515	23.7524	22.4711	29.0406	25.6342	23.9176	23.4254	23.5883	23.9176	TRUE	23.4917	26.1975	0.896714	-1.11518	0.165269	0.378288	26.1975	23.4917	1.11518	1.11518	0.165269	0.378288	23.4917	23.6438	0.993567	-1.00647	0.795693	0.522937	23.6438	23.4917	1.00647	1.00647	0.795693	0.522937	26.1975	23.6438	1.10801	1.10801	0.166583	0.503727
17221751	3.98	4.34	4.01	4.15	4.27	4.24	4.33	4.23	4.24	15.7797	20.2521	16.1113	17.7531	19.2929	18.8959	20.1122	18.7654	18.8959	TRUE	17.381	18.6473	0.932094	-1.07285	0.449152	0.477469	18.6473	17.381	1.07285	1.07285	0.449152	0.477469	17.381	19.2578	0.902545	-1.10798	0.2794	0.348709	19.2578	17.381	1.10798	1.10798	0.2794	0.348709	18.6473	19.2578	0.968298	-1.03274	0.387415	0.529575
17221754	5.09	5.09	5	5.09	4.95	5.09	5.1	5.17	5.09	34.0598	34.0598	32	34.0598	30.91	34.0598	34.2968	36.0019	34.0598	TRUE	33.3732	33.0099	1.01101	1.01101	0.786495	0.580512	33.0099	33.3732	0.989113	-1.01101	0.786495	0.580512	33.3732	34.7862	0.959383	-1.04234	0.199222	0.317788	34.7862	33.3732	1.04234	1.04234	0.199222	0.317788	33.0099	34.7862	0.948937	-1.05381	0.217613	0.5066
17221756	5.57	5.57	5.88	5.49	5.59	5.78	5.37	5.41	5.56	47.5048	47.5048	58.892	44.9422	48.1679	54.9482	41.3553	42.5179	47.1766	TRUE	51.3005	49.3528	1.03947	1.03947	0.706044	0.55711	49.3528	51.3005	0.962033	-1.03947	0.706044	0.55711	51.3005	43.6833	1.17437	1.17437	0.143348	0.294653	43.6833	51.3005	0.851518	-1.17437	0.143348	0.294653	49.3528	43.6833	1.12979	1.12979	0.175021	0.503727
17221765	4.71	4.75	4.73	4.82	4.82	4.82	4.93	5.16	4.83	26.1729	26.9087	26.5382	28.2465	28.2465	28.2465	30.4844	35.7532	28.443	TRUE	26.5399	28.2465	0.939583	-1.0643	0.00130261	0.141091	28.2465	26.5399	1.0643	1.0643	0.00130261	0.141091	26.5399	31.5602	0.84093	-1.18916	0.0834551	0.276811	31.5602	26.5399	1.18916	1.18916	0.0834551	0.276811	28.2465	31.5602	0.895004	-1.11731	0.202757	0.5066
17221768	9.01	9.19	9.09	9.15	9.22	9.27	9.22	9.33	9.27	515.561	584.071	544.958	568.1	596.344	617.374	596.344	643.591	617.374	TRUE	548.197	593.939	0.922985	-1.08344	0.134632	0.366777	593.939	548.197	1.08344	1.08344	0.134632	0.366777	548.197	619.103	0.88547	-1.12934	0.0422679	0.241811	619.103	548.197	1.12934	1.12934	0.0422679	0.241811	593.939	619.103	0.959354	-1.04237	0.271868	0.5066
17221786	8.02	8.08	8.2	8.18	8.08	7.94	7.88	8.26	7.95	259.574	270.597	294.067	290.018	270.597	245.572	235.568	306.555	247.28	TRUE	274.746	268.729	1.02239	1.02239	0.732288	0.563661	268.729	274.746	0.9781	-1.02239	0.732288	0.563661	274.746	263.134	1.04413	1.04413	0.656569	0.4818	263.134	274.746	0.957737	-1.04413	0.656569	0.4818	268.729	263.134	1.02126	1.02126	0.836834	0.676297
17221792	8.98	8.84	8.88	8.86	8.83	9	8.92	8.88	9.03	504.951	458.253	471.136	464.65	455.087	512	484.382	471.136	522.758	TRUE	478.113	477.246	1.00182	1.00182	0.97101	0.629349	477.246	478.113	0.998185	-1.00182	0.97101	0.629349	478.113	492.759	0.970279	-1.03063	0.520598	0.438495	492.759	478.113	1.03063	1.03063	0.520598	0.438495	477.246	492.759	0.968518	-1.0325	0.544191	0.584535
17221871	12.85	12.74	12.69	12.85	12.91	12.93	12.89	12.85	12.78	7383.04	6841.04	6608.01	7383.04	7696.57	7804.01	7590.61	7383.04	7033.37	TRUE	6944.03	7627.87	0.910349	-1.09848	0.0594284	0.329416	7627.87	6944.03	1.09848	1.09848	0.0594284	0.329416	6944.03	7335.67	0.946611	-1.0564	0.236292	0.334085	7335.67	6944.03	1.0564	1.0564	0.236292	0.334085	7627.87	7335.67	1.03983	1.03983	0.228818	0.5066
17221873	12.75	12.68	12.77	12.74	12.75	12.81	12.79	12.85	12.64	6888.62	6562.36	6984.79	6841.04	6888.62	7181.15	7082.29	7383.04	6382.92	TRUE	6811.92	6970.27	0.977282	-1.02325	0.394856	0.457944	6970.27	6811.92	1.02325	1.02325	0.394856	0.457944	6811.92	6949.42	0.980215	-1.02018	0.691949	0.492485	6949.42	6811.92	1.02018	1.02018	0.691949	0.492485	6970.27	6949.42	1.003	1.003	0.95035	0.703799
17221923	5.14	4.98	4.68	4.56	4.5	4.43	4.48	4.96	4.97	35.261	31.5594	25.6342	23.5883	22.6274	21.5557	22.3159	31.125	31.3414	TRUE	30.8182	22.5905	1.36421	1.36421	0.0453585	0.314149	22.5905	30.8182	0.733024	-1.36421	0.0453585	0.314149	30.8182	28.2608	1.09049	1.09049	0.565364	0.452907	28.2608	30.8182	0.917015	-1.09049	0.565364	0.452907	22.5905	28.2608	0.799359	-1.251	0.134664	0.503727
17221932	5.59	5.1	5.08	5.04	4.93	5.44	5.13	5.9	5.28	48.1679	34.2968	33.8246	32.8996	30.4844	43.4113	35.0174	59.7141	38.8542	TRUE	38.7631	35.5985	1.0889	1.0889	0.634219	0.537092	35.5985	38.7631	0.91836	-1.0889	0.634219	0.537092	38.7631	44.5286	0.870521	-1.14874	0.556651	0.449618	44.5286	38.7631	1.14874	1.14874	0.556651	0.449618	35.5985	44.5286	0.799452	-1.25086	0.35965	0.523826
17221934	4.85	4.83	4.72	4.73	5.03	4.87	4.92	4.85	4.82	28.84	28.443	26.3549	26.5382	32.6724	29.2426	30.2738	28.84	28.2465	TRUE	27.8793	29.4844	0.945561	-1.05757	0.453455	0.479189	29.4844	27.8793	1.05757	1.05757	0.453455	0.479189	27.8793	29.1201	0.95739	-1.04451	0.273283	0.346895	29.1201	27.8793	1.04451	1.04451	0.273283	0.346895	29.4844	29.1201	1.01251	1.01251	0.855354	0.680722
17221939	10.04	10.01	9.97	9.98	10.01	10.07	10.04	9.99	9.94	1052.79	1031.12	1002.93	1009.9	1031.12	1074.91	1052.79	1016.93	982.286	TRUE	1028.95	1038.64	0.990662	-1.00943	0.706479	0.55714	1038.64	1028.95	1.00943	1.00943	0.706479	0.55714	1028.95	1017.33	1.01141	1.01141	0.66588	0.484787	1017.33	1028.95	0.988715	-1.01141	0.66588	0.484787	1038.64	1017.33	1.02095	1.02095	0.488098	0.56582
17221960	8.68	8.76	8.64	8.61	8.71	8.56	8.78	8.74	8.39	410.148	433.534	398.932	390.722	418.766	377.413	439.586	427.565	335.461	TRUE	414.205	395.634	1.04694	1.04694	0.30736	0.434564	395.634	414.205	0.955165	-1.04694	0.30736	0.434564	414.205	400.87	1.03326	1.03326	0.718283	0.501745	400.87	414.205	0.967808	-1.03326	0.718283	0.501745	395.634	400.87	0.986937	-1.01324	0.888539	0.68996
17221989	4.36	4.39	4.55	4.05	4.14	4.23	4.37	4.27	4.49	20.5348	20.9663	23.4254	16.5642	17.6305	18.7654	20.6776	19.2929	22.4711	TRUE	21.6422	17.6534	1.22595	1.22595	0.0223635	0.264537	17.6534	21.6422	0.815693	-1.22595	0.0223635	0.264537	21.6422	20.8139	1.03979	1.03979	0.554956	0.44884	20.8139	21.6422	0.961729	-1.03979	0.554956	0.44884	17.6534	20.8139	0.848153	-1.17903	0.0475098	0.503727
17222001	9.86	9.88	9.98	9.87	9.96	9.87	9.84	9.87	9.92	929.3	942.272	1009.9	935.763	995.999	935.763	916.506	935.763	968.763	TRUE	960.491	955.842	1.00486	1.00486	0.891688	0.607943	955.842	960.491	0.995159	-1.00486	0.891688	0.607943	960.491	940.344	1.02143	1.02143	0.529194	0.441331	940.344	960.491	0.979024	-1.02143	0.529194	0.441331	955.842	940.344	1.01648	1.01648	0.572089	0.595038
17222020	7.65	7.78	7.84	7.73	7.67	7.57	7.72	7.71	7.45	200.854	219.793	229.126	212.306	203.657	190.019	210.839	209.383	174.853	TRUE	216.591	201.994	1.07226	1.07226	0.238611	0.41025	201.994	216.591	0.932606	-1.07226	0.238611	0.41025	216.591	198.358	1.09192	1.09192	0.274295	0.347285	198.358	216.591	0.915821	-1.09192	0.274295	0.347285	201.994	198.358	1.01833	1.01833	0.800022	0.665091
17222026	7.53	7.45	7.5	7.3	7.45	7.45	7.45	7.34	7.55	184.823	174.853	181.019	157.586	174.853	174.853	174.853	162.017	187.403	TRUE	180.232	169.098	1.06584	1.06584	0.159236	0.375057	169.098	180.232	0.938223	-1.06584	0.159236	0.375057	180.232	174.758	1.03132	1.03132	0.525649	0.439901	174.758	180.232	0.969627	-1.03132	0.525649	0.439901	169.098	174.758	0.967612	-1.03347	0.576376	0.596751
17222051	4.65	4.64	4.61	4.65	4.26	4.96	4.65	4.9	4.66	25.1067	24.9333	24.4201	25.1067	19.1597	31.125	25.1067	29.8571	25.2813	TRUE	24.82	25.1304	0.987648	-1.01251	0.932834	0.61832	25.1304	24.82	1.01251	1.01251	0.932834	0.61832	24.82	26.7484	0.927909	-1.07769	0.286362	0.351865	26.7484	24.82	1.07769	1.07769	0.286362	0.351865	25.1304	26.7484	0.939513	-1.06438	0.691285	0.632908
17222053	6.91	6.84	6.86	6.91	6.69	6.74	6.78	6.84	6.81	120.259	114.563	116.162	120.259	103.25	106.891	109.896	114.563	112.206	TRUE	116.995	110.133	1.0623	1.0623	0.275882	0.420503	110.133	116.995	0.941353	-1.0623	0.275882	0.420503	116.995	112.222	1.04253	1.04253	0.0922767	0.281693	112.222	116.995	0.959202	-1.04253	0.0922767	0.281693	110.133	112.222	0.981392	-1.01896	0.715854	0.64042
17222066	4.77	5.3	4.71	4.92	5.08	4.79	5.31	5.6	5.36	27.2843	39.3966	26.1729	30.2738	33.8246	27.6652	39.6706	48.5029	41.0696	TRUE	30.9513	30.5879	1.01188	1.01188	0.940772	0.620574	30.5879	30.9513	0.988259	-1.01188	0.940772	0.620574	30.9513	43.0811	0.718442	-1.3919	0.0739866	0.270636	43.0811	30.9513	1.3919	1.3919	0.0739866	0.270636	30.5879	43.0811	0.710007	-1.40844	0.0187853	0.503727
17222070	3.98	3.49	3.8	3.85	3.82	4.42	4.19	3.57	3.96	15.7797	11.2356	13.9288	14.42	14.1232	21.4068	18.2522	11.8762	15.5625	TRUE	13.648	16.65	0.8197	-1.21996	0.331842	0.442371	16.65	13.648	1.21996	1.21996	0.331842	0.442371	13.648	15.2303	0.896111	-1.11593	0.524283	0.439542	15.2303	13.648	1.11593	1.11593	0.524283	0.439542	16.65	15.2303	1.09322	1.09322	0.662069	0.623235
17222072	8.43	8.44	8.41	8.57	8.49	8.44	8.54	8.48	8.6	344.892	347.291	340.144	380.038	359.538	347.291	372.217	357.054	388.023	TRUE	344.109	362.289	0.949819	-1.05283	0.136602	0.366973	362.289	344.109	1.05283	1.05283	0.136602	0.366973	344.109	372.432	0.923951	-1.08231	0.0367899	0.232568	372.432	344.109	1.08231	1.08231	0.0367899	0.232568	362.289	372.432	0.972766	-1.028	0.4815	0.562468
17222080	4.78	4.88	5.17	4.88	4.86	4.84	4.88	5.31	4.88	27.4741	29.446	36.0019	29.446	29.0406	28.6408	29.446	39.6706	29.446	TRUE	30.974	29.0425	1.06651	1.06651	0.496947	0.493958	29.0425	30.974	0.937641	-1.06651	0.496947	0.493958	30.974	32.8542	0.942771	-1.0607	0.682661	0.489536	32.8542	30.974	1.0607	1.0607	0.682661	0.489536	29.0425	32.8542	0.88398	-1.13125	0.327011	0.515758
17222092	4.21	4.28	4.28	4.31	4.16	4.21	4.59	4.49	3.97	18.507	19.4271	19.4271	19.8353	17.8766	18.507	24.0839	22.4711	15.6707	TRUE	19.1204	18.7396	1.02032	1.02032	0.591489	0.524505	18.7396	19.1204	0.980086	-1.02032	0.591489	0.524505	19.1204	20.7419	0.921824	-1.08481	0.566106	0.452936	20.7419	19.1204	1.08481	1.08481	0.566106	0.452936	18.7396	20.7419	0.903467	-1.10685	0.490701	0.566978
17222096	11.29	11.27	11.31	11.3	11.36	11.26	11.26	11.22	11.22	2503.97	2469.49	2538.92	2521.38	2628.46	2452.44	2452.44	2385.37	2385.37	TRUE	2504.13	2534.09	0.988175	-1.01197	0.614779	0.531783	2534.09	2504.13	1.01197	1.01197	0.614779	0.531783	2504.13	2407.73	1.04004	1.04004	0.0325627	0.224347	2407.73	2504.13	0.961504	-1.04004	0.0325627	0.224347	2534.09	2407.73	1.05248	1.05248	0.0865318	0.503727
17222106	10.62	10.66	10.67	10.67	10.65	10.67	10.7	10.68	10.83	1573.76	1618	1629.26	1629.26	1606.83	1629.26	1663.49	1640.59	1820.35	TRUE	1607.01	1621.78	0.99089	-1.00919	0.469591	0.484966	1621.78	1607.01	1.00919	1.00919	0.469591	0.484966	1607.01	1708.14	0.940791	-1.06293	0.161513	0.300913	1708.14	1607.01	1.06293	1.06293	0.161513	0.300913	1621.78	1708.14	0.949441	-1.05325	0.204208	0.5066
17222149	12.52	12.51	12.6	12.61	12.68	12.73	12.6	12.67	12.62	5873.48	5832.91	6208.38	6251.56	6562.36	6793.79	6208.38	6517.03	6295.04	TRUE	5971.59	6535.9	0.913659	-1.0945	0.0457556	0.314196	6535.9	5971.59	1.0945	1.0945	0.0457556	0.314196	5971.59	6340.15	0.941869	-1.06172	0.0703299	0.268851	6340.15	5971.59	1.06172	1.06172	0.0703299	0.268851	6535.9	6340.15	1.03088	1.03088	0.342672	0.520212
17222156	9.23	9.23	9.23	9.23	9.29	9.27	9.23	9.19	9.17	600.491	600.491	600.491	600.491	625.992	617.374	600.491	584.071	576.03	TRUE	600.491	614.619	0.977014	-1.02353	0.132297	0.365971	614.619	600.491	1.02353	1.02353	0.132297	0.365971	600.491	586.864	1.02322	1.02322	0.131272	0.289827	586.864	600.491	0.977306	-1.02322	0.131272	0.289827	614.619	586.864	1.04729	1.04729	0.0556932	0.503727
17222179	7.38	7.46	7.45	7.12	7.42	7.42	7.42	7.42	7.59	166.572	176.069	174.853	139.102	171.255	171.255	171.255	171.255	192.672	TRUE	172.498	160.537	1.07451	1.07451	0.342848	0.445219	160.537	172.498	0.930661	-1.07451	0.342848	0.445219	172.498	178.394	0.966952	-1.03418	0.488538	0.426476	178.394	172.498	1.03418	1.03418	0.488538	0.426476	160.537	178.394	0.899904	-1.11123	0.237827	0.5066
17222193	6.71	6.81	6.62	6.75	6.98	6.72	6.79	6.7	6.29	104.691	112.206	98.36	107.635	126.238	105.42	110.661	103.968	78.249	TRUE	105.086	113.097	0.929161	-1.07624	0.357953	0.450288	113.097	105.086	1.07624	1.07624	0.357953	0.450288	105.086	97.626	1.07641	1.07641	0.522586	0.439048	97.626	105.086	0.929014	-1.07641	0.522586	0.439048	113.097	97.626	1.15848	1.15848	0.262796	0.5066
17222205	7.24	7.4	7.16	7.29	7.43	7.25	7.29	7.25	7	151.167	168.897	143.013	156.498	172.446	152.219	156.498	152.219	128	TRUE	154.359	160.387	0.962413	-1.03906	0.572143	0.518229	160.387	154.359	1.03906	1.03906	0.572143	0.518229	154.359	145.572	1.06036	1.06036	0.494728	0.428736	145.572	154.359	0.943076	-1.06036	0.494728	0.428736	160.387	145.572	1.10177	1.10177	0.24197	0.5066
17222211	11.15	11.16	11.14	11.16	11.17	11.16	11.17	11.21	11.08	2272.4	2288.2	2256.7	2288.2	2304.12	2288.2	2304.12	2368.9	2164.77	TRUE	2272.43	2293.51	0.990811	-1.00927	0.115891	0.361955	2293.51	2272.43	1.00927	1.00927	0.115891	0.361955	2272.43	2279.26	0.997004	-1.00301	0.916129	0.556222	2279.26	2272.43	1.00301	1.00301	0.916129	0.556222	2293.51	2279.26	1.00625	1.00625	0.825282	0.673342
17222232	4.37	4.37	4.31	4.46	4.28	4.48	4.22	4.11	4.23	20.6776	20.6776	19.8353	22.0087	19.4271	22.3159	18.6357	17.2677	18.7654	TRUE	20.3969	21.2506	0.959827	-1.04185	0.423264	0.469059	21.2506	20.3969	1.04185	1.04185	0.423264	0.469059	20.3969	18.2229	1.1193	1.1193	0.0173225	0.190918	18.2229	20.3969	0.893417	-1.1193	0.0173225	0.190918	21.2506	18.2229	1.16614	1.16614	0.0428649	0.503727
17222256	9.38	9.42	9.41	9.38	9.39	9.38	9.35	9.41	9.37	666.287	685.019	680.287	666.287	670.921	666.287	652.575	680.287	661.685	TRUE	677.198	667.832	1.01402	1.01402	0.183563	0.386329	667.832	677.198	0.98617	-1.01402	0.183563	0.386329	677.198	664.849	1.01857	1.01857	0.280557	0.349308	664.849	677.198	0.981765	-1.01857	0.280557	0.349308	667.832	664.849	1.00449	1.00449	0.73747	0.64629
17222274	10.05	10.06	9.99	10.1	10.1	10.08	10.14	10.1	10.36	1060.11	1067.48	1016.93	1097.5	1097.5	1082.39	1128.35	1097.5	1314.23	TRUE	1048.17	1092.46	0.959463	-1.04225	0.0554954	0.326789	1092.46	1048.17	1.04225	1.04225	0.0554954	0.326789	1048.17	1180.02	0.888265	-1.12579	0.13068	0.289479	1180.02	1048.17	1.12579	1.12579	0.13068	0.289479	1092.46	1180.02	0.925794	-1.08015	0.266559	0.5066
17222318	4.94	4.78	4.16	4.64	4.72	4.31	4.46	4.54	4.53	30.6965	27.4741	17.8766	24.9333	26.3549	19.8353	22.0087	23.2636	23.1029	TRUE	25.349	23.7078	1.06923	1.06923	0.723878	0.562067	23.7078	25.349	0.935255	-1.06923	0.723878	0.562067	25.349	22.7917	1.11221	1.11221	0.544892	0.445118	22.7917	25.349	0.899115	-1.11221	0.544892	0.445118	23.7078	22.7917	1.0402	1.0402	0.673407	0.626996
17222326	9.87	9.86	9.98	9.71	9.72	9.81	9.89	9.96	9.85	935.763	929.3	1009.9	837.532	843.357	897.644	948.826	995.999	922.88	TRUE	958.322	859.511	1.11496	1.11496	0.0372418	0.296758	859.511	958.322	0.896892	-1.11496	0.0372418	0.296758	958.322	955.902	1.00253	1.00253	0.945985	0.563436	955.902	958.322	0.997475	-1.00253	0.945985	0.563436	859.511	955.902	0.899163	-1.11215	0.0283808	0.503727
17222332	8.76	8.68	8.75	8.79	8.72	8.85	8.85	8.71	8.81	433.534	410.148	430.539	442.643	421.679	461.44	461.44	418.766	448.822	TRUE	424.74	441.921	0.961123	-1.04045	0.276102	0.42064	441.921	424.74	1.04045	1.04045	0.276102	0.42064	424.74	443.009	0.958761	-1.04301	0.279993	0.348886	443.009	424.74	1.04301	1.04301	0.279993	0.348886	441.921	443.009	0.997542	-1.00246	0.952261	0.704184
17222354	4.01	4.08	4.02	4.16	4.13	4.08	4.13	3.81	4.42	16.1113	16.9123	16.2234	17.8766	17.5087	16.9123	17.5087	14.0257	21.4068	TRUE	16.4156	17.4325	0.941667	-1.06195	0.053991	0.32478	17.4325	16.4156	1.06195	1.06195	0.053991	0.32478	16.4156	17.6471	0.930219	-1.07502	0.596896	0.463224	17.6471	16.4156	1.07502	1.07502	0.596896	0.463224	17.4325	17.6471	0.987842	-1.01231	0.925323	0.698449
17222356	6.05	6.11	5.85	5.87	5.94	5.95	5.72	5.82	6.15	66.257	69.0706	57.68	58.4852	61.3929	61.8199	52.7098	56.493	71.0124	TRUE	64.3359	60.566	1.06224	1.06224	0.352	0.448754	60.566	64.3359	0.941404	-1.06224	0.352	0.448754	64.3359	60.0718	1.07098	1.07098	0.550323	0.447206	60.0718	64.3359	0.933721	-1.07098	0.550323	0.447206	60.566	60.0718	1.00823	1.00823	0.934792	0.699478
17222396	9.07	9.23	9.22	9.04	9.06	9.5	9.11	9.23	9.01	537.455	600.491	596.344	526.394	533.742	724.077	552.565	600.491	515.561	TRUE	578.097	594.738	0.972019	-1.02879	0.81827	0.588874	594.738	578.097	1.02879	1.02879	0.81827	0.588874	578.097	556.206	1.03936	1.03936	0.530501	0.441562	556.206	578.097	0.962133	-1.03936	0.530501	0.441562	594.738	556.206	1.06928	1.06928	0.607419	0.606825
17222429	8.02	8.07	8.12	8.01	8.04	7.96	8.1	8.19	7.86	259.574	268.727	278.204	257.781	263.197	249	274.374	292.036	232.325	TRUE	268.835	256.659	1.04744	1.04744	0.147181	0.370682	256.659	268.835	0.954709	-1.04744	0.147181	0.370682	268.835	266.245	1.00973	1.00973	0.895463	0.550746	266.245	268.835	0.990365	-1.00973	0.895463	0.550746	256.659	266.245	0.963997	-1.03735	0.626018	0.612689
17222440	9.13	9.11	9.13	9.13	9.07	9.13	9.13	9.14	9.14	560.278	552.565	560.278	560.278	537.455	560.278	560.278	564.175	564.175	TRUE	557.707	552.671	1.00911	1.00911	0.564559	0.515995	552.671	557.707	0.990969	-1.00911	0.564559	0.515995	557.707	562.876	0.990816	-1.00927	0.147189	0.295066	562.876	557.707	1.00927	1.00927	0.147189	0.295066	552.671	562.876	0.981868	-1.01847	0.256592	0.5066
17222465	6.77	6.69	6.79	6.72	6.81	6.77	6.68	6.77	6.84	109.137	103.25	110.661	105.42	112.206	109.137	102.537	109.137	114.563	TRUE	107.683	108.921	0.988633	-1.0115	0.700282	0.555703	108.921	107.683	1.0115	1.0115	0.700282	0.555703	107.683	108.746	0.990224	-1.00987	0.810318	0.526866	108.746	107.683	1.00987	1.00987	0.810318	0.526866	108.921	108.746	1.00161	1.00161	0.967137	0.70763
17222527	6.67	6.66	6.72	6.7	6.67	6.89	6.53	6.88	6.7	101.829	101.125	105.42	103.968	101.829	118.603	92.4115	117.784	103.968	TRUE	102.791	108.133	0.950596	-1.05197	0.381403	0.452555	108.133	102.791	1.05197	1.05197	0.381403	0.452555	102.791	104.721	0.98157	-1.01878	0.80846	0.526403	104.721	102.791	1.01878	1.01878	0.80846	0.526403	108.133	104.721	1.03258	1.03258	0.724779	0.643415
17222549	7.93	7.94	7.91	7.82	7.93	7.98	7.93	7.9	7.95	243.875	245.572	240.518	225.972	243.875	252.476	243.875	238.856	247.28	TRUE	243.322	240.774	1.01058	1.01058	0.764593	0.574485	240.774	243.322	0.989531	-1.01058	0.764593	0.574485	243.322	243.337	0.999936	-1.00006	0.99592	0.576318	243.337	243.322	1.00006	1.00006	0.99592	0.576318	240.774	243.337	0.989468	-1.01064	0.769725	0.656466
17222564	9.3	9.5	9.48	9.55	9.68	9.56	9.49	9.55	8.86	630.346	724.077	714.109	749.612	820.296	754.826	719.076	749.612	464.65	TRUE	689.511	774.911	0.889793	-1.12386	0.084606	0.354049	774.911	689.511	1.12386	1.12386	0.084606	0.354049	689.511	644.446	1.06993	1.06993	0.660279	0.482922	644.446	689.511	0.934642	-1.06993	0.660279	0.482922	774.911	644.446	1.20245	1.20245	0.233928	0.5066
17222566	4.75	4.95	4.61	4.79	4.72	4.6	4.74	4.72	4.67	26.9087	30.91	24.4201	27.6652	26.3549	24.2515	26.7228	26.3549	25.4572	TRUE	27.4129	26.0905	1.05069	1.05069	0.569345	0.517295	26.0905	27.4129	0.95176	-1.05069	0.569345	0.517295	27.4129	26.1783	1.04716	1.04716	0.556646	0.449618	26.1783	27.4129	0.954962	-1.04716	0.556646	0.449618	26.0905	26.1783	0.996647	-1.00336	0.938156	0.700453
17222568	4.38	4.3	4.17	4.38	4.52	4.38	4.22	4.5	4.41	20.8215	19.6983	18.0009	20.8215	22.9433	20.8215	18.6357	22.6274	21.259	TRUE	19.5069	21.5287	0.906087	-1.10365	0.13525	0.366777	21.5287	19.5069	1.10365	1.10365	0.13525	0.366777	19.5069	20.8407	0.936	-1.06838	0.403629	0.393646	20.8407	19.5069	1.06838	1.06838	0.403629	0.393646	21.5287	20.8407	1.03301	1.03301	0.641461	0.617787
17222601	4.45	4.08	4.06	4.29	4.42	4.29	4	4.25	4.32	21.8566	16.9123	16.6795	19.5622	21.4068	19.5622	16	19.0273	19.9733	TRUE	18.4828	20.1771	0.916028	-1.09167	0.399079	0.459372	20.1771	18.4828	1.09167	1.09167	0.399079	0.459372	18.4828	18.3335	1.00814	1.00814	0.945986	0.563436	18.3335	18.4828	0.991924	-1.00814	0.945986	0.563436	20.1771	18.3335	1.10056	1.10056	0.242891	0.5066
17222606	6.02	5.96	6.21	6.21	6.25	6.4	6.32	6.24	6.2	64.8934	62.2499	74.028	74.028	76.1093	84.4485	79.8932	75.5835	73.5167	TRUE	67.0571	78.1953	0.85756	-1.1661	0.0803238	0.351124	78.1953	67.0571	1.1661	1.1661	0.0803238	0.351124	67.0571	76.3311	0.878503	-1.1383	0.0829411	0.276594	76.3311	67.0571	1.1383	1.1383	0.0829411	0.276594	78.1953	76.3311	1.02442	1.02442	0.640569	0.617672
17222625	8.76	8.8	8.77	8.78	8.8	8.85	8.82	8.81	8.86	433.534	445.722	436.549	439.586	445.722	461.44	451.944	448.822	464.65	TRUE	438.602	448.916	0.977024	-1.02352	0.239429	0.410444	448.916	438.602	1.02352	1.02352	0.239429	0.410444	438.602	455.139	0.963666	-1.0377	0.0527781	0.255214	455.139	438.602	1.0377	1.0377	0.0527781	0.255214	448.916	455.139	0.986328	-1.01386	0.485718	0.564259
17222642	7.99	7.86	7.7	7.95	7.86	7.82	7.87	7.98	7.69	254.232	232.325	207.937	247.28	232.325	225.972	233.941	252.476	206.5	TRUE	231.498	235.192	0.984292	-1.01596	0.815017	0.588147	235.192	231.498	1.01596	1.01596	0.815017	0.588147	231.498	230.972	1.00228	1.00228	0.979148	0.572996	230.972	231.498	0.99773	-1.00228	0.979148	0.572996	235.192	230.972	1.01827	1.01827	0.789324	0.662633
17222650	9.75	9.83	9.86	9.91	9.85	9.84	9.85	9.83	9.84	861.078	910.175	929.3	962.071	922.88	916.506	922.88	910.175	916.506	TRUE	900.184	933.819	0.963981	-1.03736	0.246747	0.412393	933.819	900.184	1.03736	1.03736	0.246747	0.412393	900.184	916.52	0.982176	-1.01815	0.473071	0.420849	916.52	900.184	1.01815	1.01815	0.473071	0.420849	933.819	916.52	1.01887	1.01887	0.304812	0.511571
17222679	8.16	8.16	8.21	8.15	7.94	7.98	7.86	7.75	7.87	286.026	286.026	296.112	284.05	245.572	252.476	232.325	215.269	233.941	TRUE	289.388	260.699	1.11005	1.11005	0.0802435	0.351097	260.699	289.388	0.900864	-1.11005	0.0802435	0.351097	289.388	227.178	1.27383	1.27383	0.000816886	0.0965879	227.178	289.388	0.785031	-1.27383	0.000816886	0.0965879	260.699	227.178	1.14755	1.14755	0.0648718	0.503727
17222694	9.16	9.17	9.16	9.08	9.15	9.14	9.15	9.16	9.15	572.051	576.03	572.051	541.193	568.1	564.175	568.1	572.051	568.1	TRUE	573.377	557.823	1.02788	1.02788	0.141085	0.36894	557.823	573.377	0.972872	-1.02788	0.141085	0.36894	573.377	569.417	1.00696	1.00696	0.101473	0.28419	569.417	573.377	0.993092	-1.00696	0.101473	0.28419	557.823	569.417	0.979639	-1.02078	0.244014	0.5066
17222777	8.18	8.12	8.19	8.3	8.47	8.59	8.92	8.89	8.94	290.018	278.204	292.036	315.173	354.588	385.343	484.382	474.413	491.143	TRUE	286.753	351.701	0.81533	-1.2265	0.0352388	0.291397	351.701	286.753	1.2265	1.2265	0.0352388	0.291397	286.753	483.313	0.593307	-1.68547	7.11256e-06	0.0712492	483.313	286.753	1.68547	1.68547	7.11256e-06	0.0712492	351.701	483.313	0.727689	-1.37421	0.00323894	0.373681
17222788	6.26	6.09	6.09	6.44	6.04	6.05	5.93	6.03	6.08	76.6386	68.1197	68.1197	86.8227	65.7993	66.257	60.9688	65.3448	67.6492	TRUE	70.9593	72.9596	0.972583	-1.02819	0.802671	0.5843	72.9596	70.9593	1.02819	1.02819	0.802671	0.5843	70.9593	64.6543	1.09752	1.09752	0.141618	0.294653	64.6543	70.9593	0.911145	-1.09752	0.141618	0.294653	72.9596	64.6543	1.12846	1.12846	0.31318	0.513988
17222800	10.11	10.15	10.18	10.14	10.05	10.17	10.28	10.06	10.4	1105.13	1136.2	1160.07	1128.35	1060.11	1152.06	1243.34	1067.48	1351.18	TRUE	1133.8	1113.51	1.01822	1.01822	0.558335	0.514048	1113.51	1133.8	0.982102	-1.01822	0.558335	0.514048	1133.8	1220.67	0.928838	-1.07661	0.360484	0.380186	1220.67	1133.8	1.07661	1.07661	0.360484	0.380186	1113.51	1220.67	0.912213	-1.09623	0.286224	0.507819
17222825	8.28	8.23	8.3	8.06	8.07	8.11	8.08	7.94	7.67	310.834	300.246	315.173	266.871	268.727	276.282	270.597	245.572	203.657	TRUE	308.751	270.627	1.14087	1.14087	0.00195886	0.14817	270.627	308.751	0.876522	-1.14087	0.00195886	0.14817	308.751	239.942	1.28677	1.28677	0.0263845	0.21303	239.942	308.751	0.777137	-1.28677	0.0263845	0.21303	270.627	239.942	1.12789	1.12789	0.195018	0.506362
17222837	6.24	6.21	6.24	6.21	6.24	6.3	6.32	6.26	6.24	75.5835	74.028	75.5835	74.028	75.5835	78.7932	79.8932	76.6386	75.5835	TRUE	75.065	76.1349	0.985947	-1.01425	0.513944	0.499177	76.1349	75.065	1.01425	1.01425	0.513944	0.499177	75.065	77.3718	0.970186	-1.03073	0.173983	0.306321	77.3718	75.065	1.03073	1.03073	0.173983	0.306321	76.1349	77.3718	0.984014	-1.01625	0.55268	0.588317
17222876	7.52	7.47	7.56	7.81	7.52	7.43	7.59	7.15	7.47	183.546	177.294	188.706	224.411	183.546	172.446	192.672	142.025	177.294	TRUE	183.182	193.468	0.946836	-1.05615	0.558619	0.514087	193.468	183.182	1.05615	1.05615	0.558619	0.514087	183.182	170.663	1.07335	1.07335	0.460543	0.415994	170.663	183.182	0.93166	-1.07335	0.460543	0.415994	193.468	170.663	1.13362	1.13362	0.354192	0.523358
17222878	6.68	6.67	6.59	6.67	7.16	6.53	6.67	6.79	6.45	102.537	101.829	96.3358	101.829	143.013	92.4115	101.829	110.661	87.4266	TRUE	100.234	112.418	0.89162	-1.12155	0.480017	0.488405	112.418	100.234	1.12155	1.12155	0.480017	0.488405	100.234	99.972	1.00262	1.00262	0.972153	0.571113	99.972	100.234	0.997388	-1.00262	0.972153	0.571113	112.418	99.972	1.12449	1.12449	0.503478	0.570924
17222880	10.02	9.92	10.05	10.02	9.85	10.11	10.02	10.02	10.16	1038.29	968.763	1060.11	1038.29	922.88	1105.13	1038.29	1038.29	1144.1	TRUE	1022.39	1022.1	1.00028	1.00028	0.996396	0.63419	1022.1	1022.39	0.999718	-1.00028	0.996396	0.63419	1022.39	1073.56	0.952333	-1.05005	0.316594	0.362285	1073.56	1022.39	1.05005	1.05005	0.316594	0.362285	1022.1	1073.56	0.952064	-1.05035	0.465466	0.557019
17222913	9.32	9.26	9.26	9.24	9.1	9.29	9.26	9.23	9.36	639.145	613.109	613.109	604.668	548.748	625.992	613.109	600.491	657.114	TRUE	621.788	593.136	1.04831	1.04831	0.309081	0.435242	593.136	621.788	0.95392	-1.04831	0.309081	0.435242	621.788	623.572	0.997139	-1.00287	0.930562	0.559253	623.572	621.788	1.00287	1.00287	0.930562	0.559253	593.136	623.572	0.951192	-1.05131	0.349059	0.522416
17222925	9.39	9.31	9.33	9.24	9.31	9.32	9.33	9.31	9.4	670.921	634.73	643.591	604.668	634.73	639.145	643.591	634.73	675.588	TRUE	649.748	626.181	1.03763	1.03763	0.199769	0.392294	626.181	649.748	0.96373	-1.03763	0.199769	0.392294	649.748	651.303	0.997612	-1.00239	0.92947	0.55899	651.303	649.748	1.00239	1.00239	0.92947	0.55899	626.181	651.303	0.961428	-1.04012	0.201907	0.5066
17222940	8.68	8.68	8.93	8.68	8.63	8.76	8.76	8.75	8.68	410.148	410.148	487.751	410.148	396.177	433.534	433.534	430.539	410.148	TRUE	436.015	413.286	1.055	1.055	0.463499	0.48311	413.286	436.015	0.94787	-1.055	0.463499	0.48311	436.015	424.74	1.02655	1.02655	0.696536	0.494186	424.74	436.015	0.97414	-1.02655	0.696536	0.494186	413.286	424.74	0.973033	-1.02771	0.432667	0.54626
17222968	6.22	6.2	6.09	6.2	5.96	6.2	6	6.2	6.26	74.5429	73.5167	68.1197	73.5167	62.2499	73.5167	64	73.5167	76.6386	TRUE	72.0598	69.7611	1.03295	1.03295	0.617415	0.531967	69.7611	72.0598	0.9681	-1.03295	0.617415	0.531967	72.0598	71.3851	1.00945	1.00945	0.882692	0.547114	71.3851	72.0598	0.990637	-1.00945	0.882692	0.547114	69.7611	71.3851	0.97725	-1.02328	0.776336	0.658918
17222988	8.62	8.56	8.75	8.56	8.56	8.53	8.53	8.48	8.55	393.44	377.413	430.539	377.413	377.413	369.646	369.646	357.054	374.806	TRUE	400.464	374.824	1.06841	1.06841	0.183103	0.386329	374.824	400.464	0.935974	-1.06841	0.183103	0.386329	400.464	367.169	1.09068	1.09068	0.115246	0.286063	367.169	400.464	0.916858	-1.09068	0.115246	0.286063	374.824	367.169	1.02085	1.02085	0.262409	0.5066
17223002	3.95	3.95	4.17	3.7	4.1	3.76	4.14	4.11	4.35	15.455	15.455	18.0009	12.996	17.1484	13.5479	17.6305	17.2677	20.393	TRUE	16.3036	14.5641	1.11944	1.11944	0.325677	0.440436	14.5641	16.3036	0.893305	-1.11944	0.325677	0.440436	16.3036	18.4304	0.884607	-1.13045	0.177607	0.307848	18.4304	16.3036	1.13045	1.13045	0.177607	0.307848	14.5641	18.4304	0.790224	-1.26546	0.0771065	0.503727
17223069	8.83	8.71	8.95	8.66	8.68	8.66	8.5	8.63	8.5	455.087	418.766	494.559	404.501	410.148	404.501	362.039	396.177	362.039	TRUE	456.138	406.383	1.12243	1.12243	0.0862051	0.355046	406.383	456.138	0.890923	-1.12243	0.0862051	0.355046	456.138	373.418	1.22152	1.22152	0.0284793	0.218857	373.418	456.138	0.818652	-1.22152	0.0284793	0.218857	406.383	373.418	1.08828	1.08828	0.0460168	0.503727
17223080	8.57	8.57	8.55	8.38	8.22	8.24	8.28	8.2	8.45	380.038	380.038	374.806	333.144	298.172	302.334	310.834	294.067	349.706	TRUE	378.294	311.216	1.21553	1.21553	0.00386553	0.165261	311.216	378.294	0.822684	-1.21553	0.00386553	0.165261	378.294	318.202	1.18885	1.18885	0.0222319	0.203906	318.202	378.294	0.841151	-1.18885	0.0222319	0.203906	311.216	318.202	0.978046	-1.02245	0.742391	0.647836
17223117	9.04	8.9	9.15	8.87	8.87	8.94	8.9	9.04	8.92	526.394	477.713	568.1	467.882	467.882	491.143	477.713	526.394	484.382	TRUE	524.069	475.636	1.10183	1.10183	0.150086	0.372563	475.636	524.069	0.907582	-1.10183	0.150086	0.372563	524.069	496.163	1.05624	1.05624	0.408304	0.395589	496.163	524.069	0.946751	-1.05624	0.408304	0.395589	475.636	496.163	0.958628	-1.04316	0.296132	0.510833
17223138	9.37	9.24	9.21	9.19	9.17	9.15	9.21	8.99	9.26	661.685	604.668	592.224	584.071	576.03	568.1	592.224	508.463	613.109	TRUE	619.526	576.067	1.07544	1.07544	0.117893	0.361955	576.067	619.526	0.929851	-1.07544	0.117893	0.361955	619.526	571.266	1.08448	1.08448	0.277924	0.34857	571.266	619.526	0.922101	-1.08448	0.277924	0.34857	576.067	571.266	1.0084	1.0084	0.889044	0.690129
17223169	6.94	6.93	7	7	7.08	7.06	7.02	6.92	7.22	122.786	121.938	128	128	135.298	133.436	129.787	121.095	149.086	TRUE	124.241	132.245	0.93948	-1.06442	0.0506496	0.320379	132.245	124.241	1.06442	1.06442	0.0506496	0.320379	124.241	133.323	0.931883	-1.0731	0.344802	0.374507	133.323	124.241	1.0731	1.0731	0.344802	0.374507	132.245	133.323	0.991914	-1.00815	0.905813	0.693582
17223200	11.51	11.51	11.51	11.5	11.51	11.53	11.5	11.51	11.55	2916.45	2916.45	2916.45	2896.31	2916.45	2957.17	2896.31	2916.45	2998.45	TRUE	2916.45	2923.31	0.997655	-1.00235	0.721198	0.561277	2923.31	2916.45	1.00235	1.00235	0.721198	0.561277	2916.45	2937.07	0.992981	-1.00707	0.545305	0.445303	2937.07	2916.45	1.00707	1.00707	0.545305	0.445303	2923.31	2937.07	0.995315	-1.00471	0.721732	0.642293
17223228	10.86	10.81	11.02	10.82	10.72	10.82	10.82	10.83	10.82	1858.6	1795.29	2076.59	1807.78	1686.71	1807.78	1807.78	1820.35	1807.78	TRUE	1910.16	1767.42	1.08076	1.08076	0.204564	0.393073	1767.42	1910.16	0.925275	-1.08076	0.204564	0.393073	1910.16	1811.97	1.05419	1.05419	0.313812	0.361213	1811.97	1910.16	0.948595	-1.05419	0.313812	0.361213	1767.42	1811.97	0.975416	-1.0252	0.333875	0.517475
17223245	9.77	9.77	9.62	9.75	9.77	9.77	9.89	9.81	9.79	873.098	873.098	786.88	861.078	873.098	873.098	948.826	897.644	885.286	TRUE	844.359	869.091	0.971542	-1.02929	0.442052	0.474666	869.091	844.359	1.02929	1.02929	0.442052	0.474666	844.359	910.586	0.92727	-1.07843	0.128982	0.288805	910.586	844.359	1.07843	1.07843	0.128982	0.288805	869.091	910.586	0.954431	-1.04774	0.104894	0.503727
17223277	9.17	8.93	9.02	9.17	8.75	8.84	8.93	8.96	8.83	576.03	487.751	519.147	576.03	430.539	458.253	487.751	497.999	455.087	TRUE	527.643	488.274	1.08063	1.08063	0.487558	0.490491	488.274	527.643	0.925388	-1.08063	0.487558	0.490491	527.643	480.279	1.09862	1.09862	0.176516	0.307491	480.279	527.643	0.910236	-1.09862	0.176516	0.307491	488.274	480.279	1.01665	1.01665	0.871677	0.685847
17223283	7.13	7.12	6.95	7.14	7.05	7.17	6.98	7.13	7.5	140.07	139.102	123.64	141.044	132.514	144.007	126.238	140.07	181.019	TRUE	134.271	139.188	0.964667	-1.03663	0.481258	0.488753	139.188	134.271	1.03663	1.03663	0.481258	0.488753	134.271	149.109	0.900486	-1.11051	0.439089	0.407633	149.109	134.271	1.11051	1.11051	0.439089	0.407633	139.188	149.109	0.933468	-1.07127	0.586691	0.599702
17223298	9.77	9.42	9.52	9.92	9.91	9.87	9.34	9.42	9.8	873.098	685.019	734.185	968.763	962.071	935.763	648.067	685.019	891.444	TRUE	764.101	955.533	0.79966	-1.25053	0.028672	0.278209	955.533	764.101	1.25053	1.25053	0.028672	0.278209	764.101	741.51	1.03047	1.03047	0.82257	0.530471	741.51	764.101	0.970435	-1.03047	0.82257	0.530471	955.533	741.51	1.28863	1.28863	0.0487245	0.503727
17223308	5.74	5.56	5.82	5.56	5.73	5.64	5.19	5.24	5.34	53.4456	47.1766	56.493	47.1766	53.0765	49.8665	36.5044	37.7918	40.5042	TRUE	52.3717	50.0399	1.0466	1.0466	0.510211	0.497959	50.0399	52.3717	0.955474	-1.0466	0.510211	0.497959	52.3717	38.2668	1.36859	1.36859	0.00913696	0.175144	38.2668	52.3717	0.730677	-1.36859	0.00913696	0.175144	50.0399	38.2668	1.30766	1.30766	0.0047451	0.437506
17223313	8.28	8.03	8.23	8.29	8.3	8.28	8.23	8.08	8.23	310.834	261.379	300.246	312.996	315.173	310.834	300.246	270.597	300.246	TRUE	290.82	313.001	0.929133	-1.07627	0.215431	0.400096	313.001	290.82	1.07627	1.07627	0.215431	0.400096	290.82	290.363	1.00157	1.00157	0.980957	0.573264	290.363	290.82	0.998429	-1.00157	0.980957	0.573264	313.001	290.363	1.07797	1.07797	0.0854975	0.503727
17223329	5.04	5.03	5.1	5.04	5.02	4.94	4.96	5.09	5.44	32.8996	32.6724	34.2968	32.8996	32.4467	30.6965	31.125	34.0598	43.4113	TRUE	33.2896	32.0143	1.03984	1.03984	0.204481	0.393073	32.0143	33.2896	0.96169	-1.03984	0.204481	0.393073	33.2896	36.1987	0.919635	-1.08739	0.480011	0.423539	36.1987	33.2896	1.08739	1.08739	0.480011	0.423539	32.0143	36.1987	0.884403	-1.13071	0.328681	0.515902
17223332	6.11	6.31	6.37	6.25	6.29	6.46	6.33	6.37	6.19	69.0706	79.3413	82.7106	76.1093	78.249	88.0347	80.4489	82.7106	73.0089	TRUE	77.0408	80.7976	0.953503	-1.04876	0.532418	0.504617	80.7976	77.0408	1.04876	1.04876	0.532418	0.504617	77.0408	78.7228	0.978635	-1.02183	0.755417	0.511631	78.7228	77.0408	1.02183	1.02183	0.755417	0.511631	80.7976	78.7228	1.02636	1.02636	0.681518	0.629432
17223353	8.4	8.4	8.47	8.35	8.21	8.54	8.4	8.22	8.4	337.794	337.794	354.588	326.288	296.112	372.217	337.794	298.172	337.794	TRUE	343.392	331.539	1.03575	1.03575	0.630931	0.535835	331.539	343.392	0.965482	-1.03575	0.630931	0.535835	343.392	324.587	1.05794	1.05794	0.260068	0.3413	324.587	343.392	0.945236	-1.05794	0.260068	0.3413	331.539	324.587	1.02142	1.02142	0.80066	0.665091
17223378	8.83	8.81	8.9	8.86	8.82	8.73	8.78	8.81	8.51	455.087	448.822	477.713	464.65	451.944	424.612	439.586	448.822	364.557	TRUE	460.541	447.068	1.03013	1.03013	0.411693	0.463933	447.068	460.541	0.970747	-1.03013	0.411693	0.463933	460.541	417.655	1.10268	1.10268	0.201511	0.319219	417.655	460.541	0.906879	-1.10268	0.201511	0.319219	447.068	417.655	1.07043	1.07043	0.370482	0.523826
17223390	8.87	8.9	8.97	8.81	8.77	8.81	8.75	8.81	8.74	467.882	477.713	501.463	448.822	436.549	448.822	430.539	448.822	427.565	TRUE	482.353	444.731	1.08459	1.08459	0.0250854	0.271716	444.731	482.353	0.922004	-1.08459	0.0250854	0.271716	482.353	435.642	1.10722	1.10722	0.0175563	0.191633	435.642	482.353	0.903161	-1.10722	0.0175563	0.191633	444.731	435.642	1.02086	1.02086	0.308877	0.513213
17223412	8.01	8.11	8.32	7.93	7.85	8.01	7.94	8.02	7.86	257.781	276.282	319.573	243.875	230.72	257.781	245.572	259.574	232.325	TRUE	284.545	244.125	1.16557	1.16557	0.112159	0.361955	244.125	284.545	0.857949	-1.16557	0.112159	0.361955	284.545	245.823	1.15752	1.15752	0.123944	0.286798	245.823	284.545	0.863917	-1.15752	0.123944	0.286798	244.125	245.823	0.993092	-1.00696	0.885695	0.688939
17223446	10.16	10.12	10.12	10.1	10.03	10.05	10.09	9.9	10.05	1144.1	1112.82	1112.82	1097.5	1045.52	1060.11	1089.92	955.426	1060.11	TRUE	1123.25	1067.71	1.05202	1.05202	0.0409143	0.305809	1067.71	1123.25	0.950557	-1.05202	0.0409143	0.305809	1123.25	1035.15	1.0851	1.0851	0.104492	0.285355	1035.15	1123.25	0.921572	-1.0851	0.104492	0.285355	1067.71	1035.15	1.03145	1.03145	0.496906	0.568976
17223490	8.21	8.16	8.44	8.13	8.22	8.1	8.15	8.15	7.91	296.112	286.026	347.291	280.139	298.172	274.374	284.05	284.05	240.518	TRUE	309.809	284.228	1.09	1.09	0.275609	0.420461	284.228	309.809	0.917429	-1.09	0.275609	0.420461	309.809	269.539	1.1494	1.1494	0.167002	0.30412	269.539	309.809	0.870016	-1.1494	0.167002	0.30412	284.228	269.539	1.0545	1.0545	0.415416	0.540214
17223509	4.29	4.74	4.71	4.64	4.72	4.72	4.65	4.84	4.97	19.5622	26.7228	26.1729	24.9333	26.3549	26.3549	25.1067	28.6408	31.3414	TRUE	24.1526	25.881	0.933218	-1.07156	0.502666	0.496487	25.881	24.1526	1.07156	1.07156	0.502666	0.496487	24.1526	28.363	0.851555	-1.17432	0.223352	0.329956	28.363	24.1526	1.17432	1.17432	0.223352	0.329956	25.881	28.363	0.912493	-1.0959	0.254332	0.5066
17223532	9.27	9.29	9.35	9.26	9.13	9.26	9.24	9.23	9.39	617.374	625.992	652.575	613.109	560.278	613.109	604.668	600.491	670.921	TRUE	631.98	595.499	1.06126	1.06126	0.150533	0.372914	595.499	631.98	0.942275	-1.06126	0.150533	0.372914	631.98	625.36	1.01059	1.01059	0.805406	0.525481	625.36	631.98	0.989525	-1.01059	0.805406	0.525481	595.499	625.36	0.952249	-1.05015	0.358647	0.523826
17223574	10.44	10.29	10.44	10.6	10.49	10.61	10.44	10.35	10.31	1389.16	1251.98	1389.16	1552.09	1438.15	1562.89	1389.16	1305.15	1269.46	TRUE	1343.44	1517.71	0.885172	-1.12972	0.0453933	0.314182	1517.71	1343.44	1.12972	1.12972	0.0453933	0.314182	1343.44	1321.26	1.01679	1.01679	0.721068	0.50214	1321.26	1343.44	0.983491	-1.01679	0.721068	0.50214	1517.71	1321.26	1.14869	1.14869	0.0212185	0.503727
17223594	7.95	7.94	8.15	7.82	7.8	7.8	7.93	7.98	7.9	247.28	245.572	284.05	225.972	222.861	222.861	243.875	252.476	238.856	TRUE	258.967	223.898	1.15663	1.15663	0.0495836	0.320135	223.898	258.967	0.864581	-1.15663	0.0495836	0.320135	258.967	245.069	1.05671	1.05671	0.350691	0.376619	245.069	258.967	0.946333	-1.05671	0.350691	0.376619	223.898	245.069	0.913611	-1.09456	0.00673653	0.459648
17223616	9.5	9.5	9.39	9.38	9.4	9.5	9.54	9.51	9.8	724.077	724.077	670.921	666.287	675.588	724.077	744.434	729.114	891.444	TRUE	706.359	688.651	1.02571	1.02571	0.520951	0.500614	688.651	706.359	0.974931	-1.02571	0.520951	0.500614	706.359	788.33	0.896019	-1.11605	0.208321	0.322319	788.33	706.359	1.11605	1.11605	0.208321	0.322319	688.651	788.33	0.873556	-1.14475	0.142825	0.503727
17223662	4.37	4.54	4.56	4.32	4.83	4.66	4.77	4.39	4.73	20.6776	23.2636	23.5883	19.9733	28.443	25.2813	27.2843	20.9663	26.5382	TRUE	22.5098	24.5659	0.916306	-1.09134	0.479139	0.488193	24.5659	22.5098	1.09134	1.09134	0.479139	0.488193	22.5098	24.9296	0.902936	-1.1075	0.332302	0.368835	24.9296	22.5098	1.1075	1.1075	0.332302	0.368835	24.5659	24.9296	0.985409	-1.01481	0.914303	0.695191
17223666	9.39	9.52	9.32	9.46	9.63	9.52	9.62	9.52	9.8	670.921	734.185	639.145	704.277	792.353	734.185	786.88	734.185	891.444	TRUE	681.417	743.605	0.91637	-1.09126	0.177647	0.384967	743.605	681.417	1.09126	1.09126	0.177647	0.384967	681.417	804.17	0.847355	-1.18014	0.0854202	0.27773	804.17	681.417	1.18014	1.18014	0.0854202	0.27773	743.605	804.17	0.924687	-1.08145	0.316544	0.513988
17223685	9.23	9.23	9.27	9.23	9.21	9.28	9.27	9.25	9.22	600.491	600.491	617.374	600.491	592.224	621.668	617.374	608.874	596.344	TRUE	606.119	604.795	1.00219	1.00219	0.904983	0.610622	604.795	606.119	0.997815	-1.00219	0.904983	0.610622	606.119	607.53	0.997677	-1.00233	0.873289	0.54495	607.53	606.119	1.00233	1.00233	0.873289	0.54495	604.795	607.53	0.995497	-1.00452	0.81055	0.668677
17223760	4.63	4.41	4.34	4.51	4.34	4.44	4.83	4.37	4.49	24.761	21.259	20.2521	22.7848	20.2521	21.7057	28.443	20.6776	22.4711	TRUE	22.0907	21.5809	1.02362	1.02362	0.758856	0.572595	21.5809	22.0907	0.97692	-1.02362	0.758856	0.572595	22.0907	23.8639	0.925695	-1.08027	0.549473	0.446995	23.8639	22.0907	1.08027	1.08027	0.549473	0.446995	21.5809	23.8639	0.90433	-1.10579	0.405791	0.536997
17223766	8.6	8.62	8.7	8.46	8.54	8.62	8.78	8.71	8.8	388.023	393.44	415.873	352.139	372.217	393.44	439.586	418.766	445.722	TRUE	399.112	372.599	1.07116	1.07116	0.144751	0.369806	372.599	399.112	0.933568	-1.07116	0.144751	0.369806	399.112	434.691	0.918151	-1.08914	0.0393413	0.237198	434.691	399.112	1.08914	1.08914	0.0393413	0.237198	372.599	434.691	0.857157	-1.16665	0.0126674	0.496196
17223777	6.26	6.4	6.36	6.36	6.7	6.3	6.36	6.54	6.29	76.6386	84.4485	82.1393	82.1393	103.968	78.7932	82.1393	93.0542	78.249	TRUE	81.0755	88.3003	0.918179	-1.08911	0.42939	0.470804	88.3003	81.0755	1.08911	1.08911	0.42939	0.470804	81.0755	84.4808	0.959691	-1.042	0.533234	0.442447	84.4808	81.0755	1.042	1.042	0.533234	0.442447	88.3003	84.4808	1.04521	1.04521	0.694761	0.633994
17223787	6.64	6.39	6.23	6.18	6.15	6.07	6.02	6.04	5.83	99.7331	83.8652	75.0614	72.5046	71.0124	67.1819	64.8934	65.7993	56.8859	TRUE	86.2199	70.233	1.22763	1.22763	0.096553	0.357012	70.233	86.2199	0.81458	-1.22763	0.096553	0.357012	86.2199	62.5262	1.37894	1.37894	0.0378249	0.233804	62.5262	86.2199	0.725195	-1.37894	0.0378249	0.233804	70.233	62.5262	1.12326	1.12326	0.0764479	0.503727
17223793	7.39	7.17	7.08	7.13	7.13	7.13	7.01	7.15	7.07	167.73	144.007	135.298	140.07	140.07	140.07	128.89	142.025	134.364	TRUE	149.012	140.07	1.06384	1.06384	0.408353	0.463063	140.07	149.012	0.939988	-1.06384	0.408353	0.463063	149.012	135.093	1.10303	1.10303	0.252271	0.338254	135.093	149.012	0.906591	-1.10303	0.252271	0.338254	140.07	135.093	1.03684	1.03684	0.261439	0.5066
17223799	7.57	7.56	7.55	7.54	7.53	7.62	7.7	7.56	7.96	190.019	188.706	187.403	186.108	184.823	196.72	207.937	188.706	249	TRUE	188.709	189.217	0.997317	-1.00269	0.901325	0.609934	189.217	188.709	1.00269	1.00269	0.901325	0.609934	188.709	215.214	0.876845	-1.14045	0.210661	0.323389	215.214	188.709	1.14045	1.14045	0.210661	0.323389	189.217	215.214	0.879204	-1.13739	0.225877	0.5066
17223811	4.49	4.59	4.29	4.35	4.82	4.53	4.37	4.77	4.5	22.4711	24.0839	19.5622	20.393	28.2465	23.1029	20.6776	27.2843	22.6274	TRUE	22.0391	23.9141	0.921594	-1.08508	0.519178	0.500326	23.9141	22.0391	1.08508	1.08508	0.519178	0.500326	22.0391	23.5298	0.936647	-1.06764	0.562644	0.451835	23.5298	22.0391	1.06764	1.06764	0.562644	0.451835	23.9141	23.5298	1.01633	1.01633	0.905006	0.69356
17223863	10.56	10.57	10.61	10.57	10.53	10.58	10.6	10.55	10.41	1509.65	1520.15	1562.89	1520.15	1478.58	1530.73	1552.09	1499.22	1360.57	TRUE	1530.9	1509.82	1.01396	1.01396	0.406945	0.462428	1509.82	1530.9	0.986232	-1.01396	0.406945	0.462428	1530.9	1470.63	1.04098	1.04098	0.367541	0.380663	1470.63	1530.9	0.960633	-1.04098	0.367541	0.380663	1509.82	1470.63	1.02665	1.02665	0.544696	0.584622
17223880	7.53	7.2	7.36	7.68	7.45	7.45	7.51	7.42	7.45	184.823	147.033	164.279	205.074	174.853	174.853	182.278	171.255	174.853	TRUE	165.378	184.927	0.894291	-1.1182	0.258642	0.414857	184.927	165.378	1.1182	1.1182	0.258642	0.414857	165.378	176.129	0.938962	-1.06501	0.398866	0.392032	176.129	165.378	1.06501	1.06501	0.398866	0.392032	184.927	176.129	1.04995	1.04995	0.452553	0.552761
17223903	9.68	9.68	9.78	9.68	9.68	9.71	9.68	9.68	9.53	820.296	820.296	879.171	820.296	820.296	837.532	820.296	820.296	739.292	TRUE	839.921	826.041	1.0168	1.0168	0.534535	0.505128	826.041	839.921	0.983475	-1.0168	0.534535	0.505128	839.921	793.294	1.05878	1.05878	0.234976	0.333893	793.294	839.921	0.944487	-1.05878	0.234976	0.333893	826.041	793.294	1.04128	1.04128	0.301177	0.511217
17223916	4.36	4.2	4.36	4.43	4.36	4.29	4.36	4.36	4.36	20.5348	18.3792	20.5348	21.5557	20.5348	19.5622	20.5348	20.5348	20.5348	TRUE	19.8163	20.5509	0.964252	-1.03707	0.469558	0.484966	20.5509	19.8163	1.03707	1.03707	0.469558	0.484966	19.8163	20.5348	0.965008	-1.03626	0.373901	0.380663	20.5348	19.8163	1.03626	1.03626	0.373901	0.380663	20.5509	20.5348	1.00078	1.00078	0.979	0.710823
17223932	8.66	8.63	8.63	8.59	8.73	8.63	8.63	8.6	8.39	404.501	396.177	396.177	385.343	424.612	396.177	396.177	388.023	335.461	TRUE	398.951	402.044	0.992308	-1.00775	0.809875	0.58672	402.044	398.951	1.00775	1.00775	0.809875	0.58672	398.951	373.22	1.06894	1.06894	0.251815	0.338035	373.22	398.951	0.935503	-1.06894	0.251815	0.338035	402.044	373.22	1.07723	1.07723	0.266514	0.5066
17223982	5.12	5.19	5.34	5.47	5.1	5.12	5.24	5.38	5.15	34.7755	36.5044	40.5042	44.3235	34.2968	34.7755	37.7918	41.6429	35.5062	TRUE	37.2614	37.7986	0.985788	-1.01442	0.890993	0.60772	37.7986	37.2614	1.01442	1.01442	0.890993	0.60772	37.2614	38.3136	0.972536	-1.02824	0.691635	0.492382	38.3136	37.2614	1.02824	1.02824	0.691635	0.492382	37.7986	38.3136	0.986557	-1.01363	0.896685	0.692226
17223985	4.96	4.97	4.85	4.93	5.14	4.78	4.98	4.82	4.97	31.125	31.3414	28.84	30.4844	35.261	27.4741	31.5594	28.2465	31.3414	TRUE	30.4355	31.0732	0.979478	-1.02095	0.80393	0.584445	31.0732	30.4355	1.02095	1.02095	0.80393	0.584445	30.4355	30.3825	1.00174	1.00174	0.97025	0.570803	30.3825	30.4355	0.998258	-1.00174	0.97025	0.570803	31.0732	30.3825	1.02273	1.02273	0.79656	0.664515
17223999	8.02	8.15	8.13	7.98	7.95	7.99	7.92	7.74	7.79	259.574	284.05	280.139	252.476	247.28	254.232	242.191	213.783	221.322	TRUE	274.588	251.329	1.09254	1.09254	0.0417946	0.30825	251.329	274.588	0.915296	-1.09254	0.0417946	0.30825	274.588	225.765	1.21625	1.21625	0.0127964	0.182004	225.765	274.588	0.822197	-1.21625	0.0127964	0.182004	251.329	225.765	1.11323	1.11323	0.0431593	0.503727
17224071	9.74	9.88	9.78	10.07	10.07	10.07	10.21	10.24	10.7	855.13	942.272	879.171	1074.91	1074.91	1074.91	1184.45	1209.34	1663.49	TRUE	892.191	1074.91	0.830015	-1.2048	0.00215515	0.14817	1074.91	892.191	1.2048	1.2048	0.00215515	0.14817	892.191	1352.43	0.659697	-1.51585	0.0434342	0.242814	1352.43	892.191	1.51585	1.51585	0.0434342	0.242814	1074.91	1352.43	0.794801	-1.25818	0.149269	0.503727
17224125	5.4	5.4	5.48	5.39	5.55	5.54	5.05	5.26	5.02	42.2243	42.2243	44.6318	41.9326	46.8507	46.5271	33.1285	38.3193	32.4467	TRUE	43.0268	45.1035	0.953957	-1.04827	0.308014	0.434967	45.1035	43.0268	1.04827	1.04827	0.308014	0.434967	43.0268	34.6315	1.24242	1.24242	0.0142041	0.182004	34.6315	43.0268	0.804883	-1.24242	0.0142041	0.182004	45.1035	34.6315	1.30238	1.30238	0.0127553	0.497099
17224133	6.59	6.6	6.67	6.67	6.67	6.67	6.68	6.82	6.75	96.3358	97.0059	101.829	101.829	101.829	101.829	102.537	112.986	107.635	TRUE	98.3901	101.829	0.966232	-1.03495	0.117792	0.361955	101.829	98.3901	1.03495	1.03495	0.117792	0.361955	98.3901	107.719	0.913394	-1.09482	0.0550776	0.255806	107.719	98.3901	1.09482	1.09482	0.0550776	0.255806	101.829	107.719	0.945316	-1.05785	0.122582	0.503727
17224211	10.8	10.82	10.8	10.95	10.95	10.99	10.96	11.03	11.16	1782.89	1807.78	1782.89	1978.24	1978.24	2033.85	1992	2091.03	2288.2	TRUE	1791.18	1996.78	0.897038	-1.11478	0.000536091	0.122805	1996.78	1791.18	1.11478	1.11478	0.000536091	0.122805	1791.18	2123.74	0.843408	-1.18567	0.0190581	0.192928	2123.74	1791.18	1.18567	1.18567	0.0190581	0.192928	1996.78	2123.74	0.940215	-1.06359	0.226891	0.5066
17224251	4.35	4.16	4.11	4.5	4.43	4.13	4.02	4.21	4.51	20.393	17.8766	17.2677	22.6274	21.5557	17.5087	16.2234	18.507	22.7848	TRUE	18.5124	20.564	0.900236	-1.11082	0.324728	0.440108	20.564	18.5124	1.11082	1.11082	0.324728	0.440108	18.5124	19.1717	0.96561	-1.03561	0.774185	0.516716	19.1717	18.5124	1.03561	1.03561	0.774185	0.516716	20.564	19.1717	1.07262	1.07262	0.603849	0.605649
17224256	10.36	10.41	10.31	10.29	10.38	10.34	10.36	10.39	10.28	1314.23	1360.57	1269.46	1251.98	1332.57	1296.13	1314.23	1341.84	1243.34	TRUE	1314.75	1293.56	1.01638	1.01638	0.579007	0.520496	1293.56	1314.75	0.983883	-1.01638	0.579007	0.520496	1314.75	1299.8	1.0115	1.0115	0.723622	0.502971	1299.8	1314.75	0.988627	-1.0115	0.723622	0.502971	1293.56	1299.8	0.995201	-1.00482	0.875836	0.686397
17224270	10.99	11	10.86	10.9	10.96	10.92	10.97	10.93	10.89	2033.85	2048	1858.6	1910.85	1992	1937.53	2005.85	1951	1897.65	TRUE	1980.15	1946.79	1.01714	1.01714	0.636982	0.538017	1946.79	1980.15	0.983153	-1.01714	0.636982	0.538017	1980.15	1951.5	1.01468	1.01468	0.697075	0.494338	1951.5	1980.15	0.985532	-1.01468	0.697075	0.494338	1946.79	1951.5	0.997586	-1.00242	0.910404	0.694659
17224291	8.95	8.95	8.93	8.9	8.86	8.91	8.78	8.78	8.99	494.559	494.559	487.751	477.713	464.65	481.036	439.586	439.586	508.463	TRUE	492.29	474.466	1.03757	1.03757	0.031511	0.283955	474.466	492.29	0.963794	-1.03757	0.031511	0.283955	492.29	462.545	1.06431	1.06431	0.266806	0.343975	462.545	492.29	0.939578	-1.06431	0.266806	0.343975	474.466	462.545	1.02577	1.02577	0.638608	0.616765
17224320	8.16	8.22	8.22	8.16	8.16	8.03	8.13	8.05	8.28	286.026	298.172	298.172	286.026	286.026	261.379	280.139	265.028	310.834	TRUE	294.123	277.81	1.05872	1.05872	0.149493	0.371925	277.81	294.123	0.944537	-1.05872	0.149493	0.371925	294.123	285.334	1.0308	1.0308	0.566061	0.452932	285.334	294.123	0.970117	-1.0308	0.566061	0.452932	277.81	285.334	0.973632	-1.02708	0.658447	0.621908
17224340	9	9.43	8.52	8.9	9.39	9.08	9.46	9.48	9.62	512	689.784	367.093	477.713	670.921	541.193	704.277	714.109	786.88	TRUE	522.959	563.276	0.928424	-1.07709	0.730855	0.563218	563.276	522.959	1.07709	1.07709	0.730855	0.563218	522.959	735.089	0.711423	-1.40563	0.0937369	0.282254	735.089	522.959	1.40563	1.40563	0.0937369	0.282254	563.276	735.089	0.766269	-1.30502	0.0515217	0.503727
17224342	7.61	7.71	7.83	7.82	7.77	7.71	7.69	7.59	7.58	195.361	209.383	227.544	225.972	218.275	209.383	206.5	192.672	191.341	TRUE	210.763	217.876	0.967349	-1.03375	0.534379	0.505128	217.876	210.763	1.03375	1.03375	0.534379	0.505128	210.763	196.838	1.07074	1.07074	0.255477	0.339598	196.838	210.763	0.93393	-1.07074	0.255477	0.339598	217.876	196.838	1.10688	1.10688	0.0366973	0.503727
17224360	4.77	4.61	4.63	4.76	4.41	4.58	4.59	4.52	4.53	27.2843	24.4201	24.761	27.0958	21.259	23.9176	24.0839	22.9433	23.1029	TRUE	25.4885	24.0908	1.05802	1.05802	0.505658	0.497011	24.0908	25.4885	0.945164	-1.05802	0.505658	0.497011	25.4885	23.3767	1.09034	1.09034	0.0953203	0.283175	23.3767	25.4885	0.917147	-1.09034	0.0953203	0.283175	24.0908	23.3767	1.03055	1.03055	0.700041	0.635192
17224379	4.91	4.33	4.35	4.26	4.29	4.3	4.39	4.58	4.34	30.0647	20.1122	20.393	19.1597	19.5622	19.6983	20.9663	23.9176	20.2521	TRUE	23.5233	19.4734	1.20797	1.20797	0.283966	0.424331	19.4734	23.5233	0.827835	-1.20797	0.283966	0.424331	23.5233	21.712	1.08342	1.08342	0.628167	0.474309	21.712	23.5233	0.922999	-1.08342	0.628167	0.474309	19.4734	21.712	0.896896	-1.11496	0.119491	0.503727
17224395	5.71	5.51	5.75	5.37	5.63	5.72	5.76	5.73	5.93	52.3457	45.5696	53.8174	41.3553	49.5221	52.7098	54.1917	53.0765	60.9688	TRUE	50.5776	47.8624	1.05673	1.05673	0.555778	0.513272	47.8624	50.5776	0.946317	-1.05673	0.555778	0.513272	50.5776	56.079	0.901899	-1.10877	0.195135	0.31602	56.079	50.5776	1.10877	1.10877	0.195135	0.31602	47.8624	56.079	0.853482	-1.17167	0.121085	0.503727
17224433	5.69	5.13	5.32	5.32	5.39	5.33	5.08	5.25	5.32	51.6251	35.0174	39.9466	39.9466	41.9326	40.2244	33.8246	38.0546	39.9466	TRUE	42.1963	40.7012	1.03673	1.03673	0.778246	0.578221	40.7012	42.1963	0.964567	-1.03673	0.778246	0.578221	42.1963	37.2753	1.13202	1.13202	0.401356	0.392597	37.2753	42.1963	0.883376	-1.13202	0.401356	0.392597	40.7012	37.2753	1.09191	1.09191	0.147844	0.503727
17224440	6.92	6.91	6.89	6.86	7.06	6.9	6.96	7.09	6.75	121.095	120.259	118.603	116.162	133.436	119.428	124.5	136.239	107.635	TRUE	119.986	123.009	0.975425	-1.02519	0.602129	0.527931	123.009	119.986	1.02519	1.02519	0.602129	0.527931	119.986	122.791	0.977153	-1.02338	0.75331	0.510796	122.791	119.986	1.02338	1.02338	0.75331	0.510796	123.009	122.791	1.00177	1.00177	0.983442	0.711353
17224462	8.9	8.92	8.87	8.88	8.93	8.71	8.88	8.72	8.69	477.713	484.382	467.882	471.136	487.751	418.766	471.136	421.679	413.001	TRUE	476.659	459.218	1.03798	1.03798	0.459484	0.481644	459.218	476.659	0.96341	-1.03798	0.459484	0.481644	476.659	435.272	1.09508	1.09508	0.0916575	0.281693	435.272	476.659	0.913173	-1.09508	0.0916575	0.281693	459.218	435.272	1.05501	1.05501	0.434053	0.546847
17224476	9.27	9.08	9.19	8.96	8.96	8.99	9.12	9.16	8.91	617.374	541.193	584.071	497.999	497.999	508.463	556.408	572.051	481.036	TRUE	580.879	501.487	1.15831	1.15831	0.0236613	0.269179	501.487	580.879	0.863325	-1.15831	0.0236613	0.269179	580.879	536.498	1.08272	1.08272	0.281873	0.349696	536.498	580.879	0.923597	-1.08272	0.281873	0.349696	501.487	536.498	0.934742	-1.06981	0.28388	0.507499
17224500	8.56	8.57	8.57	8.57	8.57	8.45	8.56	8.61	8.61	377.413	380.038	380.038	380.038	380.038	349.706	377.413	390.722	390.722	TRUE	379.163	369.927	1.02497	1.02497	0.414274	0.464992	369.927	379.163	0.975642	-1.02497	0.414274	0.464992	379.163	386.286	0.981561	-1.01879	0.190336	0.314112	386.286	379.163	1.01879	1.01879	0.190336	0.314112	369.927	386.286	0.957652	-1.04422	0.212574	0.5066
17224520	7.31	7.31	7.19	7.29	7.31	7.33	7.4	7.31	7.18	158.683	158.683	146.018	156.498	158.683	160.898	168.897	158.683	145.009	TRUE	154.461	158.693	0.973334	-1.0274	0.391461	0.457197	158.693	154.461	1.0274	1.0274	0.391461	0.457197	154.461	157.53	0.98052	-1.01987	0.724249	0.503124	157.53	154.461	1.01987	1.01987	0.724249	0.503124	158.693	157.53	1.00738	1.00738	0.876704	0.686795
17224540	11.24	11.18	11.42	11.07	11.1	11.03	10.93	11.06	10.95	2418.67	2320.15	2740.08	2149.82	2194.99	2091.03	1951	2134.97	1978.24	TRUE	2492.96	2145.28	1.16207	1.16207	0.0559149	0.327933	2145.28	2492.96	0.860534	-1.16207	0.0559149	0.327933	2492.96	2021.4	1.23328	1.23328	0.0275549	0.216378	2021.4	2492.96	0.810843	-1.23328	0.0275549	0.216378	2145.28	2021.4	1.06128	1.06128	0.128254	0.503727
17224546	4.03	4.14	3.98	4.15	4.04	4.14	4.14	4.25	4.41	16.3362	17.6305	15.7797	17.7531	16.4498	17.6305	17.6305	19.0273	21.259	TRUE	16.5821	17.2778	0.959736	-1.04195	0.369078	0.450288	17.2778	16.5821	1.04195	1.04195	0.369078	0.450288	16.5821	19.3056	0.858929	-1.16424	0.0840584	0.277461	19.3056	16.5821	1.16424	1.16424	0.0840584	0.277461	17.2778	19.3056	0.894964	-1.11736	0.148651	0.503727
17224551	10.47	10.58	10.52	10.29	10.29	10.31	10.33	10.3	10.22	1418.35	1530.73	1468.37	1251.98	1251.98	1269.46	1287.18	1260.69	1192.69	TRUE	1472.48	1257.81	1.17067	1.17067	0.00288865	0.158468	1257.81	1472.48	0.85421	-1.17067	0.00288865	0.158468	1472.48	1246.85	1.18096	1.18096	0.00630636	0.160845	1246.85	1472.48	0.84677	-1.18096	0.00630636	0.160845	1257.81	1246.85	1.00879	1.00879	0.722425	0.642454
17224577	4.2	4.19	4.19	4.17	4.37	4.14	4.27	4.03	4.22	18.3792	18.2522	18.2522	18.0009	20.6776	17.6305	19.2929	16.3362	18.6357	TRUE	18.2945	18.7697	0.974685	-1.02597	0.646886	0.540709	18.7697	18.2945	1.02597	1.02597	0.646886	0.540709	18.2945	18.0883	1.0114	1.0114	0.829487	0.532946	18.0883	18.2945	0.988726	-1.0114	0.829487	0.532946	18.7697	18.0883	1.03767	1.03767	0.63127	0.614806
17224587	8.91	8.88	8.93	8.97	8.93	8.79	8.9	8.86	8.71	481.036	471.136	487.751	501.463	487.751	442.643	477.713	464.65	418.766	TRUE	479.974	477.286	1.00563	1.00563	0.890967	0.60772	477.286	479.974	0.994399	-1.00563	0.890967	0.60772	479.974	453.71	1.05789	1.05789	0.229001	0.332656	453.71	479.974	0.945279	-1.05789	0.229001	0.332656	477.286	453.71	1.05196	1.05196	0.402513	0.535779
17224608	4.26	4.54	4.59	4.52	4.52	4.55	4.34	4.41	4.7	19.1597	23.2636	24.0839	22.9433	22.9433	23.4254	20.2521	21.259	25.9921	TRUE	22.1691	23.104	0.959534	-1.04217	0.574579	0.518907	23.104	22.1691	1.04217	1.04217	0.574579	0.518907	22.1691	22.5011	0.985245	-1.01498	0.893803	0.55048	22.5011	22.1691	1.01498	1.01498	0.893803	0.55048	23.104	22.5011	1.0268	1.0268	0.75143	0.650311
17224617	6.63	6.63	6.07	6.93	6.78	6.63	6.4	6.88	6.73	99.0442	99.0442	67.1819	121.938	109.896	99.0442	84.4485	117.784	106.153	TRUE	88.4234	110.293	0.801716	-1.24733	0.155368	0.373219	110.293	88.4234	1.24733	1.24733	0.155368	0.373219	88.4234	102.795	0.86019	-1.16253	0.375637	0.38152	102.795	88.4234	1.16253	1.16253	0.375637	0.38152	110.293	102.795	1.07294	1.07294	0.55957	0.590561
17224620	5.03	4.75	4.59	4.49	4.62	4.7	4.66	4.88	4.52	32.6724	26.9087	24.0839	22.4711	24.59	25.9921	25.2813	29.446	22.9433	TRUE	27.8883	24.3511	1.14526	1.14526	0.264278	0.416603	24.3511	27.8883	0.873163	-1.14526	0.264278	0.416603	27.8883	25.8902	1.07718	1.07718	0.561846	0.45166	25.8902	27.8883	0.928352	-1.07718	0.561846	0.45166	24.3511	25.8902	0.940551	-1.06321	0.515401	0.575075
17224629	4.91	4.78	4.97	4.94	5.07	5.22	4.78	4.98	4.94	30.0647	27.4741	31.3414	30.6965	33.5909	37.2715	27.4741	31.5594	30.6965	TRUE	29.6268	33.853	0.87516	-1.14265	0.129271	0.364812	33.853	29.6268	1.14265	1.14265	0.129271	0.364812	29.6268	29.91	0.99053	-1.00956	0.874678	0.545227	29.91	29.6268	1.00956	1.00956	0.874678	0.545227	33.853	29.91	1.13183	1.13183	0.157773	0.503727
17224661	5.97	5.93	5.91	5.82	5.91	5.86	5.82	5.61	5.91	62.6829	60.9688	60.1295	56.493	60.1295	58.0812	56.493	48.8403	60.1295	TRUE	61.2604	58.2346	1.05196	1.05196	0.0794008	0.350236	58.2346	61.2604	0.950607	-1.05196	0.0794008	0.350236	61.2604	55.1542	1.11071	1.11071	0.147903	0.295143	55.1542	61.2604	0.900325	-1.11071	0.147903	0.295143	58.2346	55.1542	1.05585	1.05585	0.427232	0.544544
17224684	4.67	4.76	4.95	4.89	4.61	4.84	4.76	5.06	4.75	25.4572	27.0958	30.91	29.6508	24.4201	28.6408	27.0958	33.3589	26.9087	TRUE	27.821	27.5706	1.00908	1.00908	0.917656	0.614619	27.5706	27.821	0.990999	-1.00908	0.917656	0.614619	27.821	29.1211	0.955354	-1.04673	0.651171	0.48017	29.1211	27.821	1.04673	1.04673	0.651171	0.48017	27.5706	29.1211	0.946755	-1.05624	0.59081	0.601048
17224698	4.92	5.07	4.89	4.88	5.08	5	5.1	5.07	5.18	30.2738	33.5909	29.6508	29.446	33.8246	32	34.2968	33.5909	36.2523	TRUE	31.1719	31.7569	0.981579	-1.01877	0.756669	0.572067	31.7569	31.1719	1.01877	1.01877	0.756669	0.572067	31.1719	34.7133	0.89798	-1.11361	0.0722011	0.270094	34.7133	31.1719	1.11361	1.11361	0.0722011	0.270094	31.7569	34.7133	0.914832	-1.0931	0.119798	0.503727
17224702	10.18	10.18	10.18	10.23	10.18	10.19	10.16	10.13	10.09	1160.07	1160.07	1160.07	1200.98	1160.07	1168.14	1144.1	1120.56	1089.92	TRUE	1160.07	1176.4	0.986122	-1.01407	0.261902	0.41581	1176.4	1160.07	1.01407	1.01407	0.261902	0.41581	1160.07	1118.19	1.03745	1.03745	0.0558159	0.256189	1118.19	1160.07	0.963897	-1.03745	0.0558159	0.256189	1176.4	1118.19	1.05206	1.05206	0.0440739	0.503727
17224724	4	4.08	4.27	3.9	4.26	4.02	4.32	3.97	4.71	16	16.9123	19.2929	14.9285	19.1597	16.2234	19.9733	15.6707	26.1729	TRUE	17.4017	16.7705	1.03764	1.03764	0.711754	0.558762	16.7705	17.4017	0.963726	-1.03764	0.711754	0.558762	17.4017	20.6056	0.844514	-1.18411	0.373688	0.380663	20.6056	17.4017	1.18411	1.18411	0.373688	0.380663	16.7705	20.6056	0.81388	-1.22868	0.309166	0.513213
17224727	9.86	9.63	9.74	9.89	9.73	9.59	9.77	9.6	9.78	929.3	792.353	855.13	948.826	849.223	770.686	873.098	776.047	879.171	TRUE	858.928	856.245	1.00313	1.00313	0.969054	0.628884	856.245	858.928	0.996877	-1.00313	0.969054	0.628884	858.928	842.772	1.01917	1.01917	0.770682	0.515647	842.772	858.928	0.981191	-1.01917	0.770682	0.515647	856.245	842.772	1.01599	1.01599	0.837118	0.676435
17224730	4.56	4.76	4.25	4.68	4.68	4.6	4.92	4.75	4.68	23.5883	27.0958	19.0273	25.6342	25.6342	24.2515	30.2738	26.9087	25.6342	TRUE	23.2372	25.1733	0.923087	-1.08332	0.461722	0.48254	25.1733	23.2372	1.08332	1.08332	0.461722	0.48254	23.2372	27.6056	0.841756	-1.18799	0.182899	0.310699	27.6056	23.2372	1.18799	1.18799	0.182899	0.310699	25.1733	27.6056	0.911892	-1.09662	0.170748	0.503727
17224738	6.18	6.18	6.18	6.29	6.18	6.18	6.14	6.19	6.36	72.5046	72.5046	72.5046	78.249	72.5046	72.5046	70.5219	73.0089	82.1393	TRUE	72.5046	74.4194	0.97427	-1.02641	0.373901	0.450288	74.4194	72.5046	1.02641	1.02641	0.373901	0.450288	72.5046	75.2234	0.963857	-1.0375	0.484346	0.425022	75.2234	72.5046	1.0375	1.0375	0.484346	0.425022	74.4194	75.2234	0.989312	-1.0108	0.851145	0.679745
17224745	9.39	9.32	9.39	9.51	9.45	9.57	9.48	9.49	9.44	670.921	639.145	670.921	729.114	699.413	760.076	714.109	719.076	694.581	TRUE	660.329	729.534	0.905138	-1.1048	0.0277534	0.276648	729.534	660.329	1.1048	1.1048	0.0277534	0.276648	660.329	709.255	0.931018	-1.07409	0.0195395	0.194766	709.255	660.329	1.07409	1.07409	0.0195395	0.194766	729.534	709.255	1.02859	1.02859	0.346915	0.522019
17224771	4.24	4.47	4.55	4.63	4.47	4.42	4.37	4.45	4.71	18.8959	22.1618	23.4254	24.761	22.1618	21.4068	20.6776	21.8566	26.1729	TRUE	21.4943	22.7765	0.943705	-1.05965	0.490064	0.491319	22.7765	21.4943	1.05965	1.05965	0.490064	0.491319	21.4943	22.9024	0.93852	-1.06551	0.547798	0.446388	22.9024	21.4943	1.06551	1.06551	0.547798	0.446388	22.7765	22.9024	0.994505	-1.00553	0.951764	0.704134
17224783	4.03	4.39	4.4	4.27	4.3	4.25	4.15	4.24	4.31	16.3362	20.9663	21.1121	19.2929	19.6983	19.0273	17.7531	18.8959	19.8353	TRUE	19.4715	19.3395	1.00683	1.00683	0.937435	0.619709	19.3395	19.4715	0.99322	-1.00683	0.937435	0.619709	19.4715	18.8281	1.03417	1.03417	0.721179	0.50214	18.8281	19.4715	0.966955	-1.03417	0.721179	0.50214	19.3395	18.8281	1.02716	1.02716	0.464352	0.556827
17224791	11.61	11.51	11.58	11.62	11.51	11.74	11.61	11.63	11.64	3125.78	2916.45	3061.45	3147.52	2916.45	3420.52	3125.78	3169.41	3191.46	TRUE	3034.56	3161.5	0.959849	-1.04183	0.467521	0.484667	3161.5	3034.56	1.04183	1.04183	0.467521	0.484667	3034.56	3162.22	0.959631	-1.04207	0.12035	0.286582	3162.22	3034.56	1.04207	1.04207	0.12035	0.286582	3161.5	3162.22	0.999773	-1.00023	0.996334	0.713201
17224930	4.42	4.47	4.41	4.69	4.27	3.98	4.4	4.45	4.34	21.4068	22.1618	21.259	25.8125	19.2929	15.7797	21.1121	21.8566	20.2521	TRUE	21.6092	20.2951	1.06475	1.06475	0.679281	0.549827	20.2951	21.6092	0.939187	-1.06475	0.679281	0.549827	21.6092	21.0736	1.02541	1.02541	0.378522	0.382434	21.0736	21.6092	0.975216	-1.02541	0.378522	0.382434	20.2951	21.0736	0.963055	-1.03836	0.806511	0.667022
17224971	8.17	8.2	7.98	7.75	7.7	7.74	7.71	7.79	7.46	288.015	294.067	252.476	215.269	207.937	213.783	209.383	221.322	176.069	TRUE	278.186	212.33	1.31016	1.31016	0.00747765	0.190047	212.33	278.186	0.763265	-1.31016	0.00747765	0.190047	278.186	202.258	1.3754	1.3754	0.0154883	0.184313	202.258	278.186	0.727061	-1.3754	0.0154883	0.184313	212.33	202.258	1.0498	1.0498	0.503723	0.570982
17224993	10.87	10.89	10.93	10.86	10.83	11.01	11	10.95	11.11	1871.53	1897.65	1951	1858.6	1820.35	2062.24	2048	1978.24	2210.26	TRUE	1906.73	1913.73	0.99634	-1.00367	0.933304	0.618538	1913.73	1906.73	1.00367	1.00367	0.933304	0.618538	1906.73	2078.83	0.917211	-1.09026	0.0767719	0.272659	2078.83	1906.73	1.09026	1.09026	0.0767719	0.272659	1913.73	2078.83	0.92058	-1.08627	0.180105	0.503727
17225046	5.69	5.83	5.54	5.83	5.84	6.06	5.83	5.81	6.03	51.6251	56.8859	46.5271	56.8859	57.2816	66.7178	56.8859	56.1028	65.3448	TRUE	51.6794	60.2951	0.857107	-1.16672	0.121171	0.361955	60.2951	51.6794	1.16672	1.16672	0.121171	0.361955	51.6794	59.4445	0.869372	-1.15026	0.138656	0.292423	59.4445	51.6794	1.15026	1.15026	0.138656	0.292423	60.2951	59.4445	1.01431	1.01431	0.855091	0.680718
17225066	7.64	7.9	7.88	7.84	7.9	7.89	7.99	8.09	8	199.466	238.856	235.568	229.126	238.856	237.207	254.232	272.479	256	TRUE	224.63	235.063	0.955616	-1.04644	0.466292	0.483967	235.063	224.63	1.04644	1.04644	0.466292	0.483967	224.63	260.903	0.860971	-1.16148	0.0593428	0.260019	260.903	224.63	1.16148	1.16148	0.0593428	0.260019	235.063	260.903	0.900958	-1.10993	0.0168177	0.503727
17225080	7.38	7.59	7.4	7.3	7.25	7.88	7.4	7.46	7.22	166.572	192.672	168.897	157.586	152.219	235.568	168.897	176.069	149.086	TRUE	176.047	181.791	0.968402	-1.03263	0.848506	0.596956	181.791	176.047	1.03263	1.03263	0.848506	0.596956	176.047	164.684	1.069	1.069	0.382932	0.384581	164.684	176.047	0.935456	-1.069	0.382932	0.384581	181.791	164.684	1.10388	1.10388	0.575752	0.59666
17225085	4.01	3.85	4.24	3.98	4.33	4.28	3.92	4.25	3.97	16.1113	14.42	18.8959	15.7797	20.1122	19.4271	15.1369	19.0273	15.6707	TRUE	16.4757	18.4397	0.893493	-1.1192	0.353707	0.449633	18.4397	16.4757	1.1192	1.1192	0.353707	0.449633	16.4757	16.6117	0.991817	-1.00825	0.942948	0.562622	16.6117	16.4757	1.00825	1.00825	0.942948	0.562622	18.4397	16.6117	1.11005	1.11005	0.370591	0.523826
17225088	3.45	3.61	4.01	3.45	3.64	3.69	3.49	4.33	3.71	10.9283	12.2101	16.1113	10.9283	12.4666	12.9063	11.2356	20.1122	13.0864	TRUE	13.0832	12.1004	1.08122	1.08122	0.587803	0.523183	12.1004	13.0832	0.924879	-1.08122	0.587803	0.523183	13.0832	14.8114	0.883321	-1.13209	0.609238	0.467855	14.8114	13.0832	1.13209	1.13209	0.609238	0.467855	12.1004	14.8114	0.816966	-1.22404	0.383054	0.528078
17225116	5.84	5.89	5.9	6.03	5.89	5.75	5.9	5.69	5.87	57.2816	59.3016	59.7141	65.3448	59.3016	53.8174	59.7141	51.6251	58.4852	TRUE	58.7658	59.4879	0.987861	-1.01229	0.842763	0.595129	59.4879	58.7658	1.01229	1.01229	0.842763	0.595129	58.7658	56.6081	1.03812	1.03812	0.457506	0.41482	56.6081	58.7658	0.963284	-1.03812	0.457506	0.41482	59.4879	56.6081	1.05087	1.05087	0.528102	0.579016
17225119	4.44	4.44	4.48	4.46	4.38	4.48	4.3	4.34	4.67	21.7057	21.7057	22.3159	22.0087	20.8215	22.3159	19.6983	20.2521	25.4572	TRUE	21.9091	21.7153	1.00892	1.00892	0.717611	0.560246	21.7153	21.9091	0.991157	-1.00892	0.717611	0.560246	21.9091	21.8025	1.00489	1.00489	0.956729	0.566829	21.8025	21.9091	0.995137	-1.00489	0.956729	0.566829	21.7153	21.8025	0.996001	-1.00401	0.96542	0.707257
17225153	10.99	10.9	11.12	10.92	10.9	10.92	10.92	10.95	10.88	2033.85	1910.85	2225.63	1937.53	1910.85	1937.53	1937.53	1978.24	1884.54	TRUE	2056.78	1928.63	1.06644	1.06644	0.236166	0.409448	1928.63	2056.78	0.937696	-1.06644	0.236166	0.409448	2056.78	1933.44	1.06379	1.06379	0.266181	0.343692	1933.44	2056.78	0.940031	-1.06379	0.266181	0.343692	1928.63	1933.44	0.997517	-1.00249	0.874581	0.686224
17225169	6.62	6.48	7.13	6.92	7.11	7.35	7.01	7.01	6.51	98.36	89.2636	140.07	121.095	138.141	163.144	128.89	128.89	91.1392	TRUE	109.231	140.793	0.775825	-1.28895	0.186907	0.387651	140.793	109.231	1.28895	1.28895	0.186907	0.387651	109.231	116.307	0.939165	-1.06478	0.742282	0.507912	116.307	109.231	1.06478	1.06478	0.742282	0.507912	140.793	116.307	1.21054	1.21054	0.235065	0.5066
17225173	11.2	11.06	11.08	11.41	11.37	11.1	11.1	11.18	10.81	2352.53	2134.97	2164.77	2721.15	2646.74	2194.99	2194.99	2320.15	1795.29	TRUE	2217.43	2520.96	0.879596	-1.13689	0.163238	0.377182	2520.96	2217.43	1.13689	1.13689	0.163238	0.377182	2217.43	2103.48	1.05417	1.05417	0.544544	0.445052	2103.48	2217.43	0.948612	-1.05417	0.544544	0.445052	2520.96	2103.48	1.19847	1.19847	0.141315	0.503727
17225175	4.38	4.8	4.57	4.65	4.65	4.61	4.65	4.56	4.67	20.8215	27.8576	23.7524	25.1067	25.1067	24.4201	25.1067	23.5883	25.4572	TRUE	24.1438	24.8778	0.970495	-1.0304	0.738801	0.565756	24.8778	24.1438	1.0304	1.0304	0.738801	0.565756	24.1438	24.7174	0.976795	-1.02376	0.80009	0.524096	24.7174	24.1438	1.02376	1.02376	0.80009	0.524096	24.8778	24.7174	1.00649	1.00649	0.807811	0.667715
17225179	11.2	11.13	11.17	11.24	11.18	11.07	11.11	11.03	11.09	2352.53	2241.11	2304.12	2418.67	2320.15	2149.82	2210.26	2091.03	2179.83	TRUE	2299.26	2296.21	1.00133	1.00133	0.973125	0.629985	2296.21	2299.26	0.998677	-1.00133	0.973125	0.629985	2299.26	2160.37	1.06429	1.06429	0.0448516	0.244689	2160.37	2299.26	0.939597	-1.06429	0.0448516	0.244689	2296.21	2160.37	1.06288	1.06288	0.190552	0.505627
17225191	4.43	4.29	4.5	4.5	4.49	4.57	4.49	4.49	4.49	21.5557	19.5622	22.6274	22.6274	22.4711	23.7524	22.4711	22.4711	22.4711	TRUE	21.2485	22.9503	0.925847	-1.08009	0.158965	0.375022	22.9503	21.2485	1.08009	1.08009	0.158965	0.375022	21.2485	22.4711	0.94559	-1.05754	0.245026	0.335604	22.4711	21.2485	1.05754	1.05754	0.245026	0.335604	22.9503	22.4711	1.02132	1.02132	0.300771	0.511217
17225224	4.4	4.39	4.28	4.28	4.43	4.27	4.33	4.44	4.47	21.1121	20.9663	19.4271	19.4271	21.5557	19.2929	20.1122	21.7057	22.1618	TRUE	20.5018	20.0919	1.0204	1.0204	0.675646	0.548997	20.0919	20.5018	0.980006	-1.0204	0.675646	0.548997	20.5018	21.3265	0.96133	-1.04023	0.372758	0.380663	21.3265	20.5018	1.04023	1.04023	0.372758	0.380663	20.0919	21.3265	0.942109	-1.06145	0.268164	0.5066
17225259	3.63	3.86	3.9	3.96	3.84	4.4	4.03	3.94	3.95	12.3805	14.5203	14.9285	15.5625	14.3204	21.1121	16.3362	15.3482	15.455	TRUE	13.9431	16.9983	0.820264	-1.21912	0.242962	0.410877	16.9983	13.9431	1.21912	1.21912	0.242962	0.410877	13.9431	15.7131	0.887354	-1.12695	0.105707	0.285669	15.7131	13.9431	1.12695	1.12695	0.105707	0.285669	16.9983	15.7131	1.08179	1.08179	0.575573	0.596558
17225261	4.15	4.03	4.17	4.18	4.47	4.36	4.3	4.23	4.27	17.7531	16.3362	18.0009	18.1261	22.1618	20.5348	19.6983	18.7654	19.2929	TRUE	17.3634	20.2742	0.856428	-1.16764	0.0856474	0.355046	20.2742	17.3634	1.16764	1.16764	0.0856474	0.355046	17.3634	19.2522	0.901893	-1.10878	0.0319631	0.223554	19.2522	17.3634	1.10878	1.10878	0.0319631	0.223554	20.2742	19.2522	1.05309	1.05309	0.443405	0.550028
17225283	4.64	4.63	4.48	4.42	4.39	4.55	4.77	4.63	4.71	24.9333	24.761	22.3159	21.4068	20.9663	23.4254	27.2843	24.761	26.1729	TRUE	24.0034	21.9328	1.0944	1.0944	0.14208	0.369169	21.9328	24.0034	0.913739	-1.0944	0.14208	0.369169	24.0034	26.0727	0.920632	-1.08621	0.137551	0.292259	26.0727	24.0034	1.08621	1.08621	0.137551	0.292259	21.9328	26.0727	0.841217	-1.18875	0.0170138	0.503727
17225286	8.29	8.31	8.33	8.24	8.31	8.31	8.37	8.44	8.4	312.996	317.365	321.795	302.334	317.365	317.365	330.842	347.291	337.794	TRUE	317.386	312.355	1.01611	1.01611	0.421121	0.468085	312.355	317.386	0.98415	-1.01611	0.421121	0.468085	317.386	338.642	0.937229	-1.06697	0.0170282	0.189518	338.642	317.386	1.06697	1.06697	0.0170282	0.189518	312.355	338.642	0.922374	-1.08416	0.0190865	0.503727
17225320	4.77	4.91	4.81	4.96	4.77	4.64	4.77	4.59	4.66	27.2843	30.0647	28.0514	31.125	27.2843	24.9333	27.2843	24.0839	25.2813	TRUE	28.4668	27.7808	1.02469	1.02469	0.747181	0.568671	27.7808	28.4668	0.975903	-1.02469	0.747181	0.568671	28.4668	25.5499	1.11417	1.11417	0.0797065	0.274554	25.5499	28.4668	0.897532	-1.11417	0.0797065	0.274554	27.7808	25.5499	1.08732	1.08732	0.333832	0.517475
17225329	9.76	9.73	9.71	9.56	9.53	9.57	9.37	9.49	9.49	867.067	849.223	837.532	754.826	739.292	760.076	661.685	719.076	719.076	TRUE	851.274	751.398	1.13292	1.13292	0.000711225	0.125058	751.398	851.274	0.882674	-1.13292	0.000711225	0.125058	851.274	699.945	1.2162	1.2162	0.00195511	0.111956	699.945	851.274	0.822233	-1.2162	0.00195511	0.111956	751.398	699.945	1.07351	1.07351	0.0628384	0.503727
17225360	8.26	8.31	8.26	8.23	8.39	8.36	8.12	8.35	8.2	306.555	317.365	306.555	300.246	335.461	328.557	278.204	326.288	294.067	TRUE	310.158	321.421	0.964959	-1.03631	0.377592	0.451361	321.421	310.158	1.03631	1.03631	0.377592	0.451361	310.158	299.519	1.03552	1.03552	0.506503	0.433172	299.519	310.158	0.965699	-1.03552	0.506503	0.433172	321.421	299.519	1.07312	1.07312	0.28551	0.507598
17225373	4.51	4.17	4.32	4.24	4.29	4.54	4.32	4.3	4.45	22.7848	18.0009	19.9733	18.8959	19.5622	23.2636	19.9733	19.6983	21.8566	TRUE	20.253	20.5739	0.984403	-1.01584	0.876788	0.60407	20.5739	20.253	1.01584	1.01584	0.876788	0.60407	20.253	20.5094	0.987498	-1.01266	0.876233	0.545403	20.5094	20.253	1.01266	1.01266	0.876233	0.545403	20.5739	20.5094	1.00314	1.00314	0.968163	0.708037
17225379	4.33	4.31	4.37	4.37	4.31	4.31	4.31	4.14	4.41	20.1122	19.8353	20.6776	20.6776	19.8353	19.8353	19.8353	17.6305	21.259	TRUE	20.2084	20.1161	1.00459	1.00459	0.817476	0.588719	20.1161	20.2084	0.995433	-1.00459	0.817476	0.588719	20.2084	19.5749	1.03236	1.03236	0.590411	0.461301	19.5749	20.2084	0.968653	-1.03236	0.590411	0.461301	20.1161	19.5749	1.02765	1.02765	0.646249	0.619387
17225413	4.28	4.28	4.27	4.57	4.12	4.27	4.28	4.38	4.28	19.4271	19.4271	19.2929	23.7524	17.3878	19.2929	19.4271	20.8215	19.4271	TRUE	19.3824	20.1444	0.962175	-1.03931	0.706947	0.557321	20.1444	19.3824	1.03931	1.03931	0.706947	0.557321	19.3824	19.8919	0.974386	-1.02629	0.336509	0.370381	19.8919	19.3824	1.02629	1.02629	0.336509	0.370381	20.1444	19.8919	1.01269	1.01269	0.902865	0.693277
17225460	4.54	4.4	4.61	4.46	4.37	4.46	4.42	4.3	4.46	23.2636	21.1121	24.4201	22.0087	20.6776	22.0087	21.4068	19.6983	22.0087	TRUE	22.9319	21.565	1.06339	1.06339	0.268985	0.418095	21.565	22.9319	0.940391	-1.06339	0.268985	0.418095	22.9319	21.0379	1.09003	1.09003	0.186952	0.31221	21.0379	22.9319	0.917408	-1.09003	0.186952	0.31221	21.565	21.0379	1.02505	1.02505	0.556295	0.590069
17225472	6.92	7.09	6.74	7.06	6.96	7.02	7.15	7.02	7.19	121.095	136.239	106.891	133.436	124.5	129.787	142.025	129.787	146.018	TRUE	121.409	129.241	0.939399	-1.06451	0.426718	0.470423	129.241	121.409	1.06451	1.06451	0.426718	0.470423	121.409	139.276	0.87171	-1.14717	0.141715	0.294653	139.276	121.409	1.14717	1.14717	0.141715	0.294653	129.241	139.276	0.927944	-1.07765	0.143695	0.503727
17225475	5.36	4.81	5.33	4.68	5.29	4.99	4.8	4.99	4.81	41.0696	28.0514	40.2244	25.6342	39.1245	31.779	27.8576	31.779	28.0514	TRUE	36.4485	32.1792	1.13267	1.13267	0.497995	0.494475	32.1792	36.4485	0.882869	-1.13267	0.497995	0.494475	36.4485	29.2293	1.24698	1.24698	0.17581	0.307204	29.2293	36.4485	0.801935	-1.24698	0.17581	0.307204	32.1792	29.2293	1.10092	1.10092	0.511917	0.573888
17225478	8.32	8.39	8.39	8.34	8.41	8.41	8.4	8.35	8.51	319.573	335.461	335.461	324.034	340.144	340.144	337.794	326.288	364.557	TRUE	330.165	334.774	0.986233	-1.01396	0.574163	0.518794	334.774	330.165	1.01396	1.01396	0.574163	0.518794	330.165	342.879	0.962918	-1.03851	0.367011	0.380663	342.879	330.165	1.03851	1.03851	0.367011	0.380663	334.774	342.879	0.976359	-1.02421	0.553353	0.588694
17225495	4.38	3.86	3.89	3.91	3.69	3.85	3.89	3.89	3.68	20.8215	14.5203	14.8254	15.0324	12.9063	14.42	14.8254	14.8254	12.8171	TRUE	16.7224	14.1195	1.18434	1.18434	0.292007	0.427022	14.1195	16.7224	0.84435	-1.18434	0.292007	0.427022	16.7224	14.156	1.1813	1.1813	0.300088	0.356238	14.156	16.7224	0.846528	-1.1813	0.300088	0.356238	14.1195	14.156	0.997426	-1.00258	0.970327	0.708844
17225499	6.27	6.21	6.28	6.26	6.27	6.32	6.35	6.27	6.29	77.1717	74.028	77.7085	76.6386	77.1717	79.8932	81.5719	77.1717	78.249	TRUE	76.3027	77.9012	0.979481	-1.02095	0.354426	0.449826	77.9012	76.3027	1.02095	1.02095	0.354426	0.449826	76.3027	78.9975	0.965888	-1.03532	0.198939	0.31758	78.9975	76.3027	1.03532	1.03532	0.198939	0.31758	77.9012	78.9975	0.986122	-1.01407	0.546001	0.58509
17225506	5.28	5.24	5.42	5.25	5.25	5.33	5.01	5.14	5.25	38.8542	37.7918	42.8137	38.0546	38.0546	40.2244	32.2226	35.261	38.0546	TRUE	39.8199	38.7779	1.02687	1.02687	0.570995	0.517964	38.7779	39.8199	0.973832	-1.02687	0.570995	0.517964	39.8199	35.1794	1.13191	1.13191	0.110852	0.286063	35.1794	39.8199	0.883463	-1.13191	0.110852	0.286063	38.7779	35.1794	1.10229	1.10229	0.121084	0.503727
17225531	7.73	7.68	7.7	7.86	7.8	7.9	7.97	7.93	8.15	212.306	205.074	207.937	232.325	222.861	238.856	250.732	243.875	284.05	TRUE	208.439	231.347	0.900977	-1.10991	0.0108695	0.216298	231.347	208.439	1.10991	1.10991	0.0108695	0.216298	208.439	259.552	0.803071	-1.24522	0.0153285	0.184313	259.552	208.439	1.24522	1.24522	0.0153285	0.184313	231.347	259.552	0.891333	-1.12192	0.100323	0.503727
17225535	8.43	8.5	8.51	8.69	8.71	8.81	8.77	8.9	8.89	344.892	362.039	364.557	413.001	418.766	448.822	436.549	477.713	474.413	TRUE	357.162	426.863	0.836715	-1.19515	0.00538169	0.174358	426.863	357.162	1.19515	1.19515	0.00538169	0.174358	357.162	462.892	0.77159	-1.29603	0.00191954	0.111956	462.892	357.162	1.29603	1.29603	0.00191954	0.111956	426.863	462.892	0.922166	-1.0844	0.105056	0.503727
17225564	10.94	10.94	11.01	11.02	10.99	10.87	10.94	10.94	10.85	1964.57	1964.57	2062.24	2076.59	2033.85	1871.53	1964.57	1964.57	1845.76	TRUE	1997.13	1993.99	1.00157	1.00157	0.966575	0.628333	1993.99	1997.13	0.998427	-1.00157	0.966575	0.628333	1997.13	1924.97	1.03749	1.03749	0.232029	0.333044	1924.97	1997.13	0.963867	-1.03749	0.232029	0.333044	1993.99	1924.97	1.03586	1.03586	0.403533	0.53628
17225586	6.09	6.1	5.92	5.9	6.1	6.1	6.23	6.1	6.22	68.1197	68.5935	60.5477	59.7141	68.5935	68.5935	75.0614	68.5935	74.5429	TRUE	65.7536	65.6337	1.00183	1.00183	0.977199	0.631029	65.6337	65.7536	0.998176	-1.00183	0.977199	0.631029	65.7536	72.7326	0.904046	-1.10614	0.104266	0.285123	72.7326	65.7536	1.10614	1.10614	0.104266	0.285123	65.6337	72.7326	0.902397	-1.10816	0.12101	0.503727
17225595	4.02	4.08	4.17	3.85	4.03	3.99	4.34	4.05	4	16.2234	16.9123	18.0009	14.42	16.3362	15.8895	20.2521	16.5642	16	TRUE	17.0455	15.5486	1.09628	1.09628	0.126092	0.363003	15.5486	17.0455	0.912178	-1.09628	0.126092	0.363003	17.0455	17.6054	0.968196	-1.03285	0.71539	0.500614	17.6054	17.0455	1.03285	1.03285	0.71539	0.500614	15.5486	17.6054	0.883168	-1.13229	0.229961	0.5066
17225693	6.76	6.56	6.58	6.49	6.43	6.49	6.49	6.54	6.41	108.383	94.3532	95.6704	89.8845	86.2229	89.8845	89.8845	93.0542	85.0359	TRUE	99.469	88.664	1.12186	1.12186	0.0802323	0.351097	88.664	99.469	0.891373	-1.12186	0.0802323	0.351097	99.469	89.3249	1.11356	1.11356	0.114679	0.286063	89.3249	99.469	0.898017	-1.11356	0.114679	0.286063	88.664	89.3249	0.992601	-1.00745	0.814084	0.669676
17225705	7.46	7.43	7.46	7.41	7.41	7.41	7.31	7.2	7.41	176.069	172.446	176.069	170.072	170.072	170.072	158.683	147.033	170.072	TRUE	174.862	170.072	1.02816	1.02816	0.0165994	0.243547	170.072	174.862	0.972608	-1.02816	0.0165994	0.243547	174.862	158.596	1.10256	1.10256	0.0738485	0.270549	158.596	174.862	0.90698	-1.10256	0.0738485	0.270549	170.072	158.596	1.07236	1.07236	0.15952	0.503727
17225728	11.67	11.62	11.72	11.58	11.53	11.59	11.62	11.62	11.65	3258.52	3147.52	3373.43	3061.45	2957.17	3082.75	3147.52	3147.52	3213.66	TRUE	3259.82	3033.79	1.07451	1.07451	0.0407963	0.305464	3033.79	3259.82	0.930661	-1.07451	0.0407963	0.305464	3259.82	3169.57	1.02848	1.02848	0.260038	0.3413	3169.57	3259.82	0.972312	-1.02848	0.260038	0.3413	3033.79	3169.57	0.957162	-1.04476	0.0383054	0.503727
17225760	10.81	10.97	10.98	10.98	10.94	10.98	11.04	11.21	10.99	1795.29	2005.85	2019.8	2019.8	1964.57	2019.8	2105.58	2368.9	2033.85	TRUE	1940.32	2001.39	0.969482	-1.03148	0.460699	0.482123	2001.39	1940.32	1.03148	1.03148	0.460699	0.482123	1940.32	2169.44	0.894384	-1.11809	0.14096	0.294072	2169.44	1940.32	1.11809	1.11809	0.14096	0.294072	2001.39	2169.44	0.922538	-1.08397	0.179786	0.503727
17225775	8	8.01	8.06	8.01	8.05	8.01	7.97	8.07	7.97	256	257.781	266.871	257.781	265.028	257.781	250.732	268.727	250.732	TRUE	260.217	260.196	1.00008	1.00008	0.996211	0.63419	260.196	260.217	0.99992	-1.00008	0.996211	0.63419	260.217	256.73	1.01358	1.01358	0.638868	0.477126	256.73	260.217	0.986599	-1.01358	0.638868	0.477126	260.196	256.73	1.0135	1.0135	0.620382	0.611095
17225785	9.92	9.97	9.93	9.72	9.72	9.65	9.47	9.51	9.39	968.763	1002.93	975.501	843.357	843.357	803.414	709.176	729.114	670.921	TRUE	982.397	830.043	1.18355	1.18355	0.000843017	0.127243	830.043	982.397	0.844916	-1.18355	0.000843017	0.127243	982.397	703.07	1.3973	1.3973	0.000152946	0.0712492	703.07	982.397	0.715668	-1.3973	0.000152946	0.0712492	830.043	703.07	1.1806	1.1806	0.00422124	0.427325
17225801	4.85	4.88	4.85	4.82	4.78	4.85	4.7	4.87	4.85	28.84	29.446	28.84	28.2465	27.4741	28.84	25.9921	29.2426	28.84	TRUE	29.042	28.1869	1.03034	1.03034	0.12642	0.363003	28.1869	29.042	0.970555	-1.03034	0.12642	0.363003	29.042	28.0249	1.03629	1.03629	0.384601	0.385259	28.0249	29.042	0.964978	-1.03629	0.384601	0.385259	28.1869	28.0249	1.00578	1.00578	0.889745	0.690309
17225809	4.32	4.31	5.28	3.91	4.31	4.91	3.82	3.94	4.69	19.9733	19.8353	38.8542	15.0324	19.8353	30.0647	14.1232	15.3482	25.8125	TRUE	26.2209	21.6441	1.21146	1.21146	0.585029	0.522182	21.6441	26.2209	0.825452	-1.21146	0.585029	0.522182	26.2209	18.428	1.42289	1.42289	0.347358	0.375279	18.428	26.2209	0.702797	-1.42289	0.347358	0.375279	21.6441	18.428	1.17452	1.17452	0.607571	0.606895
17225811	4.38	5.01	4.19	4.73	5.2	5.26	5.13	5.28	5.41	20.8215	32.2226	18.2522	26.5382	36.7583	38.3193	35.0174	38.8542	42.5179	TRUE	23.7654	33.872	0.701625	-1.42526	0.148923	0.371291	33.872	23.7654	1.42526	1.42526	0.148923	0.371291	23.7654	38.7965	0.612566	-1.63248	0.0353193	0.229857	38.7965	23.7654	1.63248	1.63248	0.0353193	0.229857	33.872	38.7965	0.873067	-1.14539	0.314228	0.513988
17225815	8.83	8.79	8.85	8.7	8.75	8.88	8.94	9.04	8.9	455.087	442.643	461.44	415.873	430.539	471.136	491.143	526.394	477.713	TRUE	453.057	439.183	1.03159	1.03159	0.470501	0.485189	439.183	453.057	0.969377	-1.03159	0.470501	0.485189	453.057	498.417	0.908992	-1.10012	0.043212	0.242814	498.417	453.057	1.10012	1.10012	0.043212	0.242814	439.183	498.417	0.881156	-1.13487	0.0545022	0.503727
17225829	4.71	4.55	4.66	4.8	4.73	4.87	4.59	4.26	4.61	26.1729	23.4254	25.2813	27.8576	26.5382	29.2426	24.0839	19.1597	24.4201	TRUE	24.9599	27.8795	0.895277	-1.11697	0.0602766	0.329775	27.8795	24.9599	1.11697	1.11697	0.0602766	0.329775	24.9599	22.5546	1.10664	1.10664	0.270579	0.345618	22.5546	24.9599	0.903635	-1.10664	0.270579	0.345618	27.8795	22.5546	1.23609	1.23609	0.0465783	0.503727
17225888	10.16	10.22	10.23	10.24	10.17	10.35	10.24	10.3	10.24	1144.1	1192.69	1200.98	1209.34	1152.06	1305.15	1209.34	1260.69	1209.34	TRUE	1179.26	1222.18	0.964879	-1.0364	0.422187	0.468478	1222.18	1179.26	1.0364	1.0364	0.422187	0.468478	1179.26	1226.45	0.961517	-1.04002	0.12808	0.288766	1226.45	1179.26	1.04002	1.04002	0.12808	0.288766	1222.18	1226.45	0.996516	-1.0035	0.933106	0.699264
17225893	10.24	10.09	10.16	9.97	9.93	9.86	10.03	9.91	9.95	1209.34	1089.92	1144.1	1002.93	975.501	929.3	1045.52	962.071	989.119	TRUE	1147.78	969.242	1.18421	1.18421	0.0117743	0.219423	969.242	1147.78	0.844446	-1.18421	0.0117743	0.219423	1147.78	998.902	1.14905	1.14905	0.0246037	0.208291	998.902	1147.78	0.870287	-1.14905	0.0246037	0.208291	969.242	998.902	0.970308	-1.0306	0.414981	0.540159
17225929	10.64	10.63	10.64	10.58	10.6	10.63	10.7	10.76	10.64	1595.73	1584.71	1595.73	1530.73	1552.09	1584.71	1663.49	1734.13	1595.73	TRUE	1592.05	1555.84	1.02328	1.02328	0.0879837	0.355046	1555.84	1592.05	0.977254	-1.02328	0.0879837	0.355046	1592.05	1664.45	0.956504	-1.04547	0.145515	0.294793	1664.45	1592.05	1.04547	1.04547	0.145515	0.294793	1555.84	1664.45	0.934747	-1.06981	0.0646654	0.503727
17225969	4.67	4.79	4.79	4.79	4.79	4.62	4.76	4.82	5.39	25.4572	27.6652	27.6652	27.6652	27.6652	24.59	27.0958	28.2465	41.9326	TRUE	26.9292	26.6401	1.01085	1.01085	0.830059	0.592034	26.6401	26.9292	0.989266	-1.01085	0.830059	0.592034	26.9292	32.425	0.830507	-1.20408	0.318004	0.362825	32.425	26.9292	1.20408	1.20408	0.318004	0.362825	26.6401	32.425	0.821593	-1.21715	0.300981	0.511217
17225978	4.49	4.64	4.73	4.37	3.84	4.54	4.46	4.75	4.47	22.4711	24.9333	26.5382	20.6776	14.3204	23.2636	22.0087	26.9087	22.1618	TRUE	24.6475	19.4205	1.26915	1.26915	0.146717	0.370447	19.4205	24.6475	0.78793	-1.26915	0.146717	0.370447	24.6475	23.693	1.04029	1.04029	0.657539	0.482064	23.693	24.6475	0.961274	-1.04029	0.657539	0.482064	19.4205	23.693	0.819673	-1.22	0.24096	0.5066
17225986	4.13	4.36	4.21	4.43	4.36	4.07	4.18	4.34	4.59	17.5087	20.5348	18.507	21.5557	20.5348	16.7955	18.1261	20.2521	24.0839	TRUE	18.8502	19.6287	0.960339	-1.0413	0.670568	0.547624	19.6287	18.8502	1.0413	1.0413	0.670568	0.547624	18.8502	20.8207	0.905356	-1.10454	0.371021	0.380663	20.8207	18.8502	1.10454	1.10454	0.371021	0.380663	19.6287	20.8207	0.942747	-1.06073	0.626585	0.612748
17225999	9.96	9.87	9.85	9.7	9.66	9.93	9.79	9.71	9.69	995.999	935.763	922.88	831.746	809.002	975.501	885.286	837.532	826.001	TRUE	951.548	872.083	1.09112	1.09112	0.234282	0.40927	872.083	951.548	0.91649	-1.09112	0.234282	0.40927	951.548	849.606	1.11999	1.11999	0.0243776	0.208291	849.606	951.548	0.892868	-1.11999	0.0243776	0.208291	872.083	849.606	1.02646	1.02646	0.70468	0.636371
17226035	6.34	6.7	6.2	6.26	6.35	6.62	6.34	6.52	6.02	81.0084	103.968	73.5167	76.6386	81.5719	98.36	81.0084	91.7731	64.8934	TRUE	86.1645	85.5235	1.00749	1.00749	0.957395	0.62522	85.5235	86.1645	0.992561	-1.00749	0.957395	0.62522	86.1645	79.225	1.08759	1.08759	0.595202	0.462524	79.225	86.1645	0.919462	-1.08759	0.595202	0.462524	85.5235	79.225	1.0795	1.0795	0.570654	0.594719
17226039	4.59	4.7	4.55	4.58	4.59	4.59	4.59	4.65	4.51	24.0839	25.9921	23.4254	23.9176	24.0839	24.0839	24.0839	25.1067	22.7848	TRUE	24.5005	24.0285	1.01964	1.01964	0.573833	0.518699	24.0285	24.5005	0.980736	-1.01964	0.573833	0.518699	24.5005	23.9918	1.0212	1.0212	0.6447	0.478543	23.9918	24.5005	0.979239	-1.0212	0.6447	0.478543	24.0285	23.9918	1.00153	1.00153	0.959217	0.70582
17226043	9.34	9.38	9.41	9.36	9.42	9.44	9.4	9.44	9.63	648.067	666.287	680.287	657.114	685.019	694.581	675.588	694.581	792.353	TRUE	664.881	678.905	0.979343	-1.02109	0.39134	0.457197	678.905	664.881	1.02109	1.02109	0.39134	0.457197	664.881	720.841	0.922368	-1.08417	0.208498	0.322319	720.841	664.881	1.08417	1.08417	0.208498	0.322319	678.905	720.841	0.941823	-1.06177	0.330352	0.516076
17226049	9.89	9.79	9.84	9.95	9.89	9.95	9.9	9.83	9.88	948.826	885.286	916.506	989.119	948.826	989.119	955.426	910.175	942.272	TRUE	916.873	975.688	0.939719	-1.06415	0.0608745	0.329775	975.688	916.873	1.06415	1.06415	0.0608745	0.329775	916.873	935.958	0.979609	-1.02082	0.44854	0.411313	935.958	916.873	1.02082	1.02082	0.44854	0.411313	975.688	935.958	1.04245	1.04245	0.104702	0.503727
17226062	9.87	9.85	9.92	9.83	9.85	9.89	9.9	9.89	10.12	935.763	922.88	968.763	910.175	922.88	948.826	955.426	948.826	1112.82	TRUE	942.469	927.294	1.01636	1.01636	0.441422	0.474599	927.294	942.469	0.983899	-1.01636	0.441422	0.474599	942.469	1005.69	0.937137	-1.06708	0.316805	0.362458	1005.69	942.469	1.06708	1.06708	0.316805	0.362458	927.294	1005.69	0.922048	-1.08454	0.225725	0.5066
17226125	4.15	4.2	4.25	4.2	4.56	4.08	4.12	4.24	4.18	17.7531	18.3792	19.0273	18.3792	23.5883	16.9123	17.3878	18.8959	18.1261	TRUE	18.3865	19.6266	0.936818	-1.06744	0.579429	0.520567	19.6266	18.3865	1.06744	1.06744	0.579429	0.520567	18.3865	18.1366	1.01378	1.01378	0.683664	0.489867	18.1366	18.3865	0.986406	-1.01378	0.683664	0.489867	19.6266	18.1366	1.08215	1.08215	0.511821	0.573888
17226142	8.26	8.15	8.29	8.17	8.06	8.18	8.1	7.89	8.15	306.555	284.05	312.996	288.015	266.871	290.018	274.374	237.207	284.05	TRUE	301.2	281.635	1.06947	1.06947	0.163563	0.377312	281.635	301.2	0.935042	-1.06947	0.163563	0.377312	301.2	265.21	1.1357	1.1357	0.0982476	0.283727	265.21	301.2	0.880511	-1.1357	0.0982476	0.283727	281.635	265.21	1.06193	1.06193	0.364887	0.523826
17226155	10.15	10.13	10.1	10.07	10.1	10.16	10.1	10.02	9.95	1136.2	1120.56	1097.5	1074.91	1097.5	1144.1	1097.5	1038.29	989.119	TRUE	1118.08	1105.5	1.01138	1.01138	0.617391	0.531967	1105.5	1118.08	0.988747	-1.01138	0.617391	0.531967	1118.08	1041.64	1.07339	1.07339	0.0832412	0.276594	1041.64	1118.08	0.931626	-1.07339	0.0832412	0.276594	1105.5	1041.64	1.06131	1.06131	0.162634	0.503727
17226164	4.53	5.31	4.52	4.48	4.94	4.67	4.66	5.24	4.88	23.1029	39.6706	22.9433	22.3159	30.6965	25.4572	25.2813	37.7918	29.446	TRUE	28.5723	26.1565	1.09236	1.09236	0.710696	0.558566	26.1565	28.5723	0.915451	-1.09236	0.710696	0.558566	28.5723	30.8397	0.926477	-1.07936	0.750557	0.510146	30.8397	28.5723	1.07936	1.07936	0.750557	0.510146	26.1565	30.8397	0.848144	-1.17904	0.348728	0.522351
17226166	5.49	5.49	5.49	5.61	5.54	5.46	5.48	5.49	5.27	44.9422	44.9422	44.9422	48.8403	46.5271	44.0173	44.6318	44.9422	38.5859	TRUE	44.9422	46.4616	0.967299	-1.03381	0.336597	0.443263	46.4616	44.9422	1.03381	1.03381	0.336597	0.443263	44.9422	42.72	1.05202	1.05202	0.343261	0.373817	42.72	44.9422	0.950553	-1.05202	0.343261	0.373817	46.4616	42.72	1.08758	1.08758	0.207944	0.5066
17226170	4.27	4.31	4.33	4.27	3.91	4.27	4.41	4.27	4.19	19.2929	19.8353	20.1122	19.2929	15.0324	19.2929	21.259	19.2929	18.2522	TRUE	19.7468	17.8727	1.10486	1.10486	0.263122	0.416055	17.8727	19.7468	0.905094	-1.10486	0.263122	0.416055	19.7468	19.6014	1.00742	1.00742	0.881252	0.546758	19.6014	19.7468	0.992634	-1.00742	0.881252	0.546758	17.8727	19.6014	0.911811	-1.09672	0.35949	0.523826
17226189	5.7	5.46	5.3	5.46	5.72	5.45	5.4	5.44	5.56	51.9842	44.0173	39.3966	44.0173	52.7098	43.7133	42.2243	43.4113	47.1766	TRUE	45.1327	46.8135	0.964096	-1.03724	0.739399	0.565917	46.8135	45.1327	1.03724	1.03724	0.739399	0.565917	45.1327	44.2707	1.01947	1.01947	0.838651	0.535642	44.2707	45.1327	0.980901	-1.01947	0.838651	0.535642	46.8135	44.2707	1.05744	1.05744	0.484681	0.563935
17226194	10.27	10.31	10.34	10.34	10.41	10.44	10.36	10.43	10.24	1234.75	1269.46	1296.13	1296.13	1360.57	1389.16	1314.23	1379.57	1209.34	TRUE	1266.78	1348.62	0.939314	-1.06461	0.0668492	0.337954	1348.62	1266.78	1.06461	1.06461	0.0668492	0.337954	1266.78	1301.04	0.973665	-1.02705	0.550832	0.4474	1301.04	1266.78	1.02705	1.02705	0.550832	0.4474	1348.62	1301.04	1.03657	1.03657	0.448628	0.551628
17226203	6.69	6.54	6.21	6.57	6.74	6.48	6.51	6.31	6.54	103.25	93.0542	74.028	95.0095	106.891	89.2636	91.1392	79.3413	93.0542	TRUE	90.1108	97.0548	0.928453	-1.07706	0.526177	0.502507	97.0548	90.1108	1.07706	1.07706	0.526177	0.502507	90.1108	87.8449	1.02579	1.02579	0.824583	0.531095	87.8449	90.1108	0.974854	-1.02579	0.824583	0.531095	97.0548	87.8449	1.10484	1.10484	0.243121	0.5066
17226232	8.63	8.49	8.63	8.55	8.52	8.66	8.63	8.65	8.86	396.177	359.538	396.177	374.806	367.093	404.501	396.177	401.707	464.65	TRUE	383.964	382.133	1.00479	1.00479	0.918041	0.614658	382.133	383.964	0.995233	-1.00479	0.918041	0.614658	383.964	420.845	0.912365	-1.09605	0.216094	0.326734	420.845	383.964	1.09605	1.09605	0.216094	0.326734	382.133	420.845	0.908015	-1.1013	0.192769	0.505662
17226263	8.64	8.72	8.62	8.54	8.63	8.55	8.63	8.48	8.71	398.932	421.679	393.44	372.217	396.177	374.806	396.177	357.054	418.766	TRUE	404.684	381.067	1.06198	1.06198	0.109339	0.361448	381.067	404.684	0.941641	-1.06198	0.109339	0.361448	404.684	390.666	1.03588	1.03588	0.521833	0.438803	390.666	404.684	0.965361	-1.03588	0.521833	0.438803	381.067	390.666	0.975429	-1.02519	0.649305	0.620174
17226297	5.76	5.48	5.58	5.42	5.07	5.62	5.16	5.18	5.42	54.1917	44.6318	47.8352	42.8137	33.5909	49.18	35.7532	36.2523	42.8137	TRUE	48.8862	41.8615	1.16781	1.16781	0.257658	0.414646	41.8615	48.8862	0.856305	-1.16781	0.257658	0.414646	48.8862	38.2731	1.2773	1.2773	0.0425592	0.242041	38.2731	48.8862	0.782901	-1.2773	0.0425592	0.242041	41.8615	38.2731	1.09376	1.09376	0.517741	0.575952
17226302	7.57	7.74	7.44	7.64	7.59	7.34	7.49	7.56	7.12	190.019	213.783	173.645	199.466	192.672	162.017	179.769	188.706	139.102	TRUE	192.482	184.718	1.04203	1.04203	0.6603	0.544826	184.718	192.482	0.959663	-1.04203	0.6603	0.544826	192.482	169.192	1.13765	1.13765	0.291939	0.353394	169.192	192.482	0.879003	-1.13765	0.291939	0.353394	184.718	169.192	1.09176	1.09176	0.462414	0.55641
17226313	4.35	4.38	4.35	4.37	4.37	4.36	4.25	4.19	4.32	20.393	20.8215	20.393	20.6776	20.6776	20.5348	19.0273	18.2522	19.9733	TRUE	20.5358	20.63	0.995432	-1.00459	0.565334	0.51636	20.63	20.5358	1.00459	1.00459	0.565334	0.51636	20.5358	19.0843	1.07606	1.07606	0.0486329	0.251335	19.0843	20.5358	0.929317	-1.07606	0.0486329	0.251335	20.63	19.0843	1.081	1.081	0.0365023	0.503727
17226346	8.45	8.45	8.45	8.45	8.45	8.46	8.45	8.3	8.48	349.706	349.706	349.706	349.706	349.706	352.139	349.706	315.173	357.054	TRUE	349.706	350.517	0.997687	-1.00232	0.373901	0.450288	350.517	349.706	1.00232	1.00232	0.373901	0.450288	349.706	340.645	1.0266	1.0266	0.521461	0.438671	340.645	349.706	0.974088	-1.0266	0.521461	0.438671	350.517	340.645	1.02898	1.02898	0.487902	0.565734
17226361	4.08	4.33	4.08	3.9	4.08	4.08	4.36	4.08	4.19	16.9123	20.1122	16.9123	14.9285	16.9123	16.9123	20.5348	16.9123	18.2522	TRUE	17.9789	16.251	1.10633	1.10633	0.240601	0.410444	16.251	17.9789	0.903893	-1.10633	0.240601	0.410444	17.9789	18.5664	0.968356	-1.03268	0.715624	0.500679	18.5664	17.9789	1.03268	1.03268	0.715624	0.500679	16.251	18.5664	0.875291	-1.14248	0.136956	0.503727
17226364	3.8	3.87	3.93	3.77	3.92	3.99	3.98	4.49	3.92	13.9288	14.6213	15.2422	13.6422	15.1369	15.8895	15.7797	22.4711	15.1369	TRUE	14.5974	14.8895	0.980384	-1.02001	0.720862	0.561116	14.8895	14.5974	1.02001	1.02001	0.720862	0.561116	14.5974	17.7959	0.820269	-1.21911	0.249385	0.337511	17.7959	14.5974	1.21911	1.21911	0.249385	0.337511	14.8895	17.7959	0.836682	-1.1952	0.298789	0.511131
17226369	9.9	9.95	9.9	9.82	9.89	9.8	9.89	10	9.8	955.426	989.119	955.426	903.888	948.826	891.444	948.826	1024	891.444	TRUE	966.657	914.719	1.05678	1.05678	0.0664069	0.337954	914.719	966.657	0.946271	-1.05678	0.0664069	0.337954	966.657	954.757	1.01246	1.01246	0.78084	0.518857	954.757	966.657	0.987689	-1.01246	0.78084	0.518857	914.719	954.757	0.958065	-1.04377	0.395981	0.533012
17226420	11.94	11.87	11.98	12	11.94	11.97	11.97	11.97	11.94	3929.15	3743.05	4039.61	4096	3929.15	4011.71	4011.71	4011.71	3929.15	TRUE	3903.94	4012.28	0.972996	-1.02775	0.335398	0.443107	4012.28	3903.94	1.02775	1.02775	0.335398	0.443107	3903.94	3984.19	0.979858	-1.02056	0.426733	0.402695	3984.19	3903.94	1.02056	1.02056	0.426733	0.402695	4012.28	3984.19	1.00705	1.00705	0.639147	0.616944
17226435	6.69	6.35	6.27	6.11	6.31	5.86	6.09	5.97	6.19	103.25	81.5719	77.1717	69.0706	79.3413	58.0812	68.1197	62.6829	73.0089	TRUE	87.3312	68.831	1.26878	1.26878	0.141883	0.36909	68.831	87.3312	0.788161	-1.26878	0.141883	0.36909	87.3312	67.9372	1.28547	1.28547	0.0870023	0.278836	67.9372	87.3312	0.777925	-1.28547	0.0870023	0.278836	68.831	67.9372	1.01316	1.01316	0.902113	0.693199
17226473	4.39	4.24	4.21	4.21	4.03	4.23	4.14	4.52	4.36	20.9663	18.8959	18.507	18.507	16.3362	18.7654	17.6305	22.9433	20.5348	TRUE	19.4564	17.8695	1.0888	1.0888	0.217197	0.400637	17.8695	19.4564	0.918439	-1.0888	0.217197	0.400637	19.4564	20.3695	0.955172	-1.04693	0.622643	0.472437	20.3695	19.4564	1.04693	1.04693	0.622643	0.472437	17.8695	20.3695	0.877267	-1.1399	0.219366	0.5066
17226489	4.26	4.26	4.21	4.1	4.26	4.24	4.39	4.35	4.26	19.1597	19.1597	18.507	17.1484	19.1597	18.8959	20.9663	20.393	19.1597	TRUE	18.9421	18.4013	1.02939	1.02939	0.463288	0.48311	18.4013	18.9421	0.97145	-1.02939	0.463288	0.48311	18.9421	20.173	0.938984	-1.06498	0.099304	0.28411	20.173	18.9421	1.06498	1.06498	0.099304	0.28411	18.4013	20.173	0.912176	-1.09628	0.0985595	0.503727
17226499	8.02	8.02	7.95	7.79	7.74	7.68	7.77	7.77	7.72	259.574	259.574	247.28	221.322	213.783	205.074	218.275	218.275	210.839	TRUE	255.476	213.393	1.19721	1.19721	0.00250672	0.151091	213.393	255.476	0.835276	-1.19721	0.00250672	0.151091	255.476	215.796	1.18388	1.18388	0.00115844	0.102529	215.796	255.476	0.844684	-1.18388	0.00115844	0.102529	213.393	215.796	0.988862	-1.01126	0.674187	0.627229
17226531	4.72	4.22	4.41	4.77	4.38	4.37	4.47	4.22	4.41	26.3549	18.6357	21.259	27.2843	20.8215	20.6776	22.1618	18.6357	21.259	TRUE	22.0832	22.9278	0.963163	-1.03825	0.801465	0.583914	22.9278	22.0832	1.03825	1.03825	0.801465	0.583914	22.0832	20.6855	1.06757	1.06757	0.606023	0.466677	20.6855	22.0832	0.936707	-1.06757	0.606023	0.466677	22.9278	20.6855	1.1084	1.1084	0.406896	0.537272
17226550	10.19	10.24	10.31	10.19	10.14	10.25	10.12	10.17	10.19	1168.14	1209.34	1269.46	1168.14	1128.35	1217.75	1112.82	1152.06	1168.14	TRUE	1215.65	1171.41	1.03776	1.03776	0.321897	0.43885	1171.41	1215.65	0.963614	-1.03776	0.321897	0.43885	1215.65	1144.34	1.06231	1.06231	0.101775	0.284507	1144.34	1215.65	0.941342	-1.06231	0.101775	0.284507	1171.41	1144.34	1.02366	1.02366	0.426774	0.544479
17226572	10.66	10.58	10.7	10.69	10.69	10.72	10.73	10.69	10.72	1618	1530.73	1663.49	1652	1652	1686.71	1698.45	1652	1686.71	TRUE	1604.07	1663.57	0.964234	-1.03709	0.216998	0.400637	1663.57	1604.07	1.03709	1.03709	0.216998	0.400637	1604.07	1679.05	0.955344	-1.04674	0.144175	0.294653	1679.05	1604.07	1.04674	1.04674	0.144175	0.294653	1663.57	1679.05	0.99078	-1.00931	0.441026	0.548989
17226593	4.79	4.79	4.63	4.79	4.79	4.79	4.86	4.79	4.79	27.6652	27.6652	24.761	27.6652	27.6652	27.6652	29.0406	27.6652	27.6652	TRUE	26.6971	27.6652	0.965008	-1.03626	0.373901	0.450288	27.6652	26.6971	1.03626	1.03626	0.373901	0.450288	26.6971	28.1237	0.949277	-1.05343	0.253749	0.33862	28.1237	26.6971	1.05343	1.05343	0.253749	0.33862	27.6652	28.1237	0.983698	-1.01657	0.373901	0.523826
17226618	5.71	5.79	5.66	5.47	5.62	5.44	5.53	5.23	5.89	52.3457	55.3304	50.5626	44.3235	49.18	43.4113	46.2057	37.5307	59.3016	TRUE	52.7463	45.6383	1.15575	1.15575	0.0350062	0.290937	45.6383	52.7463	0.865242	-1.15575	0.0350062	0.290937	52.7463	47.6794	1.10627	1.10627	0.477877	0.422635	47.6794	52.7463	0.903938	-1.10627	0.477877	0.422635	45.6383	47.6794	0.957192	-1.04472	0.771775	0.657005
17226622	7.94	7.78	8.17	7.7	7.69	7.8	7.68	7.4	7.74	245.572	219.793	288.015	207.937	206.5	222.861	205.074	168.897	213.783	TRUE	251.126	212.433	1.18215	1.18215	0.133048	0.366178	212.433	251.126	0.845919	-1.18215	0.133048	0.366178	251.126	195.918	1.28179	1.28179	0.0844388	0.277646	195.918	251.126	0.780156	-1.28179	0.0844388	0.277646	212.433	195.918	1.08429	1.08429	0.324227	0.515758
17226676	7.2	7.13	7.22	7.13	7.14	7.18	7.09	7.12	7.18	147.033	140.07	149.086	140.07	141.044	145.009	136.239	139.102	145.009	TRUE	145.396	142.041	1.02362	1.02362	0.342535	0.445039	142.041	145.396	0.976922	-1.02362	0.342535	0.445039	145.396	140.117	1.03768	1.03768	0.232603	0.333148	140.117	145.396	0.963689	-1.03768	0.232603	0.333148	142.041	140.117	1.01373	1.01373	0.555122	0.58957
17226728	4.67	4.4	4.48	4.38	4.39	4.4	4.66	4.4	4.35	25.4572	21.1121	22.3159	20.8215	20.9663	21.1121	25.2813	21.1121	20.393	TRUE	22.9617	20.9666	1.09516	1.09516	0.19907	0.391879	20.9666	22.9617	0.913112	-1.09516	0.19907	0.391879	22.9617	22.2621	1.03143	1.03143	0.744118	0.508403	22.2621	22.9617	0.969532	-1.03143	0.744118	0.508403	20.9666	22.2621	0.941807	-1.06179	0.443756	0.550084
17226736	10.86	10.8	10.78	10.83	10.78	10.77	10.79	10.69	10.62	1858.6	1782.89	1758.34	1820.35	1758.34	1746.2	1770.57	1652	1573.76	TRUE	1799.94	1774.96	1.01407	1.01407	0.546001	0.509172	1774.96	1799.94	0.986122	-1.01407	0.546001	0.509172	1799.94	1665.44	1.08076	1.08076	0.106089	0.285931	1665.44	1799.94	0.925277	-1.08076	0.106089	0.285931	1774.96	1665.44	1.06576	1.06576	0.150292	0.503727
17226748	4.7	4.48	4.03	4.95	4.21	4.19	4.78	4.58	5.05	25.9921	22.3159	16.3362	30.91	18.507	18.2522	27.4741	23.9176	33.1285	TRUE	21.5481	22.5564	0.955297	-1.04679	0.851091	0.597781	22.5564	21.5481	1.04679	1.04679	0.851091	0.597781	21.5481	28.1734	0.764837	-1.30747	0.1635	0.302466	28.1734	21.5481	1.30747	1.30747	0.1635	0.302466	22.5564	28.1734	0.800628	-1.24902	0.321083	0.515003
17226752	8.2	7.9	7.7	7.67	7.61	7.63	7.62	7.5	7.44	294.067	238.856	207.937	203.657	195.361	198.088	196.72	181.019	173.645	TRUE	246.953	199.036	1.24075	1.24075	0.13125	0.364996	199.036	246.953	0.805965	-1.24075	0.13125	0.364996	246.953	183.795	1.34364	1.34364	0.0727287	0.270094	183.795	246.953	0.74425	-1.34364	0.0727287	0.270094	199.036	183.795	1.08292	1.08292	0.102684	0.503727
17226757	6.02	5.8	5.74	5.76	5.9	5.75	5.66	5.69	5.85	64.8934	55.7152	53.4456	54.1917	59.7141	53.8174	50.5626	51.6251	57.68	TRUE	58.0181	55.9077	1.03775	1.03775	0.624439	0.533809	55.9077	58.0181	0.963626	-1.03775	0.624439	0.533809	58.0181	53.2892	1.08874	1.08874	0.317345	0.362641	53.2892	58.0181	0.918494	-1.08874	0.317345	0.362641	55.9077	53.2892	1.04914	1.04914	0.421079	0.542136
17226771	9.38	9.51	9.41	9.1	9.26	9.31	9.21	9.16	9.23	666.287	729.114	680.287	548.748	613.109	634.73	592.224	572.051	600.491	TRUE	691.896	598.862	1.15535	1.15535	0.0441358	0.310556	598.862	691.896	0.865538	-1.15535	0.0441358	0.310556	691.896	588.256	1.17618	1.17618	0.00762388	0.168009	588.256	691.896	0.850208	-1.17618	0.00762388	0.168009	598.862	588.256	1.01803	1.01803	0.716139	0.640597
17226798	9.94	9.94	9.88	9.96	9.93	10.02	10.03	9.97	10.06	982.286	982.286	942.272	995.999	975.501	1038.29	1045.52	1002.93	1067.48	TRUE	968.948	1003.26	0.965795	-1.03542	0.206694	0.393712	1003.26	968.948	1.03542	1.03542	0.206694	0.393712	968.948	1038.64	0.932899	-1.07193	0.0396505	0.237583	1038.64	968.948	1.07193	1.07193	0.0396505	0.237583	1003.26	1038.64	0.965938	-1.03526	0.252407	0.5066
17226829	5.91	5.91	5.91	6	5.82	5.75	5.92	5.93	5.92	60.1295	60.1295	60.1295	64	56.493	53.8174	60.5477	60.9688	60.5477	TRUE	60.1295	58.1035	1.03487	1.03487	0.542576	0.508275	58.1035	60.1295	0.966306	-1.03487	0.542576	0.508275	60.1295	60.6881	0.990795	-1.00929	0.016411	0.187364	60.6881	60.1295	1.00929	1.00929	0.016411	0.187364	58.1035	60.6881	0.957411	-1.04448	0.444629	0.550344
17226847	10.3	10.25	10.27	10.34	10.34	10.24	10.25	10.34	10.25	1260.69	1217.75	1234.75	1296.13	1296.13	1209.34	1217.75	1296.13	1217.75	TRUE	1237.73	1267.2	0.976742	-1.02381	0.402588	0.46084	1267.2	1237.73	1.02381	1.02381	0.402588	0.46084	1237.73	1243.88	0.995057	-1.00497	0.842255	0.536605	1243.88	1237.73	1.00497	1.00497	0.842255	0.536605	1267.2	1243.88	1.01875	1.01875	0.581864	0.598199
17226867	4.57	4.58	4.74	4.56	4.51	4.99	4.58	4.6	4.9	23.7524	23.9176	26.7228	23.5883	22.7848	31.779	23.9176	24.2515	29.8571	TRUE	24.7976	26.0507	0.951898	-1.05053	0.700482	0.555727	26.0507	24.7976	1.05053	1.05053	0.700482	0.555727	24.7976	26.0087	0.953434	-1.04884	0.603988	0.465988	26.0087	24.7976	1.04884	1.04884	0.603988	0.465988	26.0507	26.0087	1.00161	1.00161	0.990898	0.712991
17226870	4.58	4.58	4.58	4.61	4.53	4.45	4.59	4.75	4.58	23.9176	23.9176	23.9176	24.4201	23.1029	21.8566	24.0839	26.9087	23.9176	TRUE	23.9176	23.1266	1.0342	1.0342	0.345369	0.446736	23.1266	23.9176	0.966927	-1.0342	0.345369	0.446736	23.9176	24.9701	0.95785	-1.044	0.339143	0.371886	24.9701	23.9176	1.044	1.044	0.339143	0.371886	23.1266	24.9701	0.926171	-1.07971	0.205446	0.5066
17226888	4.83	4.96	4.87	4.86	4.88	4.87	4.74	4.89	4.87	28.443	31.125	29.2426	29.0406	29.446	29.2426	26.7228	29.6508	29.2426	TRUE	29.6035	29.2431	1.01233	1.01233	0.676977	0.549355	29.2431	29.6035	0.987825	-1.01233	0.676977	0.549355	29.6035	28.5387	1.03731	1.03731	0.42946	0.403826	28.5387	29.6035	0.964033	-1.03731	0.42946	0.403826	29.2431	28.5387	1.02468	1.02468	0.487947	0.565736
17226916	4.7	4.7	4.41	4.61	4.77	4.63	4.7	4.84	4.82	25.9921	25.9921	21.259	24.4201	27.2843	24.761	25.9921	28.6408	28.2465	TRUE	24.4144	25.4885	0.957858	-1.044	0.586401	0.522801	25.4885	24.4144	1.044	1.044	0.586401	0.522801	24.4144	27.6265	0.883732	-1.13157	0.14554	0.294793	27.6265	24.4144	1.13157	1.13157	0.14554	0.294793	25.4885	27.6265	0.922612	-1.08388	0.155457	0.503727
17226953	8.48	8.49	8.54	8.34	8.4	8.46	8.56	8.44	8.54	357.054	359.538	372.217	324.034	337.794	352.139	377.413	347.291	372.217	TRUE	362.936	337.989	1.07381	1.07381	0.0563176	0.327933	337.989	362.936	0.931262	-1.07381	0.0563176	0.327933	362.936	365.64	0.992605	-1.00745	0.807982	0.526264	365.64	362.936	1.00745	1.00745	0.807982	0.526264	337.989	365.64	0.924375	-1.08181	0.0885324	0.503727
17226969	4.74	4.73	4.64	5.01	4.73	4.73	4.74	4.73	4.73	26.7228	26.5382	24.9333	32.2226	26.5382	26.5382	26.7228	26.5382	26.5382	TRUE	26.0648	28.433	0.916708	-1.09086	0.297329	0.429478	28.433	26.0648	1.09086	1.09086	0.297329	0.429478	26.0648	26.5998	0.979888	-1.02053	0.402271	0.393048	26.5998	26.0648	1.02053	1.02053	0.402271	0.393048	28.433	26.5998	1.06892	1.06892	0.388296	0.529961
17226974	9.3	9.37	9.31	9.41	9.47	9.5	9.41	9.53	9.4	630.346	661.685	634.73	680.287	709.176	724.077	680.287	739.292	675.588	TRUE	642.254	704.514	0.911627	-1.09694	0.0182695	0.250029	704.514	642.254	1.09694	1.09694	0.0182695	0.250029	642.254	698.389	0.919622	-1.0874	0.0688728	0.268205	698.389	642.254	1.0874	1.0874	0.0688728	0.268205	704.514	698.389	1.00877	1.00877	0.812633	0.669228
17226991	9.17	9.19	9.22	9.28	9.16	9.16	9.19	9.25	9.19	576.03	584.071	596.344	621.668	572.051	572.051	584.071	608.874	584.071	TRUE	585.482	588.59	0.994719	-1.00531	0.868111	0.601817	588.59	585.482	1.00531	1.00531	0.868111	0.601817	585.482	592.339	0.988424	-1.01171	0.536753	0.443352	592.339	585.482	1.01171	1.01171	0.536753	0.443352	588.59	592.339	0.993671	-1.00637	0.849232	0.67923
17227003	10	9.94	10.11	10.06	10.04	10.06	10.06	10.15	10.29	1024	982.286	1105.13	1067.48	1052.79	1067.48	1067.48	1136.2	1251.98	TRUE	1037.14	1062.59	0.976051	-1.02454	0.522964	0.500898	1062.59	1037.14	1.02454	1.02454	0.522964	0.500898	1037.14	1151.89	0.900381	-1.11064	0.151285	0.29574	1151.89	1037.14	1.11064	1.11064	0.151285	0.29574	1062.59	1151.89	0.922472	-1.08404	0.173877	0.503727
17227023	9.69	9.68	9.71	9.57	9.51	9.73	9.71	9.71	9.97	826.001	820.296	837.532	760.076	729.114	849.223	837.532	837.532	1002.93	TRUE	827.943	779.471	1.06219	1.06219	0.253338	0.413462	779.471	827.943	0.941455	-1.06219	0.253338	0.413462	827.943	892.663	0.927497	-1.07817	0.307317	0.35889	892.663	827.943	1.07817	1.07817	0.307317	0.35889	779.471	892.663	0.873197	-1.14522	0.16073	0.503727
17227025	4.13	4.13	4.09	4.37	4.21	4.13	4.25	3.84	4.05	17.5087	17.5087	17.0299	20.6776	18.507	17.5087	19.0273	14.3204	16.5642	TRUE	17.3491	18.8978	0.91805	-1.08927	0.178016	0.385047	18.8978	17.3491	1.08927	1.08927	0.178016	0.385047	17.3491	16.6373	1.04278	1.04278	0.630461	0.474707	16.6373	17.3491	0.958973	-1.04278	0.630461	0.474707	18.8978	16.6373	1.13587	1.13587	0.242565	0.5066
17227037	5.81	5.91	5.62	6.15	6.15	6.21	6.23	6.36	6.65	56.1028	60.1295	49.18	71.0124	71.0124	74.028	75.0614	82.1393	100.427	TRUE	55.1374	72.0176	0.76561	-1.30615	0.00730138	0.190047	72.0176	55.1374	1.30615	1.30615	0.00730138	0.190047	55.1374	85.8758	0.64206	-1.55749	0.0200155	0.196569	85.8758	55.1374	1.55749	1.55749	0.0200155	0.196569	72.0176	85.8758	0.838625	-1.19243	0.143238	0.503727
17227077	5.62	5.49	5.65	5.45	5.61	5.8	5.62	6.05	5.8	49.18	44.9422	50.2134	43.7133	48.8403	55.7152	49.18	66.257	55.7152	TRUE	48.1119	49.4229	0.973473	-1.02725	0.749511	0.56964	49.4229	48.1119	1.02725	1.02725	0.749511	0.56964	48.1119	57.0507	0.843317	-1.18579	0.162576	0.301897	57.0507	48.1119	1.18579	1.18579	0.162576	0.301897	49.4229	57.0507	0.866298	-1.15434	0.277218	0.5066
17227083	4.58	4.49	4.37	4.36	4.21	4.37	4.57	4.19	4.09	23.9176	22.4711	20.6776	20.5348	18.507	20.6776	23.7524	18.2522	17.0299	TRUE	22.3555	19.9065	1.12302	1.12302	0.10451	0.359711	19.9065	22.3555	0.890454	-1.12302	0.10451	0.359711	22.3555	19.6782	1.13605	1.13605	0.303569	0.357486	19.6782	22.3555	0.880241	-1.13605	0.303569	0.357486	19.9065	19.6782	1.0116	1.0116	0.921738	0.697559
17227086	4.9	5.21	5.07	5.17	5.35	4.93	4.95	4.89	4.9	29.8571	37.014	33.5909	36.0019	40.7859	30.4844	30.91	29.6508	29.8571	TRUE	33.4873	35.7574	0.936515	-1.06779	0.564971	0.516173	35.7574	33.4873	1.06779	1.06779	0.564971	0.516173	33.4873	30.1393	1.11109	1.11109	0.186616	0.311909	30.1393	33.4873	0.90002	-1.11109	0.186616	0.311909	35.7574	30.1393	1.18641	1.18641	0.134578	0.503727
17227089	9.5	9.47	9.5	9.5	9.55	9.52	9.55	9.49	9.54	724.077	709.176	724.077	724.077	749.612	734.185	749.612	719.076	744.434	TRUE	719.11	735.958	0.977108	-1.02343	0.132346	0.365971	735.958	719.11	1.02343	1.02343	0.132346	0.365971	719.11	737.707	0.974791	-1.02586	0.15608	0.29842	737.707	719.11	1.02586	1.02586	0.15608	0.29842	735.958	737.707	0.997629	-1.00238	0.891214	0.690726
17227094	4.58	4.58	4.33	4.49	4.58	4.65	4.67	4.35	4.98	23.9176	23.9176	20.1122	22.4711	23.9176	25.1067	25.4572	20.393	31.5594	TRUE	22.6491	23.8318	0.950374	-1.05222	0.468925	0.484966	23.8318	22.6491	1.05222	1.05222	0.468925	0.484966	22.6491	25.8032	0.877765	-1.13926	0.414592	0.397712	25.8032	22.6491	1.13926	1.13926	0.414592	0.397712	23.8318	25.8032	0.923599	-1.08272	0.584259	0.598899
17227103	4.18	4.48	3.99	3.97	4.18	4.66	4.18	3.97	4.48	18.1261	22.3159	15.8895	15.6707	18.1261	25.2813	18.1261	15.6707	22.3159	TRUE	18.7772	19.6927	0.953508	-1.04876	0.803477	0.584374	19.6927	18.7772	1.04876	1.04876	0.803477	0.584374	18.7772	18.7043	1.0039	1.0039	0.979777	0.573123	18.7043	18.7772	0.996117	-1.0039	0.979777	0.573123	19.6927	18.7043	1.05285	1.05285	0.790167	0.662702
17227138	10.21	10.24	10.2	10.21	10.21	10.25	10.21	10.24	10.14	1184.45	1209.34	1176.27	1184.45	1184.45	1217.75	1184.45	1209.34	1128.35	TRUE	1190.02	1195.55	0.995374	-1.00465	0.729351	0.563089	1195.55	1190.02	1.00465	1.00465	0.729351	0.563089	1190.02	1174.05	1.0136	1.0136	0.571275	0.454784	1174.05	1190.02	0.986578	-1.0136	0.571275	0.454784	1195.55	1174.05	1.01832	1.01832	0.461021	0.555995
17227157	4.68	4.31	4.44	4.82	4.52	4.63	4.22	4.75	4.58	25.6342	19.8353	21.7057	28.2465	22.9433	24.761	18.6357	26.9087	23.9176	TRUE	22.3917	25.3169	0.884457	-1.13064	0.274305	0.420375	25.3169	22.3917	1.13064	1.13064	0.274305	0.420375	22.3917	23.154	0.967079	-1.03404	0.809563	0.526604	23.154	22.3917	1.03404	1.03404	0.809563	0.526604	25.3169	23.154	1.09342	1.09342	0.493817	0.567912
17227160	6.89	6.88	6.88	6.88	6.9	6.85	6.88	6.86	6.88	118.603	117.784	117.784	117.784	119.428	115.36	117.784	116.162	117.784	TRUE	118.057	117.524	1.00454	1.00454	0.682987	0.550901	117.524	118.057	0.995485	-1.00454	0.682987	0.550901	118.057	117.243	1.00694	1.00694	0.250267	0.337785	117.243	118.057	0.993108	-1.00694	0.250267	0.337785	117.524	117.243	1.00239	1.00239	0.839583	0.676708
17227198	4.79	4.63	4.92	4.79	4.81	4.79	4.79	4.79	4.72	27.6652	24.761	30.2738	27.6652	28.0514	27.6652	27.6652	27.6652	26.3549	TRUE	27.5667	27.7939	0.991824	-1.00824	0.893758	0.608342	27.7939	27.5667	1.00824	1.00824	0.893758	0.608342	27.5667	27.2284	1.01242	1.01242	0.847667	0.538226	27.2284	27.5667	0.987729	-1.01242	0.847667	0.538226	27.7939	27.2284	1.02077	1.02077	0.282109	0.507499
17227221	4.95	4.98	4.94	5.14	4.94	4.68	4.77	4.93	4.87	30.91	31.5594	30.6965	35.261	30.6965	25.6342	27.2843	30.4844	29.2426	TRUE	31.0553	30.5306	1.01719	1.01719	0.860086	0.600406	30.5306	31.0553	0.983103	-1.01719	0.860086	0.600406	31.0553	29.0038	1.07073	1.07073	0.101156	0.28411	29.0038	31.0553	0.93394	-1.07073	0.101156	0.28411	30.5306	29.0038	1.05264	1.05264	0.630067	0.614307
17227259	4.34	4.36	4.57	4.67	4.18	4.39	4.2	4.49	4.36	20.2521	20.5348	23.7524	25.4572	18.1261	20.9663	18.3792	22.4711	20.5348	TRUE	21.5131	21.5165	0.99984	-1.00016	0.998931	0.63419	21.5165	21.5131	1.00016	1.00016	0.998931	0.63419	21.5131	20.4617	1.05138	1.05138	0.554043	0.448672	20.4617	21.5131	0.951128	-1.05138	0.554043	0.448672	21.5165	20.4617	1.05155	1.05155	0.68774	0.631725
17227261	4.24	4.34	4.19	4.23	4.23	4.26	4.08	4.62	4.26	18.8959	20.2521	18.2522	18.7654	18.7654	19.1597	16.9123	24.59	19.1597	TRUE	19.1334	18.8968	1.01252	1.01252	0.715174	0.559654	18.8968	19.1334	0.987634	-1.01252	0.715174	0.559654	19.1334	20.2207	0.946231	-1.05682	0.668169	0.485263	20.2207	19.1334	1.05682	1.05682	0.668169	0.485263	18.8968	20.2207	0.934529	-1.07006	0.593055	0.601756
17227278	9.25	9.26	9.25	9.27	9.17	9.25	9.16	9.34	9.26	608.874	613.109	608.874	617.374	576.03	608.874	572.051	648.067	613.109	TRUE	610.286	600.759	1.01586	1.01586	0.494401	0.492614	600.759	610.286	0.98439	-1.01586	0.494401	0.492614	610.286	611.076	0.998707	-1.00129	0.973088	0.571378	611.076	610.286	1.00129	1.00129	0.973088	0.571378	600.759	611.076	0.983117	-1.01717	0.704622	0.636371
17227297	10.02	9.94	10.02	9.94	9.94	10.01	9.93	9.81	9.89	1038.29	982.286	1038.29	982.286	982.286	1031.12	975.501	897.644	948.826	TRUE	1019.63	998.565	1.02109	1.02109	0.443095	0.474819	998.565	1019.63	0.979345	-1.02109	0.443095	0.474819	1019.63	940.657	1.08395	1.08395	0.0554188	0.255806	940.657	1019.63	0.922552	-1.08395	0.0554188	0.255806	998.565	940.657	1.06156	1.06156	0.107909	0.503727
17227311	8	8.04	8.12	8.12	8.08	7.95	7.92	7.96	7.65	256	263.197	278.204	278.204	270.597	247.28	242.191	249	200.854	TRUE	265.8	265.36	1.00166	1.00166	0.970973	0.629349	265.36	265.8	0.998344	-1.00166	0.970973	0.629349	265.8	230.681	1.15224	1.15224	0.0989786	0.28411	230.681	265.8	0.867874	-1.15224	0.0989786	0.28411	265.36	230.681	1.15033	1.15033	0.12146	0.503727
17227320	11.45	11.42	11.48	11.31	11.26	11.26	11.25	11.3	11.18	2797.65	2740.08	2856.44	2538.92	2452.44	2452.44	2435.5	2521.38	2320.15	TRUE	2798.05	2481.26	1.12767	1.12767	0.00201745	0.14817	2481.26	2798.05	0.886782	-1.12767	0.00201745	0.14817	2798.05	2425.68	1.15352	1.15352	0.00520947	0.148705	2425.68	2798.05	0.866915	-1.15352	0.00520947	0.148705	2481.26	2425.68	1.02292	1.02292	0.440875	0.548989
17227348	10.79	10.82	10.87	11.02	11.03	11.08	11.22	11.19	11.55	1770.57	1807.78	1871.53	2076.59	2091.03	2164.77	2385.37	2336.28	2998.45	TRUE	1816.62	2110.8	0.860634	-1.16193	0.00185221	0.14817	2110.8	1816.62	1.16193	1.16193	0.00185221	0.14817	1816.62	2573.37	0.705933	-1.41657	0.0244707	0.208291	2573.37	1816.62	1.41657	1.41657	0.0244707	0.208291	2110.8	2573.37	0.820247	-1.21914	0.0975486	0.503727
17227379	9.53	9.49	9.42	9.66	9.72	9.73	9.86	9.88	9.95	739.292	719.076	685.019	809.002	843.357	849.223	929.3	942.272	989.119	TRUE	714.462	833.861	0.856812	-1.16712	0.00410309	0.165646	833.861	714.462	1.16712	1.16712	0.00410309	0.165646	714.462	953.564	0.749255	-1.33466	0.000579555	0.0887579	953.564	714.462	1.33466	1.33466	0.000579555	0.0887579	833.861	953.564	0.874468	-1.14355	0.00560998	0.445377
17227401	4.12	4.17	4.17	4.17	4.12	4.17	4.17	4.23	4.33	17.3878	18.0009	18.0009	18.0009	17.3878	18.0009	18.0009	18.7654	20.1122	TRUE	17.7965	17.7965	1	1	1	0.63419	17.7965	17.7965	1	1	1	0.63419	17.7965	18.9595	0.938661	-1.06535	0.148151	0.295177	18.9595	17.7965	1.06535	1.06535	0.148151	0.295177	17.7965	18.9595	0.938661	-1.06535	0.148151	0.503727
17227436	4.82	4.75	4.76	5.01	4.7	4.82	4.76	4.76	4.72	28.2465	26.9087	27.0958	32.2226	25.9921	28.2465	27.0958	27.0958	26.3549	TRUE	27.417	28.8204	0.951306	-1.05119	0.494435	0.492614	28.8204	27.417	1.05119	1.05119	0.494435	0.492614	27.417	26.8489	1.02116	1.02116	0.307074	0.35889	26.8489	27.417	0.979278	-1.02116	0.307074	0.35889	28.8204	26.8489	1.07343	1.07343	0.343837	0.52076
17227464	4.8	4.78	4.74	4.83	4.72	4.62	4.54	4.74	4.77	27.8576	27.4741	26.7228	28.443	26.3549	24.59	23.2636	26.7228	27.2843	TRUE	27.3515	26.4626	1.03359	1.03359	0.487062	0.490402	26.4626	27.3515	0.967502	-1.03359	0.487062	0.490402	27.3515	25.7569	1.06191	1.06191	0.287416	0.351962	25.7569	27.3515	0.941699	-1.06191	0.287416	0.351962	26.4626	25.7569	1.0274	1.0274	0.695915	0.63422
17227483	9.95	9.94	9.93	9.93	9.84	9.95	10.01	10.01	10.25	989.119	982.286	975.501	975.501	916.506	989.119	1031.12	1031.12	1217.75	TRUE	982.302	960.375	1.02283	1.02283	0.387416	0.455693	960.375	982.302	0.977678	-1.02283	0.387416	0.455693	982.302	1093.33	0.898449	-1.11303	0.14947	0.295479	1093.33	982.302	1.11303	1.11303	0.14947	0.295479	960.375	1093.33	0.878394	-1.13844	0.11453	0.503727
17227505	4.82	4.86	4.99	4.92	4.82	4.76	4.76	4.78	4.82	28.2465	29.0406	31.779	30.2738	28.2465	27.0958	27.0958	27.4741	28.2465	TRUE	29.6887	28.5387	1.04029	1.04029	0.462578	0.482873	28.5387	29.6887	0.961266	-1.04029	0.462578	0.482873	29.6887	27.6055	1.07546	1.07546	0.136997	0.291888	27.6055	29.6887	0.929832	-1.07546	0.136997	0.291888	28.5387	27.6055	1.03381	1.03381	0.398683	0.533826
17227532	4.41	3.73	5	4.23	4.5	4.31	4.55	3.97	4.41	21.259	13.2691	32	18.7654	22.6274	19.8353	23.4254	15.6707	21.259	TRUE	22.176	20.4094	1.08656	1.08656	0.766063	0.574919	20.4094	22.176	0.920335	-1.08656	0.766063	0.574919	22.176	20.1184	1.10228	1.10228	0.744764	0.508611	20.1184	22.176	0.907212	-1.10228	0.744764	0.508611	20.4094	20.1184	1.01446	1.01446	0.915662	0.695664
17227570	10.99	10.89	10.87	10.86	10.81	10.84	10.86	10.78	10.83	2033.85	1897.65	1871.53	1858.6	1795.29	1833.01	1858.6	1758.34	1820.35	TRUE	1934.34	1828.97	1.05762	1.05762	0.120605	0.361955	1828.97	1934.34	0.945523	-1.05762	0.120605	0.361955	1934.34	1812.43	1.06727	1.06727	0.104215	0.285123	1812.43	1934.34	0.936974	-1.06727	0.104215	0.285123	1828.97	1812.43	1.00912	1.00912	0.656902	0.62155
17227606	7.8	7.65	7.7	7.83	7.74	7.41	7.4	7.58	7.24	222.861	200.854	207.937	227.544	213.783	170.072	168.897	191.341	151.167	TRUE	210.55	203.799	1.03313	1.03313	0.733642	0.564007	203.799	210.55	0.967936	-1.03313	0.733642	0.564007	210.55	170.468	1.23513	1.23513	0.0395024	0.237472	170.468	210.55	0.809632	-1.23513	0.0395024	0.237472	203.799	170.468	1.19553	1.19553	0.185374	0.503855
17227616	4.12	4.03	4.38	4.12	4.16	4.12	4.12	4.33	3.93	17.3878	16.3362	20.8215	17.3878	17.8766	17.3878	17.3878	20.1122	15.2422	TRUE	18.1818	17.5507	1.03596	1.03596	0.667653	0.547076	17.5507	18.1818	0.965289	-1.03596	0.667653	0.547076	18.1818	17.5807	1.03419	1.03419	0.773775	0.516611	17.5807	18.1818	0.966941	-1.03419	0.773775	0.516611	17.5507	17.5807	0.998292	-1.00171	0.984128	0.711433
17227729	9.41	9.42	9.49	9.48	9.46	9.52	9.51	9.49	9.63	680.287	685.019	719.076	714.109	704.277	734.185	729.114	719.076	792.353	TRUE	694.794	717.524	0.968322	-1.03271	0.205665	0.393287	717.524	694.794	1.03271	1.03271	0.205665	0.393287	694.794	746.848	0.930302	-1.07492	0.115717	0.286063	746.848	694.794	1.07492	1.07492	0.115717	0.286063	717.524	746.848	0.960737	-1.04087	0.298577	0.511131
17227753	8.95	9.15	9.06	8.73	8.85	8.9	9.07	9	9.03	494.559	568.1	533.742	424.612	461.44	477.713	537.455	512	522.758	TRUE	532.134	454.588	1.17058	1.17058	0.0425986	0.308701	454.588	532.134	0.854274	-1.17058	0.0425986	0.308701	532.134	524.071	1.01538	1.01538	0.738075	0.506855	524.071	532.134	0.984848	-1.01538	0.738075	0.506855	454.588	524.071	0.867417	-1.15285	0.0160769	0.503727
17227764	8.16	8.1	8.17	8.13	8.3	8.14	8.04	8.34	8.11	286.026	274.374	288.015	280.139	315.173	282.088	263.197	324.034	276.282	TRUE	282.805	292.467	0.966964	-1.03416	0.470574	0.485211	292.467	282.805	1.03416	1.03416	0.470574	0.485211	282.805	287.838	0.982515	-1.0178	0.803894	0.525039	287.838	282.805	1.0178	1.0178	0.803894	0.525039	292.467	287.838	1.01608	1.01608	0.841536	0.677096
17227824	3.7	3.7	3.34	3.7	4.24	3.67	3.7	4.38	3.7	12.996	12.996	10.1261	12.996	18.8959	12.7286	12.996	20.8215	12.996	TRUE	12.0394	14.8735	0.809451	-1.2354	0.272362	0.419754	14.8735	12.0394	1.2354	1.2354	0.272362	0.419754	12.0394	15.6045	0.771532	-1.29612	0.268731	0.344766	15.6045	12.0394	1.29612	1.29612	0.268731	0.344766	14.8735	15.6045	0.953154	-1.04915	0.835278	0.675965
17227828	7.13	7.26	7.17	7.03	6.91	7	7.07	7.02	7.07	140.07	153.277	144.007	130.69	120.259	128	134.364	129.787	134.364	TRUE	145.785	126.316	1.15413	1.15413	0.0177535	0.246702	126.316	145.785	0.866456	-1.15413	0.0177535	0.246702	145.785	132.838	1.09746	1.09746	0.0368847	0.232568	132.838	145.785	0.911193	-1.09746	0.0368847	0.232568	126.316	132.838	0.950903	-1.05163	0.1341	0.503727
17227852	4.75	4.59	4.51	4.59	4.59	4.63	4.34	4.59	4.59	26.9087	24.0839	22.7848	24.0839	24.0839	24.761	20.2521	24.0839	24.0839	TRUE	24.5925	24.3096	1.01163	1.01163	0.830501	0.592189	24.3096	24.5925	0.988499	-1.01163	0.830501	0.592189	24.5925	22.8067	1.0783	1.0783	0.368736	0.380663	22.8067	24.5925	0.927384	-1.0783	0.368736	0.380663	24.3096	22.8067	1.0659	1.0659	0.311024	0.513535
17227872	8.09	7.97	8.09	8.13	8.14	8.29	8.12	7.99	7.89	272.479	250.732	272.479	280.139	282.088	312.996	278.204	254.232	237.207	TRUE	265.23	291.741	0.909128	-1.09996	0.108593	0.36085	291.741	265.23	1.09996	1.09996	0.108593	0.36085	265.23	256.547	1.03384	1.03384	0.566795	0.453038	256.547	265.23	0.967265	-1.03384	0.566795	0.453038	291.741	256.547	1.13718	1.13718	0.0921029	0.503727
17228021	4.38	4.35	4.61	3.97	4.05	4.15	4.39	3.68	4.42	20.8215	20.393	24.4201	15.6707	16.5642	17.7531	20.9663	12.8171	21.4068	TRUE	21.8782	16.6627	1.313	1.313	0.020963	0.26054	16.6627	21.8782	0.761612	-1.313	0.020963	0.26054	21.8782	18.3968	1.18924	1.18924	0.320253	0.363581	18.3968	21.8782	0.840871	-1.18924	0.320253	0.363581	16.6627	18.3968	0.905741	-1.10407	0.576661	0.59681
17228023	8.06	7.88	7.91	7.93	7.83	7.94	7.91	7.88	7.83	266.871	235.568	240.518	243.875	227.544	245.572	240.518	235.568	227.544	TRUE	247.652	238.997	1.03622	1.03622	0.485958	0.490376	238.997	247.652	0.96505	-1.03622	0.485958	0.490376	247.652	234.543	1.05589	1.05589	0.276977	0.34857	234.543	247.652	0.947066	-1.05589	0.276977	0.34857	238.997	234.543	1.01899	1.01899	0.552645	0.588317
17228046	9.97	9.93	10.12	9.95	10.01	10	9.96	10.01	10.1	1002.93	975.501	1112.82	989.119	1031.12	1024	995.999	1031.12	1097.5	TRUE	1030.41	1014.75	1.01544	1.01544	0.739293	0.565897	1014.75	1030.41	0.984795	-1.01544	0.739293	0.565897	1030.41	1041.54	0.989319	-1.0108	0.839359	0.535795	1041.54	1030.41	1.0108	1.0108	0.839359	0.535795	1014.75	1041.54	0.974277	-1.0264	0.45561	0.553758
17228057	10.96	10.89	10.9	10.96	10.96	11.09	10.96	10.86	11.19	1992	1897.65	1910.85	1992	1992	2179.83	1992	1858.6	2336.28	TRUE	1933.5	2054.61	0.941056	-1.06264	0.155045	0.373219	2054.61	1933.5	1.06264	1.06264	0.155045	0.373219	1933.5	2062.29	0.937549	-1.06661	0.425567	0.40239	2062.29	1933.5	1.06661	1.06661	0.425567	0.40239	2054.61	2062.29	0.996273	-1.00374	0.962944	0.706854
17228066	7.68	7.57	7.71	7.82	7.78	7.63	7.53	7.52	7.62	205.074	190.019	209.383	225.972	219.793	198.088	184.823	183.546	196.72	TRUE	201.492	214.618	0.938841	-1.06514	0.271256	0.419338	214.618	201.492	1.06514	1.06514	0.271256	0.419338	201.492	188.363	1.0697	1.0697	0.142914	0.294653	188.363	201.492	0.934842	-1.0697	0.142914	0.294653	214.618	188.363	1.13938	1.13938	0.0497322	0.503727
17228073	8.86	8.74	8.87	8.63	8.62	8.73	8.77	8.67	8.62	464.65	427.565	467.882	396.177	393.44	424.612	436.549	407.315	393.44	TRUE	453.366	404.743	1.12013	1.12013	0.0408246	0.305464	404.743	453.366	0.892752	-1.12013	0.0408246	0.305464	453.366	412.435	1.09924	1.09924	0.0869105	0.278828	412.435	453.366	0.909718	-1.09924	0.0869105	0.278828	404.743	412.435	0.98135	-1.019	0.658676	0.621914
17228102	8.22	8.18	8.05	8.33	8.38	8.22	8.22	8.28	8.14	298.172	290.018	265.028	321.795	333.144	298.172	298.172	310.834	282.088	TRUE	284.406	317.704	0.895193	-1.11708	0.0809013	0.351429	317.704	284.406	1.11708	1.11708	0.0809013	0.351429	284.406	297.031	0.957495	-1.04439	0.385957	0.385702	297.031	284.406	1.04439	1.04439	0.385957	0.385702	317.704	297.031	1.0696	1.0696	0.193457	0.50618
17228106	10.3	10.3	10.27	10.31	10.31	10.26	10.22	10.24	10.33	1260.69	1260.69	1234.75	1269.46	1269.46	1226.22	1192.69	1209.34	1287.18	TRUE	1252.04	1255.05	0.997607	-1.0024	0.866903	0.60156	1255.05	1252.04	1.0024	1.0024	0.866903	0.60156	1252.04	1229.74	1.01814	1.01814	0.503474	0.431968	1229.74	1252.04	0.982182	-1.01814	0.503474	0.431968	1255.05	1229.74	1.02058	1.02058	0.479523	0.562168
17228136	5.25	5.04	4.87	4.66	4.7	4.62	4.83	4.79	4.27	38.0546	32.8996	29.2426	25.2813	25.9921	24.59	28.443	27.6652	19.2929	TRUE	33.399	25.2878	1.32075	1.32075	0.0350402	0.290937	25.2878	33.399	0.757143	-1.32075	0.0350402	0.290937	33.399	25.1337	1.32885	1.32885	0.100645	0.28411	25.1337	33.399	0.752529	-1.32885	0.100645	0.28411	25.2878	25.1337	1.00613	1.00613	0.960933	0.706312
17228164	11.11	11.19	10.98	11.09	11.01	11.11	11.15	11.05	11.53	2210.26	2336.28	2019.8	2179.83	2062.24	2210.26	2272.4	2120.22	2957.17	TRUE	2188.78	2150.78	1.01767	1.01767	0.729512	0.563089	2150.78	2188.78	0.982637	-1.01767	0.729512	0.563089	2188.78	2449.93	0.893406	-1.11931	0.393481	0.389092	2449.93	2188.78	1.11931	1.11931	0.393481	0.389092	2150.78	2449.93	0.877894	-1.13909	0.316151	0.513988
17228204	10.81	10.81	10.78	10.8	10.81	10.88	10.81	10.81	10.85	1795.29	1795.29	1758.34	1782.89	1795.29	1884.54	1795.29	1795.29	1845.76	TRUE	1782.97	1820.91	0.979168	-1.02128	0.330867	0.442371	1820.91	1782.97	1.02128	1.02128	0.330867	0.442371	1782.97	1812.11	0.98392	-1.01634	0.23477	0.333893	1812.11	1782.97	1.01634	1.01634	0.23477	0.333893	1820.91	1812.11	1.00485	1.00485	0.819864	0.671252
17228234	3.98	3.9	4.11	4.06	3.97	4.4	4.04	4.21	3.82	15.7797	14.9285	17.2677	16.6795	15.6707	21.1121	16.4498	18.507	14.1232	TRUE	15.992	17.8208	0.897378	-1.11436	0.368425	0.450288	17.8208	15.992	1.11436	1.11436	0.368425	0.450288	15.992	16.36	0.977503	-1.02302	0.810738	0.526928	16.36	15.992	1.02302	1.02302	0.810738	0.526928	17.8208	16.36	1.08929	1.08929	0.524381	0.577716
17228341	4.89	4.79	4.97	4.79	4.8	4.63	4.49	4.93	4.35	29.6508	27.6652	31.3414	27.6652	27.8576	24.761	22.4711	30.4844	20.393	TRUE	29.5525	26.7613	1.1043	1.1043	0.128507	0.364549	26.7613	29.5525	0.905551	-1.1043	0.128507	0.364549	29.5525	24.4495	1.20872	1.20872	0.19199	0.314764	24.4495	29.5525	0.827325	-1.20872	0.19199	0.314764	26.7613	24.4495	1.09455	1.09455	0.514393	0.574588
17228349	8.72	8.76	9.02	8.61	8.78	8.74	8.71	8.74	8.66	421.679	433.534	519.147	390.722	439.586	427.565	418.766	427.565	404.501	TRUE	458.12	419.291	1.09261	1.09261	0.317689	0.437938	419.291	458.12	0.915243	-1.09261	0.317689	0.437938	458.12	416.944	1.09876	1.09876	0.26036	0.341451	416.944	458.12	0.91012	-1.09876	0.26036	0.341451	419.291	416.944	1.00563	1.00563	0.891571	0.690726
17228353	9.75	9.68	9.76	9.68	9.65	9.74	9.71	9.72	9.76	861.078	820.296	867.067	820.296	803.414	855.13	837.532	843.357	867.067	TRUE	849.48	826.28	1.02808	1.02808	0.334477	0.443107	826.28	849.48	0.972689	-1.02808	0.334477	0.443107	849.48	849.319	1.00019	1.00019	0.992977	0.57583	849.319	849.48	0.99981	-1.00019	0.992977	0.57583	826.28	849.319	0.972874	-1.02788	0.263025	0.5066
17228375	9.66	9.61	9.59	9.66	9.57	9.66	9.71	9.59	9.9	809.002	781.445	770.686	809.002	760.076	809.002	837.532	770.686	955.426	TRUE	787.044	792.694	0.992874	-1.00718	0.790632	0.581401	792.694	787.044	1.00718	1.00718	0.790632	0.581401	787.044	854.548	0.921007	-1.08577	0.288464	0.352242	854.548	787.044	1.08577	1.08577	0.288464	0.352242	792.694	854.548	0.927617	-1.07803	0.334458	0.517503
17228395	3.81	4.2	4.11	4.13	4.22	4.2	4.23	4.39	4.28	14.0257	18.3792	17.2677	17.5087	18.6357	18.3792	18.7654	20.9663	19.4271	TRUE	16.5575	18.1745	0.911028	-1.09766	0.297037	0.429381	18.1745	16.5575	1.09766	1.09766	0.297037	0.429381	16.5575	19.7196	0.839648	-1.19098	0.0962023	0.283307	19.7196	16.5575	1.19098	1.19098	0.0962023	0.283307	18.1745	19.7196	0.921649	-1.08501	0.103669	0.503727
17228398	5.3	5.43	5.55	5.4	5.19	5.03	5.33	5.33	5.31	39.3966	43.1115	46.8507	42.2243	36.5044	32.6724	40.2244	40.2244	39.6706	TRUE	43.1196	37.1337	1.1612	1.1612	0.163485	0.377251	37.1337	43.1196	0.861179	-1.1612	0.163485	0.377251	43.1196	40.0398	1.07692	1.07692	0.227013	0.331777	40.0398	43.1196	0.928576	-1.07692	0.227013	0.331777	37.1337	40.0398	0.927419	-1.07826	0.355077	0.523826
17228407	9.63	9.61	9.88	9.69	9.64	9.5	9.67	9.76	9.55	792.353	781.445	942.272	826.001	797.865	724.077	814.629	867.067	749.612	TRUE	838.69	782.648	1.07161	1.07161	0.404099	0.461109	782.648	838.69	0.933179	-1.07161	0.404099	0.461109	838.69	810.436	1.03486	1.03486	0.672331	0.486729	810.436	838.69	0.966312	-1.03486	0.672331	0.486729	782.648	810.436	0.965712	-1.03551	0.575026	0.596246
17228426	8.13	7.96	8.09	8.19	8.04	8.42	8.29	8.21	8.83	280.139	249	272.479	292.036	263.197	342.509	312.996	296.112	455.087	TRUE	267.206	299.247	0.892926	-1.11991	0.269199	0.418095	299.247	267.206	1.11991	1.11991	0.269199	0.418095	267.206	354.732	0.753262	-1.32756	0.163026	0.302348	354.732	267.206	1.32756	1.32756	0.163026	0.302348	299.247	354.732	0.843588	-1.18541	0.373918	0.523826
17228471	9.95	9.76	9.7	9.81	9.7	9.94	9.68	9.61	9.72	989.119	867.067	831.746	897.644	831.746	982.286	820.296	781.445	843.357	TRUE	895.977	903.892	0.991244	-1.00883	0.908372	0.611783	903.892	895.977	1.00883	1.00883	0.908372	0.611783	895.977	815.032	1.09932	1.09932	0.187542	0.31246	815.032	895.977	0.909657	-1.09932	0.187542	0.31246	903.892	815.032	1.10903	1.10903	0.13267	0.503727
17228490	4.41	4.32	4.19	4.41	4.41	4.27	4.39	4.56	4.55	21.259	19.9733	18.2522	21.259	21.259	19.2929	20.9663	23.5883	23.4254	TRUE	19.8282	20.6036	0.962363	-1.03911	0.51611	0.499802	20.6036	19.8282	1.03911	1.03911	0.51611	0.499802	19.8282	22.66	0.875029	-1.14282	0.0803122	0.274971	22.66	19.8282	1.14282	1.14282	0.0803122	0.274971	20.6036	22.66	0.909251	-1.09981	0.127486	0.503727
17228515	4.45	4.35	4.31	4.35	4.3	4.31	4.5	4.35	4.35	21.8566	20.393	19.8353	20.393	19.6983	19.8353	22.6274	20.393	20.393	TRUE	20.695	19.9755	1.03602	1.03602	0.323236	0.439489	19.9755	20.695	0.965236	-1.03602	0.323236	0.439489	20.695	21.1378	0.979051	-1.0214	0.667991	0.485234	21.1378	20.695	1.0214	1.0214	0.667991	0.485234	19.9755	21.1378	0.945015	-1.05818	0.20785	0.5066
17228544	10.64	10.53	10.5	10.53	10.52	10.6	10.53	10.45	10.51	1595.73	1478.58	1448.15	1478.58	1468.37	1552.09	1478.58	1398.83	1458.23	TRUE	1507.49	1499.68	1.00521	1.00521	0.88824	0.607088	1499.68	1507.49	0.994821	-1.00521	0.88824	0.607088	1507.49	1445.21	1.04309	1.04309	0.28871	0.352242	1445.21	1507.49	0.958688	-1.04309	0.28871	0.352242	1499.68	1445.21	1.03769	1.03769	0.200819	0.5066
17228563	9.06	9.37	8.93	9.01	9.03	9.64	9.24	9.52	9.12	533.742	661.685	487.751	515.561	522.758	797.865	604.668	734.185	556.408	TRUE	561.059	612.061	0.916672	-1.0909	0.657024	0.544061	612.061	561.059	1.0909	1.0909	0.657024	0.544061	561.059	631.754	0.888098	-1.126	0.395408	0.389935	631.754	561.059	1.126	1.126	0.395408	0.389935	612.061	631.754	0.968829	-1.03217	0.862952	0.683234
17228576	10.32	10.32	10.31	10.31	10.32	10.34	10.27	10.24	10.09	1278.29	1278.29	1269.46	1269.46	1278.29	1296.13	1234.75	1209.34	1089.92	TRUE	1275.35	1281.3	0.995358	-1.00466	0.516983	0.500045	1281.3	1275.35	1.00466	1.00466	0.516983	0.500045	1275.35	1178	1.08264	1.08264	0.0952153	0.283175	1178	1275.35	0.92367	-1.08264	0.0952153	0.283175	1281.3	1178	1.08769	1.08769	0.0849176	0.503727
17228588	8.12	8.09	8.12	8.11	8.18	8.12	8.21	8.16	8.14	278.204	272.479	278.204	276.282	290.018	278.204	296.112	286.026	282.088	TRUE	276.296	281.502	0.981507	-1.01884	0.330069	0.441927	281.502	276.296	1.01884	1.01884	0.330069	0.441927	276.296	288.075	0.95911	-1.04263	0.0622791	0.26265	288.075	276.296	1.04263	1.04263	0.0622791	0.26265	281.502	288.075	0.977181	-1.02335	0.334096	0.517475
17228611	4.57	4.09	4.46	4.36	4.4	4.4	4.37	4.4	4.44	23.7524	17.0299	22.0087	20.5348	21.1121	21.1121	20.6776	21.1121	21.7057	TRUE	20.9303	20.9197	1.00051	1.00051	0.996058	0.63419	20.9197	20.9303	0.999492	-1.00051	0.996058	0.63419	20.9303	21.1651	0.988905	-1.01122	0.913738	0.555403	21.1651	20.9303	1.01122	1.01122	0.913738	0.555403	20.9197	21.1651	0.988403	-1.01173	0.526988	0.57831
17228624	7.75	7.68	7.44	7.73	7.71	7.63	7.81	7.59	8.17	215.269	205.074	173.645	212.306	209.383	198.088	224.411	192.672	288.015	TRUE	197.996	206.592	0.958391	-1.04342	0.552001	0.511799	206.592	197.996	1.04342	1.04342	0.552001	0.511799	197.996	235.033	0.842421	-1.18706	0.294169	0.354062	235.033	197.996	1.18706	1.18706	0.294169	0.354062	206.592	235.033	0.878995	-1.13766	0.372752	0.523826
17228652	4.43	4.26	4.7	4.59	4.34	4.41	4.21	4.56	4.21	21.5557	19.1597	25.9921	24.0839	20.2521	21.259	18.507	23.5883	18.507	TRUE	22.2358	21.865	1.01696	1.01696	0.880082	0.604759	21.865	22.2358	0.983324	-1.01696	0.880082	0.604759	22.2358	20.2008	1.10074	1.10074	0.480992	0.423792	20.2008	22.2358	0.908479	-1.10074	0.480992	0.423792	21.865	20.2008	1.08238	1.08238	0.461536	0.556028
17228656	4.48	4.65	4.72	4.59	4.54	4.63	4.59	4.93	4.63	22.3159	25.1067	26.3549	24.0839	23.2636	24.761	24.0839	30.4844	24.761	TRUE	24.5925	24.0362	1.02315	1.02315	0.68398	0.551038	24.0362	24.5925	0.977379	-1.02315	0.68398	0.551038	24.5925	26.4431	0.930015	-1.07525	0.475931	0.42203	26.4431	24.5925	1.07525	1.07525	0.475931	0.42203	24.0362	26.4431	0.908976	-1.10014	0.310725	0.513535
17228667	4.72	4.97	4.8	5.01	4.61	4.71	4.76	4.99	5.17	26.3549	31.3414	27.8576	32.2226	24.4201	26.1729	27.0958	31.779	36.0019	TRUE	28.518	27.6052	1.03307	1.03307	0.759697	0.572872	27.6052	28.518	0.967992	-1.03307	0.759697	0.572872	28.518	31.6256	0.901739	-1.10897	0.353886	0.377491	31.6256	28.518	1.10897	1.10897	0.353886	0.377491	27.6052	31.6256	0.872876	-1.14564	0.313874	0.513988
17228705	5.19	5.23	5.32	5.15	4.89	5.08	5.03	5.09	5.07	36.5044	37.5307	39.9466	35.5062	29.6508	33.8246	32.6724	34.0598	33.5909	TRUE	37.9939	32.9939	1.15154	1.15154	0.068341	0.338012	32.9939	37.9939	0.868399	-1.15154	0.068341	0.338012	37.9939	33.4411	1.13615	1.13615	0.0143294	0.182078	33.4411	37.9939	0.880169	-1.13615	0.0143294	0.182078	32.9939	33.4411	0.986628	-1.01355	0.814793	0.669812
17228712	4.62	4.79	4.62	4.35	4.4	4.62	4.91	4.62	4.49	24.59	27.6652	24.59	20.393	21.1121	24.59	30.0647	24.59	22.4711	TRUE	25.6151	22.0317	1.16265	1.16265	0.0959475	0.356697	22.0317	25.6151	0.860107	-1.16265	0.0959475	0.356697	25.6151	25.7086	0.996361	-1.00365	0.971759	0.571023	25.7086	25.6151	1.00365	1.00365	0.971759	0.571023	22.0317	25.7086	0.856977	-1.16689	0.231266	0.5066
17228743	11.2	11.09	11.3	11.13	11.06	11.1	11.08	11.01	10.98	2352.53	2179.83	2521.38	2241.11	2134.97	2194.99	2164.77	2062.24	2019.8	TRUE	2351.25	2190.36	1.07345	1.07345	0.194266	0.389449	2190.36	2351.25	0.931572	-1.07345	0.194266	0.389449	2351.25	2082.27	1.12917	1.12917	0.0667509	0.265367	2082.27	2351.25	0.885603	-1.12917	0.0667509	0.265367	2190.36	2082.27	1.05191	1.05191	0.110426	0.503727
17228751	7.13	6.95	7.13	7.08	6.96	7.16	7.26	7.14	7.39	140.07	123.64	140.07	135.298	124.5	143.013	153.277	141.044	167.73	TRUE	134.593	134.27	1.0024	1.0024	0.968453	0.628884	134.27	134.593	0.997602	-1.0024	0.968453	0.628884	134.593	154.017	0.873883	-1.14432	0.109261	0.286063	154.017	134.593	1.14432	1.14432	0.109261	0.286063	134.27	154.017	0.871788	-1.14707	0.103497	0.503727
17228792	5.25	5.24	5.64	5.45	4.72	5.29	5.28	5.25	4.98	38.0546	37.7918	49.8665	43.7133	26.3549	39.1245	38.8542	38.0546	31.5594	TRUE	41.9043	36.3976	1.15129	1.15129	0.447435	0.476852	36.3976	41.9043	0.868588	-1.15129	0.447435	0.476852	41.9043	36.1561	1.15898	1.15898	0.279865	0.348886	36.1561	41.9043	0.862825	-1.15898	0.279865	0.348886	36.3976	36.1561	1.00668	1.00668	0.96815	0.708037
17228794	6.37	6.3	6.5	6.26	6.44	6.55	6.47	6.44	6.65	82.7106	78.7932	90.5097	76.6386	86.8227	93.7015	88.647	86.8227	100.427	TRUE	84.0045	85.7209	0.979976	-1.02043	0.790216	0.581289	85.7209	84.0045	1.02043	1.02043	0.790216	0.581289	84.0045	91.9655	0.913435	-1.09477	0.219972	0.328375	91.9655	84.0045	1.09477	1.09477	0.219972	0.328375	85.7209	91.9655	0.932099	-1.07285	0.393583	0.532209
17228804	8.14	8.28	8.28	8.05	8.14	8.14	8.04	8.01	7.92	282.088	310.834	310.834	265.028	282.088	282.088	263.197	257.781	242.191	TRUE	301.252	276.401	1.08991	1.08991	0.0895829	0.355046	276.401	301.252	0.917508	-1.08991	0.0895829	0.355046	301.252	254.39	1.18421	1.18421	0.01501	0.18336	254.39	301.252	0.844441	-1.18421	0.01501	0.18336	276.401	254.39	1.08653	1.08653	0.0604058	0.503727
17228825	9.89	9.89	9.95	9.81	9.86	9.99	9.85	9.88	10.01	948.826	948.826	989.119	897.644	929.3	1016.93	922.88	942.272	1031.12	TRUE	962.257	947.957	1.01509	1.01509	0.7266	0.562758	947.957	962.257	0.985139	-1.01509	0.7266	0.562758	962.257	965.425	0.996719	-1.00329	0.933973	0.560091	965.425	962.257	1.00329	1.00329	0.933973	0.560091	947.957	965.425	0.981906	-1.01843	0.738554	0.646769
17228846	7.61	7.67	7.41	7.46	7.49	7.6	7.59	7.74	7.46	195.361	203.657	170.072	176.069	179.769	194.012	192.672	213.783	176.069	TRUE	189.697	183.283	1.03499	1.03499	0.606379	0.529525	183.283	189.697	0.966191	-1.03499	0.606379	0.529525	189.697	194.174	0.97694	-1.0236	0.77832	0.517817	194.174	189.697	1.0236	1.0236	0.77832	0.517817	183.283	194.174	0.943911	-1.05942	0.422695	0.542828
17228860	11.85	11.85	11.87	11.82	11.93	11.87	11.87	11.88	11.87	3691.52	3691.52	3743.05	3615.55	3902.01	3743.05	3743.05	3769.09	3743.05	TRUE	3708.7	3753.54	0.988055	-1.01209	0.624248	0.533801	3753.54	3708.7	1.01209	1.01209	0.624248	0.533801	3708.7	3751.73	0.98853	-1.0116	0.0890113	0.280068	3751.73	3708.7	1.0116	1.0116	0.0890113	0.280068	3753.54	3751.73	1.00048	1.00048	0.983754	0.711397
17228871	9.4	9.35	9.5	9.27	9.22	9.34	9.28	9.27	9.37	675.588	652.575	724.077	617.374	596.344	648.067	621.668	617.374	661.685	TRUE	684.08	620.595	1.1023	1.1023	0.0701916	0.341379	620.595	684.08	0.907196	-1.1023	0.0701916	0.341379	684.08	633.575	1.07971	1.07971	0.117251	0.286063	633.575	684.08	0.926171	-1.07971	0.117251	0.286063	620.595	633.575	0.979512	-1.02092	0.562929	0.592226
17228906	8.38	8.47	8.22	8.38	8.43	8.58	8.51	8.48	8.74	333.144	354.588	298.172	333.144	344.892	382.681	364.557	357.054	427.565	TRUE	328.634	353.572	0.929469	-1.07588	0.324509	0.440108	353.572	328.634	1.07588	1.07588	0.324509	0.440108	328.634	383.059	0.857922	-1.16561	0.121408	0.286582	383.059	328.634	1.16561	1.16561	0.121408	0.286582	353.572	383.059	0.923024	-1.0834	0.334465	0.517503
17228943	6.77	6.77	6.71	6.77	6.77	6.76	6.77	6.81	6.72	109.137	109.137	104.691	109.137	109.137	108.383	109.137	112.206	105.42	TRUE	107.655	108.886	0.988698	-1.01143	0.458905	0.481358	108.886	107.655	1.01143	1.01143	0.458905	0.481358	107.655	108.921	0.988382	-1.01175	0.633899	0.475704	108.921	107.655	1.01175	1.01175	0.633899	0.475704	108.886	108.921	0.99968	-1.00032	0.986791	0.711894
17228958	4.1	4.58	4.25	4.62	4.17	3.99	4.22	4.59	3.6	17.1484	23.9176	19.0273	24.59	18.0009	15.8895	18.6357	24.0839	12.1257	TRUE	20.0311	19.4935	1.02758	1.02758	0.878735	0.604633	19.4935	20.0311	0.973161	-1.02758	0.878735	0.604633	20.0311	18.2818	1.09568	1.09568	0.68462	0.490159	18.2818	20.0311	0.912671	-1.09568	0.68462	0.490159	19.4935	18.2818	1.06628	1.06628	0.793823	0.663543
17228968	10.75	10.77	10.64	10.77	10.67	10.77	10.87	10.81	11.35	1722.16	1746.2	1595.73	1746.2	1629.26	1746.2	1871.53	1795.29	2610.3	TRUE	1688.03	1707.22	0.988759	-1.01137	0.768088	0.575577	1707.22	1688.03	1.01137	1.01137	0.768088	0.575577	1688.03	2092.37	0.806753	-1.23954	0.200452	0.318964	2092.37	1688.03	1.23954	1.23954	0.200452	0.318964	1707.22	2092.37	0.815924	-1.2256	0.216642	0.5066
17229020	4.37	4.3	4.44	4.28	4.29	4.32	4.22	4.28	4.07	20.6776	19.6983	21.7057	19.4271	19.5622	19.9733	18.6357	19.4271	16.7955	TRUE	20.6939	19.6542	1.0529	1.0529	0.159428	0.375057	19.6542	20.6939	0.94976	-1.0529	0.159428	0.375057	20.6939	18.2861	1.13167	1.13167	0.0683028	0.26769	18.2861	20.6939	0.883648	-1.13167	0.0683028	0.26769	19.6542	18.2861	1.07482	1.07482	0.161057	0.503727
17229050	4.08	4.15	4.13	3.98	4.19	4	4.23	4.22	4.49	16.9123	17.7531	17.5087	15.7797	18.2522	16	18.7654	18.6357	22.4711	TRUE	17.3914	16.6773	1.04282	1.04282	0.437389	0.472963	16.6773	17.3914	0.958942	-1.04282	0.437389	0.472963	17.3914	19.9574	0.871424	-1.14755	0.1159	0.286063	19.9574	17.3914	1.14755	1.14755	0.1159	0.286063	16.6773	19.9574	0.835645	-1.19668	0.0917465	0.503727
17229096	4.49	4.46	4.6	4.51	4.52	4.51	4.51	4.5	4.57	22.4711	22.0087	24.2515	22.7848	22.9433	22.7848	22.7848	22.6274	23.7524	TRUE	22.9104	22.8376	1.00319	1.00319	0.920576	0.615154	22.8376	22.9104	0.996823	-1.00319	0.920576	0.615154	22.9104	23.0549	0.993735	-1.0063	0.860118	0.541377	23.0549	22.9104	1.0063	1.0063	0.860118	0.541377	22.8376	23.0549	0.990577	-1.00951	0.574325	0.596149
17229113	7.81	7.71	7.75	7.63	7.67	7.59	7.63	7.64	7.45	224.411	209.383	215.269	198.088	203.657	192.672	198.088	199.466	174.853	TRUE	216.354	198.139	1.09193	1.09193	0.027979	0.276662	198.139	216.354	0.915808	-1.09193	0.027979	0.276662	216.354	190.803	1.13392	1.13392	0.0484689	0.251335	190.803	216.354	0.881898	-1.13392	0.0484689	0.251335	198.139	190.803	1.03845	1.03845	0.44126	0.548989
17229128	8.72	8.73	8.9	8.48	8.4	8.45	8.41	8.24	8.36	421.679	424.612	477.713	357.054	337.794	349.706	340.144	302.334	328.557	TRUE	441.334	348.185	1.26753	1.26753	0.00810971	0.194425	348.185	441.334	0.788937	-1.26753	0.00810971	0.194425	441.334	323.678	1.3635	1.3635	0.00530772	0.148705	323.678	441.334	0.733408	-1.3635	0.00530772	0.148705	348.185	323.678	1.07571	1.07571	0.121762	0.503727
17229162	4.78	4.84	4.75	4.88	5.12	4.81	4.79	4.95	4.91	27.4741	28.6408	26.9087	29.446	34.7755	28.0514	27.6652	30.91	30.0647	TRUE	27.6745	30.7576	0.899761	-1.11141	0.218012	0.401184	30.7576	27.6745	1.11141	1.11141	0.218012	0.401184	27.6745	29.5466	0.936639	-1.06765	0.16325	0.302466	29.5466	27.6745	1.06765	1.06765	0.16325	0.302466	30.7576	29.5466	1.04099	1.04099	0.621621	0.611458
17229166	8.07	7.99	8.22	8.05	7.96	7.94	8.08	8.09	8.15	268.727	254.232	298.172	265.028	249	245.572	270.597	272.479	284.05	TRUE	273.71	253.2	1.08101	1.08101	0.223456	0.404449	253.2	273.71	0.925065	-1.08101	0.223456	0.404449	273.71	275.708	0.992753	-1.0073	0.890255	0.549552	275.708	273.71	1.0073	1.0073	0.890255	0.549552	253.2	275.708	0.918361	-1.0889	0.0371786	0.503727
17229178	6.6	6.49	6.6	6.06	6.06	6.08	6.2	6.06	6.27	97.0059	89.8845	97.0059	66.7178	66.7178	67.6492	73.5167	66.7178	77.1717	TRUE	94.6321	67.0283	1.41182	1.41182	0.00032308	0.122805	67.0283	94.6321	0.708304	-1.41182	0.00032308	0.122805	94.6321	72.4687	1.30583	1.30583	0.00462426	0.143707	72.4687	94.6321	0.765795	-1.30583	0.00462426	0.143707	67.0283	72.4687	0.924927	-1.08117	0.151939	0.503727
17229192	4.24	4.2	4.2	4.24	4.14	4.3	4.26	4.37	4.24	18.8959	18.3792	18.3792	18.8959	17.6305	19.6983	19.1597	20.6776	18.8959	TRUE	18.5514	18.7416	0.989854	-1.01025	0.776481	0.577503	18.7416	18.5514	1.01025	1.01025	0.776481	0.577503	18.5514	19.5777	0.947577	-1.05532	0.15223	0.296276	19.5777	18.5514	1.05532	1.05532	0.15223	0.296276	18.7416	19.5777	0.95729	-1.04462	0.364921	0.523826
17229212	10.73	10.68	10.82	10.73	10.73	10.76	10.73	10.73	10.68	1698.45	1640.59	1807.78	1698.45	1698.45	1734.13	1698.45	1698.45	1640.59	TRUE	1715.6	1710.34	1.00308	1.00308	0.921938	0.615303	1710.34	1715.6	0.996933	-1.00308	0.921938	0.615303	1715.6	1679.16	1.0217	1.0217	0.5271	0.44059	1679.16	1715.6	0.978758	-1.0217	0.5271	0.44059	1710.34	1679.16	1.01857	1.01857	0.240808	0.5066
17229222	8.78	8.79	8.98	8.94	8.84	8.78	8.8	8.81	8.76	439.586	442.643	504.951	491.143	458.253	439.586	445.722	448.822	433.534	TRUE	462.393	462.994	0.998703	-1.0013	0.982736	0.632342	462.994	462.393	1.0013	1.0013	0.982736	0.632342	462.393	442.693	1.0445	1.0445	0.417305	0.398775	442.693	462.393	0.957394	-1.0445	0.417305	0.398775	462.994	442.693	1.04586	1.04586	0.267591	0.5066
17229233	9.14	9.2	9.22	9.21	9.19	9.22	9.32	9.23	9.42	564.175	588.134	596.344	592.224	584.071	596.344	639.145	600.491	685.019	TRUE	582.884	590.88	0.986469	-1.01372	0.481007	0.488753	590.88	582.884	1.01372	1.01372	0.481007	0.488753	582.884	641.552	0.908553	-1.10065	0.0892655	0.28024	641.552	582.884	1.10065	1.10065	0.0892655	0.28024	590.88	641.552	0.921016	-1.08576	0.109454	0.503727
17229255	4.85	4.93	4.73	4.86	5.14	4.86	4.91	4.85	4.93	28.84	30.4844	26.5382	29.0406	35.261	29.0406	30.0647	28.84	30.4844	TRUE	28.6209	31.1141	0.91987	-1.08711	0.351858	0.448716	31.1141	28.6209	1.08711	1.08711	0.351858	0.448716	28.6209	29.7964	0.960549	-1.04107	0.398957	0.392036	29.7964	28.6209	1.04107	1.04107	0.398957	0.392036	31.1141	29.7964	1.04422	1.04422	0.56988	0.594373
17229257	5.16	5.07	5.33	5.17	5.08	5.26	5.16	5.26	5.44	35.7532	33.5909	40.2244	36.0019	33.8246	38.3193	35.7532	38.3193	43.4113	TRUE	36.5229	36.0486	1.01316	1.01316	0.849598	0.597212	36.0486	36.5229	0.987015	-1.01316	0.849598	0.597212	36.5229	39.1613	0.932627	-1.07224	0.425947	0.402395	39.1613	36.5229	1.07224	1.07224	0.425947	0.402395	36.0486	39.1613	0.920516	-1.08635	0.296978	0.510873
17229259	11.82	11.79	11.9	11.85	11.82	11.85	11.85	11.89	11.95	3615.55	3541.14	3821.7	3691.52	3615.55	3691.52	3691.52	3795.3	3956.48	TRUE	3659.47	3666.2	0.998164	-1.00184	0.942467	0.621047	3666.2	3659.47	1.00184	1.00184	0.942467	0.621047	3659.47	3814.43	0.959373	-1.04235	0.245422	0.335648	3814.43	3659.47	1.04235	1.04235	0.245422	0.335648	3666.2	3814.43	0.961138	-1.04043	0.141714	0.503727
17229269	5.3	5.23	5.41	5.12	5.24	5.36	5.22	5.28	5.29	39.3966	37.5307	42.5179	34.7755	37.7918	41.0696	37.2715	38.8542	39.1245	TRUE	39.8151	37.879	1.05111	1.05111	0.452367	0.478861	37.879	39.8151	0.951372	-1.05111	0.452367	0.478861	39.8151	38.4167	1.0364	1.0364	0.422187	0.401012	38.4167	39.8151	0.964879	-1.0364	0.422187	0.401012	37.879	38.4167	0.986002	-1.0142	0.791952	0.66318
17229282	7.94	8.11	8	8.19	8.15	8.12	8.2	8.06	8.42	245.572	276.282	256	292.036	284.05	278.204	294.067	266.871	342.509	TRUE	259.285	284.763	0.910528	-1.09826	0.0611904	0.329984	284.763	259.285	1.09826	1.09826	0.0611904	0.329984	259.285	301.149	0.860984	-1.16146	0.154547	0.297417	301.149	259.285	1.16146	1.16146	0.154547	0.297417	284.763	301.149	0.945588	-1.05754	0.506447	0.571906
17229330	4.94	4.93	4.76	4.85	4.97	4.93	4.94	5.23	5.02	30.6965	30.4844	27.0958	28.84	31.3414	30.4844	30.6965	37.5307	32.4467	TRUE	29.4256	30.222	0.973649	-1.02706	0.594325	0.525375	30.222	29.4256	1.02706	1.02706	0.594325	0.525375	29.4256	33.558	0.876858	-1.14044	0.154607	0.297461	33.558	29.4256	1.14044	1.14044	0.154607	0.297461	30.222	33.558	0.90059	-1.11038	0.200206	0.5066
17229333	4.7	4.66	4.79	4.71	4.72	4.51	4.7	4.7	4.66	25.9921	25.2813	27.6652	26.1729	26.3549	22.7848	25.9921	25.9921	25.2813	TRUE	26.3129	25.1042	1.04815	1.04815	0.424061	0.469469	25.1042	26.3129	0.954065	-1.04815	0.424061	0.469469	26.3129	25.7552	1.02165	1.02165	0.495863	0.429169	25.7552	26.3129	0.978805	-1.02165	0.495863	0.429169	25.1042	25.7552	0.974725	-1.02593	0.611947	0.608181
17229336	5.43	5.55	5.38	5.19	5.15	5.38	5.34	5.38	5.34	43.1115	46.8507	41.6429	36.5044	35.5062	41.6429	40.5042	41.6429	40.5042	TRUE	43.8684	37.8845	1.15795	1.15795	0.0712631	0.342672	37.8845	43.8684	0.863595	-1.15795	0.0712631	0.342672	43.8684	40.8838	1.073	1.073	0.134834	0.29077	40.8838	43.8684	0.931965	-1.073	0.134834	0.29077	37.8845	40.8838	0.92664	-1.07917	0.196758	0.5066
17229382	4.9	4.9	4.93	4.88	4.91	4.9	4.9	4.97	4.6	29.8571	29.8571	30.4844	29.446	30.0647	29.8571	29.8571	31.3414	24.2515	TRUE	30.0662	29.7893	1.0093	1.0093	0.374183	0.450288	29.7893	30.0662	0.99079	-1.0093	0.374183	0.450288	30.0662	28.4833	1.05557	1.05557	0.505972	0.433107	28.4833	30.0662	0.947354	-1.05557	0.505972	0.433107	29.7893	28.4833	1.04585	1.04585	0.579161	0.597387
17229389	8.25	8.24	8.17	8.2	8.12	8.3	8.24	8.41	8.24	304.437	302.334	288.015	294.067	278.204	315.173	302.334	340.144	302.334	TRUE	298.262	295.815	1.00827	1.00827	0.846917	0.59642	295.815	298.262	0.991794	-1.00827	0.846917	0.59642	298.262	314.937	0.947052	-1.05591	0.287957	0.352122	314.937	298.262	1.05591	1.05591	0.287957	0.352122	295.815	314.937	0.939281	-1.06464	0.311913	0.513605
17229391	11.68	11.61	11.71	11.63	11.61	11.61	11.61	11.61	11.55	3281.18	3125.78	3350.13	3169.41	3125.78	3125.78	3125.78	3125.78	2998.45	TRUE	3252.36	3140.32	1.03568	1.03568	0.17439	0.382688	3140.32	3252.36	0.965551	-1.03568	0.17439	0.382688	3252.36	3083.34	1.05482	1.05482	0.0984164	0.283727	3083.34	3252.36	0.948029	-1.05482	0.0984164	0.283727	3140.32	3083.34	1.01848	1.01848	0.27288	0.5066
17229403	6.82	6.79	6.76	6.71	6.7	6.54	6.61	7.02	6.67	112.986	110.661	108.383	104.691	103.968	93.0542	97.6806	129.787	101.829	TRUE	110.677	100.571	1.10048	1.10048	0.0645656	0.33552	100.571	110.677	0.908695	-1.10048	0.0645656	0.33552	110.677	109.765	1.0083	1.0083	0.932898	0.559755	109.765	110.677	0.991766	-1.0083	0.932898	0.559755	100.571	109.765	0.916239	-1.09142	0.441079	0.548989
17229412	4.5	4.02	4.33	3.99	3.71	4.24	4.15	4.02	4.45	22.6274	16.2234	20.1122	15.8895	13.0864	18.8959	17.7531	16.2234	21.8566	TRUE	19.6543	15.9573	1.23169	1.23169	0.214274	0.399283	15.9573	19.6543	0.811896	-1.23169	0.214274	0.399283	19.6543	18.611	1.05606	1.05606	0.69896	0.494976	18.611	19.6543	0.946918	-1.05606	0.69896	0.494976	15.9573	18.611	0.857409	-1.1663	0.326471	0.515758
17229417	9.52	9.52	9.42	9.57	9.5	9.64	9.7	9.54	9.7	734.185	734.185	685.019	760.076	724.077	797.865	831.746	744.434	831.746	TRUE	717.796	760.673	0.943634	-1.05973	0.185885	0.387103	760.673	717.796	1.05973	1.05973	0.185885	0.387103	717.796	802.642	0.894292	-1.1182	0.0639672	0.263569	802.642	717.796	1.1182	1.1182	0.0639672	0.263569	760.673	802.642	0.947711	-1.05517	0.309248	0.513213
17229433	10.42	10.29	10.46	10.1	10.04	10.1	9.97	9.94	9.88	1370.04	1251.98	1408.55	1097.5	1052.79	1097.5	1002.93	982.286	942.272	TRUE	1343.53	1082.59	1.24102	1.24102	0.00616318	0.182357	1082.59	1343.53	0.805786	-1.24102	0.00616318	0.182357	1343.53	975.828	1.37681	1.37681	0.00187032	0.111956	975.828	1343.53	0.726319	-1.37681	0.00187032	0.111956	1082.59	975.828	1.10941	1.10941	0.0100436	0.476669
17229466	9.78	9.72	9.77	9.71	9.65	9.75	9.77	9.75	9.75	879.171	843.357	873.098	837.532	803.414	861.078	873.098	861.078	861.078	TRUE	865.209	834.008	1.03741	1.03741	0.194941	0.389792	834.008	865.209	0.963938	-1.03741	0.194941	0.389792	865.209	865.085	1.00014	1.00014	0.99209	0.575717	865.085	865.209	0.999857	-1.00014	0.99209	0.575717	834.008	865.085	0.964077	-1.03726	0.1453	0.503727
17229481	10.45	10.38	10.33	10.24	10.25	10.31	10.32	10.19	10.43	1398.83	1332.57	1287.18	1209.34	1217.75	1269.46	1278.29	1168.14	1379.57	TRUE	1339.53	1232.18	1.08712	1.08712	0.0457109	0.314196	1232.18	1339.53	0.919863	-1.08712	0.0457109	0.314196	1339.53	1275.33	1.05033	1.05033	0.405619	0.394553	1275.33	1339.53	0.952077	-1.05033	0.405619	0.394553	1232.18	1275.33	0.966165	-1.03502	0.536386	0.582287
17229502	7.35	7.29	7.25	7.25	7.25	7.23	7.25	7.2	7.25	163.144	156.498	152.219	152.219	152.219	150.123	152.219	147.033	152.219	TRUE	157.287	151.52	1.03806	1.03806	0.151075	0.372981	151.52	157.287	0.963336	-1.03806	0.151075	0.372981	157.287	150.49	1.04516	1.04516	0.1335	0.290222	150.49	157.287	0.956788	-1.04516	0.1335	0.290222	151.52	150.49	1.00684	1.00684	0.610073	0.607627
17229520	9.99	9.99	9.94	9.86	9.92	10.01	9.95	9.86	10.01	1016.93	1016.93	982.286	929.3	968.763	1031.12	989.119	929.3	1031.12	TRUE	1005.38	976.395	1.02969	1.02969	0.413742	0.464707	976.395	1005.38	0.97117	-1.02969	0.413742	0.464707	1005.38	983.18	1.02258	1.02258	0.522572	0.439048	983.18	1005.38	0.977919	-1.02258	0.522572	0.439048	976.395	983.18	0.993099	-1.00695	0.87906	0.687408
17229537	4.66	4.61	4.61	4.61	4.59	4.63	4.56	4.49	4.61	25.2813	24.4201	24.4201	24.4201	24.0839	24.761	23.5883	22.4711	24.4201	TRUE	24.7072	24.4217	1.01169	1.01169	0.457214	0.480736	24.4217	24.7072	0.988445	-1.01169	0.457214	0.480736	24.7072	23.4932	1.05168	1.05168	0.127771	0.288585	23.4932	24.7072	0.950864	-1.05168	0.127771	0.288585	24.4217	23.4932	1.03952	1.03952	0.195159	0.506362
17229556	10.47	10.36	10.35	10.45	10.46	10.51	10.51	10.36	10.64	1418.35	1314.23	1305.15	1398.83	1408.55	1458.23	1458.23	1314.23	1595.73	TRUE	1345.91	1421.87	0.946578	-1.05644	0.135469	0.366777	1421.87	1345.91	1.05644	1.05644	0.135469	0.366777	1345.91	1456.06	0.92435	-1.08184	0.283594	0.351022	1456.06	1345.91	1.08184	1.08184	0.283594	0.351022	1421.87	1456.06	0.976517	-1.02405	0.702579	0.635939
17229578	7.37	7.5	7.81	7.57	7.5	7.57	7.66	7.57	7.62	165.421	181.019	224.411	190.019	181.019	190.019	202.251	190.019	196.72	TRUE	190.284	187.019	1.01746	1.01746	0.864156	0.600871	187.019	190.284	0.982843	-1.01746	0.864156	0.600871	190.284	196.33	0.969205	-1.03177	0.753815	0.510993	196.33	190.284	1.03177	1.03177	0.753815	0.510993	187.019	196.33	0.952576	-1.04979	0.115091	0.503727
17229607	4.63	4.65	4.39	4.56	4.96	4.32	4.65	4.84	4.92	24.761	25.1067	20.9663	23.5883	31.125	19.9733	25.1067	28.6408	30.2738	TRUE	23.6113	24.8955	0.948417	-1.05439	0.735318	0.564604	24.8955	23.6113	1.05439	1.05439	0.735318	0.564604	23.6113	28.0071	0.843048	-1.18617	0.0952686	0.283175	28.0071	23.6113	1.18617	1.18617	0.0952686	0.283175	24.8955	28.0071	0.8889	-1.12499	0.438682	0.548162
17229629	10.35	10.3	10.31	10.32	10.33	10.29	10.37	10.28	10.06	1305.15	1260.69	1269.46	1278.29	1287.18	1251.98	1323.37	1243.34	1067.48	TRUE	1278.43	1272.49	1.00468	1.00468	0.747139	0.568671	1272.49	1278.43	0.995347	-1.00468	0.747139	0.568671	1278.43	1211.4	1.05534	1.05534	0.431922	0.404736	1211.4	1278.43	0.947563	-1.05534	0.431922	0.404736	1272.49	1211.4	1.05043	1.05043	0.468247	0.558072
17229639	5.09	5.14	4.82	5.2	5.19	5.03	5.13	5.3	5.06	34.0598	35.261	28.2465	36.7583	36.5044	32.6724	35.0174	39.3966	33.3589	TRUE	32.5224	35.3117	0.92101	-1.08577	0.333354	0.442927	35.3117	32.5224	1.08577	1.08577	0.333354	0.442927	32.5224	35.9243	0.905304	-1.1046	0.293689	0.353982	35.9243	32.5224	1.1046	1.1046	0.293689	0.353982	35.3117	35.9243	0.982948	-1.01735	0.797494	0.664688
17229644	8.75	8.79	8.93	8.79	8.79	8.67	8.76	8.83	8.65	430.539	442.643	487.751	442.643	442.643	407.315	433.534	455.087	401.707	TRUE	453.644	430.867	1.05286	1.05286	0.339423	0.444162	430.867	453.644	0.94979	-1.05286	0.339423	0.444162	453.644	430.109	1.05472	1.05472	0.3698	0.380663	430.109	453.644	0.94812	-1.05472	0.3698	0.380663	430.867	430.109	1.00176	1.00176	0.970827	0.708875
17229658	5.62	5.55	5.55	5.53	5.59	5.55	5.36	5.43	5.55	49.18	46.8507	46.8507	46.2057	48.1679	46.8507	41.0696	43.1115	46.8507	TRUE	47.6272	47.0748	1.01173	1.01173	0.598625	0.526992	47.0748	47.6272	0.988402	-1.01173	0.598625	0.526992	47.6272	43.6773	1.09043	1.09043	0.101225	0.28411	43.6773	47.6272	0.917067	-1.09043	0.101225	0.28411	47.0748	43.6773	1.07779	1.07779	0.130284	0.503727
17229665	10.82	10.83	10.82	10.82	10.85	10.78	10.79	10.83	10.78	1807.78	1820.35	1807.78	1807.78	1845.76	1758.34	1770.57	1820.35	1758.34	TRUE	1811.97	1803.96	1.00444	1.00444	0.770518	0.576042	1803.96	1811.97	0.995581	-1.00444	0.770518	0.576042	1811.97	1783.09	1.0162	1.0162	0.211203	0.323707	1783.09	1811.97	0.984062	-1.0162	0.211203	0.323707	1803.96	1783.09	1.01171	1.01171	0.545323	0.584917
17229681	8.56	8.66	8.7	8.52	8.66	8.51	8.48	8.56	8.33	377.413	404.501	415.873	367.093	404.501	364.557	357.054	377.413	321.795	TRUE	399.262	378.717	1.05425	1.05425	0.298993	0.430801	378.717	399.262	0.948541	-1.05425	0.298993	0.430801	399.262	352.088	1.13399	1.13399	0.0762855	0.272274	352.088	399.262	0.881845	-1.13399	0.0762855	0.272274	378.717	352.088	1.07563	1.07563	0.268737	0.5066
17229698	9.69	9.76	9.73	9.61	9.71	9.6	9.59	9.46	9.43	826.001	867.067	849.223	781.445	837.532	776.047	770.686	704.277	689.784	TRUE	847.431	798.341	1.06149	1.06149	0.0994375	0.357925	798.341	847.431	0.942073	-1.06149	0.0994375	0.357925	847.431	721.582	1.17441	1.17441	0.0103383	0.176032	721.582	847.431	0.851495	-1.17441	0.0103383	0.176032	798.341	721.582	1.10638	1.10638	0.0728243	0.503727
17229715	9.11	9.08	9.28	9.11	9.11	9.11	9.04	9.26	8.97	552.565	541.193	621.668	552.565	552.565	552.565	526.394	613.109	501.463	TRUE	571.809	552.565	1.03483	1.03483	0.486743	0.490402	552.565	571.809	0.966346	-1.03483	0.486743	0.490402	571.809	546.989	1.04538	1.04538	0.587653	0.460366	546.989	571.809	0.956594	-1.04538	0.587653	0.460366	552.565	546.989	1.01019	1.01019	0.877092	0.68691
17229727	10.76	10.52	10.42	10.79	10.66	10.5	10.5	10.29	10.48	1734.13	1468.37	1370.04	1770.57	1618	1448.15	1448.15	1251.98	1428.22	TRUE	1524.18	1612.24	0.945379	-1.05778	0.571756	0.518153	1612.24	1524.18	1.05778	1.05778	0.571756	0.518153	1524.18	1376.12	1.10759	1.10759	0.302944	0.357436	1376.12	1524.18	0.902858	-1.10759	0.302944	0.357436	1612.24	1376.12	1.17159	1.17159	0.102814	0.503727
17229729	8.2	8.23	8.3	8.25	8.19	8.19	8.03	8.24	8.08	294.067	300.246	315.173	304.437	292.036	292.036	261.379	302.334	270.597	TRUE	303.162	296.169	1.02361	1.02361	0.404275	0.461109	296.169	303.162	0.976935	-1.02361	0.404275	0.461109	303.162	278.103	1.09011	1.09011	0.14569	0.294793	278.103	303.162	0.917343	-1.09011	0.14569	0.294793	296.169	278.103	1.06496	1.06496	0.239209	0.5066
17229752	4.81	4.85	4.85	4.95	4.85	4.63	4.85	5.06	4.85	28.0514	28.84	28.84	30.91	28.84	24.761	28.84	33.3589	28.84	TRUE	28.5771	28.1703	1.01444	1.01444	0.834564	0.593274	28.1703	28.5771	0.985765	-1.01444	0.834564	0.593274	28.5771	30.3463	0.941701	-1.06191	0.31165	0.360684	30.3463	28.5771	1.06191	1.06191	0.31165	0.360684	28.1703	30.3463	0.928295	-1.07724	0.407242	0.537454
17229756	3.89	4.04	3.88	4.08	4.05	4.04	4.02	3.93	4.33	14.8254	16.4498	14.723	16.9123	16.5642	16.4498	16.2234	15.2422	20.1122	TRUE	15.3327	16.6421	0.921322	-1.0854	0.0855538	0.355046	16.6421	15.3327	1.0854	1.0854	0.0855538	0.355046	15.3327	17.1926	0.891823	-1.1213	0.306727	0.358781	17.1926	15.3327	1.1213	1.1213	0.306727	0.358781	16.6421	17.1926	0.967982	-1.03308	0.731123	0.644409
17229767	4.31	4.31	4.31	4.31	4.33	4.18	4.53	4.22	4.31	19.8353	19.8353	19.8353	19.8353	20.1122	18.1261	23.1029	18.6357	19.8353	TRUE	19.8353	19.3579	1.02466	1.02466	0.484913	0.489874	19.3579	19.8353	0.97593	-1.02466	0.484913	0.489874	19.8353	20.5246	0.966415	-1.03475	0.632801	0.475343	20.5246	19.8353	1.03475	1.03475	0.632801	0.475343	19.3579	20.5246	0.943154	-1.06027	0.472414	0.560095
17229795	4.57	4.42	4.55	4.44	4.39	4.51	4.82	4.51	4.51	23.7524	21.4068	23.4254	21.7057	20.9663	22.7848	28.2465	22.7848	22.7848	TRUE	22.8615	21.8189	1.04778	1.04778	0.312876	0.436769	21.8189	22.8615	0.954395	-1.04778	0.312876	0.436769	22.8615	24.6054	0.929128	-1.07628	0.424491	0.40189	24.6054	22.8615	1.07628	1.07628	0.424491	0.40189	21.8189	24.6054	0.886755	-1.12771	0.215516	0.5066
17229818	10.58	10.54	10.53	10.56	10.58	10.62	10.68	10.6	10.58	1530.73	1488.87	1478.58	1509.65	1530.73	1573.76	1640.59	1552.09	1530.73	TRUE	1499.39	1538.05	0.974868	-1.02578	0.19267	0.388712	1538.05	1499.39	1.02578	1.02578	0.19267	0.388712	1499.39	1574.47	0.952315	-1.05007	0.113866	0.286063	1574.47	1499.39	1.05007	1.05007	0.113866	0.286063	1538.05	1574.47	0.976866	-1.02368	0.398351	0.5337
17229839	6.65	6.75	6.43	7.16	6.78	6.6	6.65	6.65	6.55	100.427	107.635	86.2229	143.013	109.896	97.0059	100.427	100.427	93.7015	TRUE	98.0948	116.638	0.841017	-1.18904	0.286117	0.425065	116.638	98.0948	1.18904	1.18904	0.286117	0.425065	98.0948	98.185	0.999081	-1.00092	0.989871	0.57518	98.185	98.0948	1.00092	1.00092	0.989871	0.57518	116.638	98.185	1.18794	1.18794	0.254565	0.5066
17229842	10.63	10.65	10.52	10.6	10.67	10.64	10.65	10.64	10.53	1584.71	1606.83	1468.37	1552.09	1629.26	1595.73	1606.83	1595.73	1478.58	TRUE	1553.3	1592.36	0.975471	-1.02515	0.464968	0.483508	1592.36	1553.3	1.02515	1.02515	0.464968	0.483508	1553.3	1560.38	0.995464	-1.00456	0.910871	0.554709	1560.38	1553.3	1.00456	1.00456	0.910871	0.554709	1592.36	1560.38	1.0205	1.0205	0.531187	0.580444
17229851	5.2	4.74	5.02	4.56	4.75	4.84	4.7	5.02	4.37	36.7583	26.7228	32.4467	23.5883	26.9087	28.6408	25.9921	32.4467	20.6776	TRUE	31.976	26.3793	1.21216	1.21216	0.161429	0.37585	26.3793	31.976	0.824972	-1.21216	0.161429	0.37585	31.976	26.3721	1.21249	1.21249	0.278712	0.34861	26.3721	31.976	0.824749	-1.21249	0.278712	0.34861	26.3793	26.3721	1.00027	1.00027	0.998561	0.713201
17229865	4.46	4.64	4.66	4.44	4.33	4.34	4.46	4.46	4.58	22.0087	24.9333	25.2813	21.7057	20.1122	20.2521	22.0087	22.0087	23.9176	TRUE	24.0744	20.69	1.16358	1.16358	0.0429177	0.308759	20.69	24.0744	0.859418	-1.16358	0.0429177	0.308759	24.0744	22.645	1.06312	1.06312	0.305423	0.358292	22.645	24.0744	0.940624	-1.06312	0.305423	0.358292	20.69	22.645	0.913668	-1.09449	0.074485	0.503727
17229948	5.32	5.46	5.32	5.3	5.32	5.34	5.32	5.32	4.99	39.9466	44.0173	39.9466	39.3966	39.9466	40.5042	39.9466	39.9466	31.779	TRUE	41.3035	39.9491	1.0339	1.0339	0.386308	0.455206	39.9491	41.3035	0.96721	-1.0339	0.386308	0.455206	41.3035	37.224	1.10959	1.10959	0.250985	0.337838	37.224	41.3035	0.901232	-1.10959	0.250985	0.337838	39.9491	37.224	1.07321	1.07321	0.376438	0.524935
17229988	4.55	4.56	4.6	4.44	4.54	4.51	4.6	4.44	4.54	23.4254	23.5883	24.2515	21.7057	23.2636	22.7848	24.2515	21.7057	23.2636	TRUE	23.755	22.5847	1.05182	1.05182	0.089868	0.355046	22.5847	23.755	0.950732	-1.05182	0.089868	0.355046	23.755	23.0736	1.02954	1.02954	0.433172	0.405217	23.0736	23.755	0.971312	-1.02954	0.433172	0.405217	22.5847	23.0736	0.978812	-1.02165	0.60518	0.606105
17230034	4.57	4.48	4.42	4.14	4.2	4.21	3.88	4.26	4.28	23.7524	22.3159	21.4068	17.6305	18.3792	18.507	14.723	19.1597	19.4271	TRUE	22.4917	18.1722	1.2377	1.2377	0.00419847	0.165646	18.1722	22.4917	0.807952	-1.2377	0.00419847	0.165646	22.4917	17.7699	1.26572	1.26572	0.0475717	0.250378	17.7699	22.4917	0.790066	-1.26572	0.0475717	0.250378	18.1722	17.7699	1.02264	1.02264	0.807991	0.667768
17230045	7.93	8.23	8.09	7.84	7.45	8.72	7.88	7.91	6.85	243.875	300.246	272.479	229.126	174.853	421.679	235.568	240.518	115.36	TRUE	272.2	275.219	0.989029	-1.01109	0.970459	0.629198	275.219	272.2	1.01109	1.01109	0.970459	0.629198	272.2	197.149	1.38068	1.38068	0.163529	0.302466	197.149	272.2	0.724279	-1.38068	0.163529	0.302466	275.219	197.149	1.396	1.396	0.41203	0.539203
17230055	6.86	6.43	6.83	6.3	6.41	7.17	6.31	6.27	6.36	116.162	86.2229	113.772	78.7932	85.0359	144.007	79.3413	77.1717	82.1393	TRUE	105.386	102.612	1.02703	1.02703	0.909398	0.611934	102.612	105.386	0.973682	-1.02703	0.909398	0.611934	105.386	79.5508	1.32476	1.32476	0.0564036	0.256504	79.5508	105.386	0.754853	-1.32476	0.0564036	0.256504	102.612	79.5508	1.2899	1.2899	0.330244	0.516076
17230078	10.96	10.96	10.73	10.74	10.48	11.25	10.59	10.74	10.41	1992	1992	1698.45	1710.26	1428.22	2435.5	1541.37	1710.26	1360.57	TRUE	1894.15	1857.99	1.01946	1.01946	0.914303	0.613589	1857.99	1894.15	0.980912	-1.01946	0.914303	0.613589	1894.15	1537.4	1.23204	1.23204	0.0641657	0.263569	1537.4	1894.15	0.811659	-1.23204	0.0641657	0.263569	1857.99	1537.4	1.20853	1.20853	0.368452	0.523826
17230087	6.77	7.1	6.71	6.52	6.51	7.38	6.77	6.77	6.71	109.137	137.187	104.691	91.7731	91.1392	166.572	109.137	109.137	104.691	TRUE	117.005	116.495	1.00438	1.00438	0.985833	0.633434	116.495	117.005	0.995637	-1.00438	0.985833	0.633434	117.005	107.655	1.08685	1.08685	0.414502	0.397658	107.655	117.005	0.92009	-1.08685	0.414502	0.397658	116.495	107.655	1.08211	1.08211	0.742319	0.647836
17230102	8.24	8.3	8.15	7.93	7.75	8.67	8.11	8.12	7.75	302.334	315.173	284.05	243.875	215.269	407.315	276.282	278.204	215.269	TRUE	300.519	288.82	1.04051	1.04051	0.856083	0.599173	288.82	300.519	0.96107	-1.04051	0.856083	0.599173	300.519	256.585	1.17122	1.17122	0.123228	0.286698	256.585	300.519	0.853808	-1.17122	0.123228	0.286698	288.82	256.585	1.12563	1.12563	0.637339	0.616529
17230111	4.36	5.09	4.23	4.07	4.21	4.75	4.03	4.67	4.23	20.5348	34.0598	18.7654	16.7955	18.507	26.9087	16.3362	25.4572	18.7654	TRUE	24.4533	20.7371	1.17921	1.17921	0.553497	0.512499	20.7371	24.4533	0.848025	-1.17921	0.553497	0.512499	24.4533	20.1862	1.21139	1.21139	0.484647	0.425089	20.1862	24.4533	0.8255	-1.21139	0.484647	0.425089	20.7371	20.1862	1.02729	1.02729	0.900765	0.692854
17230123	3.98	4.18	4.5	4.53	4.02	5.11	4.01	4.3	4.39	15.7797	18.1261	22.6274	23.1029	16.2234	34.5353	16.1113	19.6983	20.9663	TRUE	18.8444	24.6205	0.765396	-1.30651	0.368647	0.450288	24.6205	18.8444	1.30651	1.30651	0.368647	0.450288	18.8444	18.9253	0.995727	-1.00429	0.975548	0.571886	18.9253	18.8444	1.00429	1.00429	0.975548	0.571886	24.6205	18.9253	1.30093	1.30093	0.361634	0.523826
17230127	4.89	4.89	4.66	4.96	4.96	4.99	4.84	4.89	4.88	29.6508	29.6508	25.2813	31.125	31.125	31.779	28.6408	29.6508	29.446	TRUE	28.1943	31.343	0.899542	-1.11168	0.0993139	0.357925	31.343	28.1943	1.11168	1.11168	0.0993139	0.357925	28.1943	29.2459	0.964044	-1.0373	0.518953	0.437918	29.2459	28.1943	1.0373	1.0373	0.518953	0.437918	31.343	29.2459	1.07171	1.07171	0.00514213	0.445377
17230153	10.18	10.25	10.29	10.22	10.19	10.19	10.16	10.3	10.02	1160.07	1217.75	1251.98	1192.69	1168.14	1168.14	1144.1	1260.69	1038.29	TRUE	1209.93	1176.32	1.02857	1.02857	0.296788	0.429381	1176.32	1209.93	0.972221	-1.02857	0.296788	0.429381	1209.93	1147.7	1.05423	1.05423	0.42174	0.40093	1147.7	1209.93	0.94856	-1.05423	0.42174	0.40093	1176.32	1147.7	1.02494	1.02494	0.681228	0.629344
17230166	6.29	6.29	6.37	6.2	6.14	6.29	6.37	6.29	6.24	78.249	78.249	82.7106	73.5167	70.5219	78.249	82.7106	78.249	75.5835	TRUE	79.7362	74.0959	1.07612	1.07612	0.10463	0.359744	74.0959	79.7362	0.929263	-1.07612	0.10463	0.359744	79.7362	78.8477	1.01127	1.01127	0.745677	0.508828	78.8477	79.7362	0.988857	-1.01127	0.745677	0.508828	74.0959	78.8477	0.939734	-1.06413	0.195759	0.5066
17230174	8.54	8.22	8.32	8.08	8.13	8.27	8.22	8.2	8.42	372.217	298.172	319.573	270.597	280.139	308.687	298.172	294.067	342.509	TRUE	329.987	286.474	1.15189	1.15189	0.15417	0.373219	286.474	329.987	0.868138	-1.15189	0.15417	0.373219	329.987	311.583	1.05907	1.05907	0.531689	0.442121	311.583	329.987	0.944227	-1.05907	0.531689	0.442121	286.474	311.583	0.919416	-1.08765	0.262595	0.5066
17230195	9.87	9.85	9.94	9.86	9.91	9.94	9.97	10	10.21	935.763	922.88	982.286	929.3	962.071	982.286	1002.93	1024	1184.45	TRUE	946.977	957.886	0.988611	-1.01152	0.669802	0.547559	957.886	946.977	1.01152	1.01152	0.669802	0.547559	946.977	1070.46	0.884646	-1.1304	0.109083	0.286063	1070.46	946.977	1.1304	1.1304	0.109083	0.286063	957.886	1070.46	0.894837	-1.11752	0.130783	0.503727
17230223	4.89	4.79	4.79	4.68	4.78	4.49	4.9	4.73	5.07	29.6508	27.6652	27.6652	25.6342	27.4741	22.4711	29.8571	26.5382	33.5909	TRUE	28.3271	25.1931	1.1244	1.1244	0.122405	0.362188	25.1931	28.3271	0.889367	-1.1244	0.122405	0.362188	28.3271	29.9954	0.94438	-1.0589	0.479551	0.423366	29.9954	28.3271	1.0589	1.0589	0.479551	0.423366	25.1931	29.9954	0.8399	-1.19062	0.12791	0.503727
17230225	8.19	8.16	8.19	8.16	8.23	8.19	8.19	8.19	8.15	292.036	286.026	292.036	286.026	300.246	292.036	292.036	292.036	284.05	TRUE	290.032	292.769	0.990652	-1.00944	0.582524	0.52127	292.769	290.032	1.00944	1.00944	0.582524	0.52127	290.032	289.374	1.00228	1.00228	0.852935	0.539592	289.374	290.032	0.997729	-1.00228	0.852935	0.539592	292.769	289.374	1.01173	1.01173	0.526988	0.57831
17230227	4.54	4.53	4.53	4.53	4.5	4.52	4.63	4.62	4.53	23.2636	23.1029	23.1029	23.1029	22.6274	22.9433	24.761	24.59	23.1029	TRUE	23.1564	22.8912	1.01159	1.01159	0.150945	0.372981	22.8912	23.1564	0.988546	-1.01159	0.150945	0.372981	23.1564	24.1513	0.958807	-1.04296	0.133319	0.290198	24.1513	23.1564	1.04296	1.04296	0.133319	0.290198	22.8912	24.1513	0.947824	-1.05505	0.0817469	0.503727
17230231	10.27	10.28	10.3	10.31	10.3	10.4	10.42	10.28	10.61	1234.75	1243.34	1260.69	1269.46	1260.69	1351.18	1370.04	1243.34	1562.89	TRUE	1246.26	1293.78	0.963272	-1.03813	0.186093	0.387103	1293.78	1246.26	1.03813	1.03813	0.186093	0.387103	1246.26	1392.09	0.895244	-1.11701	0.192768	0.315179	1392.09	1246.26	1.11701	1.11701	0.192768	0.315179	1293.78	1392.09	0.929378	-1.07599	0.369323	0.523826
17230252	4.36	4.45	4.3	4.26	4	4.26	4.21	4.25	4.26	20.5348	21.8566	19.6983	19.1597	16	19.1597	18.507	19.0273	19.1597	TRUE	20.6966	18.1064	1.14305	1.14305	0.102257	0.358637	18.1064	20.6966	0.874851	-1.14305	0.102257	0.358637	20.6966	18.898	1.09517	1.09517	0.0525056	0.255214	18.898	20.6966	0.913097	-1.09517	0.0525056	0.255214	18.1064	18.898	0.958114	-1.04372	0.501214	0.570139
17230256	10.78	10.64	10.64	10.61	10.63	10.74	10.7	10.67	10.67	1758.34	1595.73	1595.73	1562.89	1584.71	1710.26	1663.49	1629.26	1629.26	TRUE	1649.93	1619.29	1.01893	1.01893	0.688403	0.551985	1619.29	1649.93	0.981425	-1.01893	0.688403	0.551985	1649.93	1640.67	1.00565	1.00565	0.875303	0.545364	1640.67	1649.93	0.994386	-1.00565	0.875303	0.545364	1619.29	1640.67	0.986966	-1.01321	0.674736	0.627328
17230273	6	5.84	5.82	6.09	5.94	5.95	5.84	5.98	5.99	64	57.2816	56.493	68.1197	61.3929	61.8199	57.2816	63.1189	63.5579	TRUE	59.2582	63.7775	0.929139	-1.07626	0.233754	0.409109	63.7775	59.2582	1.07626	1.07626	0.233754	0.409109	59.2582	61.3195	0.966385	-1.03478	0.54554	0.445369	61.3195	59.2582	1.03478	1.03478	0.54554	0.445369	63.7775	61.3195	1.04009	1.04009	0.454406	0.553454
17230276	5.24	5.77	5.09	5.19	5.27	5.23	5.23	5.23	5.02	37.7918	54.5686	34.0598	36.5044	38.5859	37.5307	37.5307	37.5307	32.4467	TRUE	42.1401	37.5403	1.12253	1.12253	0.508028	0.497404	37.5403	42.1401	0.890846	-1.12253	0.508028	0.497404	42.1401	35.836	1.17591	1.17591	0.38906	0.387053	35.836	42.1401	0.850403	-1.17591	0.38906	0.387053	37.5403	35.836	1.04756	1.04756	0.396874	0.533301
17230279	8.84	8.78	8.73	8.65	8.5	8.67	8.65	8.44	8.5	458.253	439.586	424.612	401.707	362.039	407.315	401.707	347.291	362.039	TRUE	440.817	390.353	1.12928	1.12928	0.0430487	0.308899	390.353	440.817	0.885523	-1.12928	0.0430487	0.308899	440.817	370.345	1.19028	1.19028	0.020459	0.198476	370.345	440.817	0.840135	-1.19028	0.020459	0.198476	390.353	370.345	1.05403	1.05403	0.406952	0.537298
17230282	11.82	11.74	11.85	11.8	11.68	11.84	11.8	11.72	11.9	3615.55	3420.52	3691.52	3565.78	3281.18	3666.02	3565.78	3373.43	3821.7	TRUE	3575.86	3504.33	1.02041	1.02041	0.637929	0.538401	3504.33	3575.86	0.979994	-1.02041	0.637929	0.538401	3575.86	3586.97	0.996904	-1.00311	0.945583	0.563403	3586.97	3575.86	1.00311	1.00311	0.945583	0.563403	3504.33	3586.97	0.97696	-1.02358	0.65891	0.621997
17230304	7.1	7.08	7.04	6.93	7.17	7.1	7.22	7.16	7.27	137.187	135.298	131.599	121.938	144.007	137.187	149.086	143.013	154.343	TRUE	134.695	134.377	1.00236	1.00236	0.964648	0.627774	134.377	134.695	0.997645	-1.00236	0.964648	0.627774	134.695	148.814	0.905121	-1.10483	0.0182158	0.192139	148.814	134.695	1.10483	1.10483	0.0182158	0.192139	134.377	148.814	0.902989	-1.10743	0.119101	0.503727
17230327	8.76	8.3	7.59	8.64	8.46	8.19	7.95	7.85	7.92	433.534	315.173	192.672	398.932	352.139	292.036	247.28	230.72	242.191	TRUE	313.793	347.702	0.902476	-1.10806	0.678972	0.549827	347.702	313.793	1.10806	1.10806	0.678972	0.549827	313.793	240.064	1.30712	1.30712	0.349834	0.376354	240.064	313.793	0.765039	-1.30712	0.349834	0.376354	347.702	240.064	1.44838	1.44838	0.026381	0.503727
17230331	5.97	5.79	5.75	6.21	6.18	5.97	6.3	6.01	5.92	62.6829	55.3304	53.8174	74.028	72.5046	62.6829	78.7932	64.4452	60.5477	TRUE	57.2769	69.7385	0.821309	-1.21757	0.0499671	0.320379	69.7385	57.2769	1.21757	1.21757	0.0499671	0.320379	57.2769	67.9287	0.843191	-1.18597	0.160214	0.30044	67.9287	57.2769	1.18597	1.18597	0.160214	0.30044	69.7385	67.9287	1.02664	1.02664	0.79717	0.664688
17230345	8.7	8.66	8.66	8.55	8.55	8.56	8.62	8.46	8.73	415.873	404.501	404.501	374.806	374.806	377.413	393.44	352.139	424.612	TRUE	408.292	375.675	1.08682	1.08682	0.00110576	0.134574	375.675	408.292	0.920114	-1.08682	0.00110576	0.134574	408.292	390.063	1.04673	1.04673	0.440916	0.408483	390.063	408.292	0.955355	-1.04673	0.440916	0.408483	375.675	390.063	0.963112	-1.0383	0.531013	0.580398
17230408	5.06	5	5.23	5.24	5.22	5.22	5.28	5.4	5.14	33.3589	32	37.5307	37.7918	37.2715	37.2715	38.8542	42.2243	35.261	TRUE	34.2965	37.4449	0.91592	-1.0918	0.132994	0.366178	37.4449	34.2965	1.0918	1.0918	0.132994	0.366178	34.2965	38.7798	0.884391	-1.13072	0.160948	0.30066	38.7798	34.2965	1.13072	1.13072	0.160948	0.30066	37.4449	38.7798	0.965577	-1.03565	0.54444	0.584535
17230432	6.25	6.36	6.33	6.08	6.16	6.05	6.32	6.44	6.22	76.1093	82.1393	80.4489	67.6492	71.5064	66.257	79.8932	86.8227	74.5429	TRUE	79.5658	68.4708	1.16204	1.16204	0.00965298	0.205777	68.4708	79.5658	0.860556	-1.16204	0.00965298	0.205777	79.5658	80.4196	0.989383	-1.01073	0.840729	0.536188	80.4196	79.5658	1.01073	1.01073	0.840729	0.536188	68.4708	80.4196	0.85142	-1.17451	0.037116	0.503727
17230451	4.7	4.85	4.97	4.7	4.83	4.84	4.71	4.33	4.71	25.9921	28.84	31.3414	25.9921	28.443	28.6408	26.1729	20.1122	26.1729	TRUE	28.7245	27.6919	1.03729	1.03729	0.589852	0.523922	27.6919	28.7245	0.964053	-1.03729	0.589852	0.523922	28.7245	24.1526	1.18929	1.18929	0.146666	0.294873	24.1526	28.7245	0.840838	-1.18929	0.146666	0.294873	27.6919	24.1526	1.14654	1.14654	0.181763	0.503727
17230469	5.35	5.49	5.49	5.43	5.63	5.5	5.5	5.5	5.5	40.7859	44.9422	44.9422	43.1115	49.5221	45.2548	45.2548	45.2548	45.2548	TRUE	43.5568	45.9628	0.947653	-1.05524	0.361719	0.450288	45.9628	43.5568	1.05524	1.05524	0.361719	0.450288	43.5568	45.2548	0.962478	-1.03898	0.287564	0.351962	45.2548	43.5568	1.03898	1.03898	0.287564	0.351962	45.9628	45.2548	1.01564	1.01564	0.726181	0.643577
17230480	4.34	4.4	4.51	4.21	4.69	4.33	4.35	4.33	4.35	20.2521	21.1121	22.7848	18.507	25.8125	20.1122	20.393	20.1122	20.393	TRUE	21.383	21.4773	0.995612	-1.00441	0.969779	0.629047	21.4773	21.383	1.00441	1.00441	0.969779	0.629047	21.383	20.2994	1.05338	1.05338	0.221727	0.329134	20.2994	21.383	0.949323	-1.05338	0.221727	0.329134	21.4773	20.2994	1.05802	1.05802	0.623592	0.612058
17230484	11.19	11.16	11.19	11	11.04	11.04	10.9	11.04	10.87	2336.28	2288.2	2336.28	2048	2105.58	2105.58	1910.85	2105.58	1871.53	TRUE	2320.26	2086.38	1.11209	1.11209	0.000727584	0.125058	2086.38	2320.26	0.899204	-1.11209	0.000727584	0.125058	2320.26	1962.65	1.18221	1.18221	0.00849094	0.171812	1962.65	2320.26	0.845877	-1.18221	0.00849094	0.171812	2086.38	1962.65	1.06304	1.06304	0.173707	0.503727
17230499	9.62	9.6	9.7	9.56	9.42	9.63	9.56	9.63	9.44	786.88	776.047	831.746	754.826	685.019	792.353	754.826	792.353	694.581	TRUE	798.224	744.066	1.07279	1.07279	0.204601	0.393073	744.066	798.224	0.932151	-1.07279	0.204601	0.393073	798.224	747.254	1.06821	1.06821	0.199418	0.317852	747.254	798.224	0.936145	-1.06821	0.199418	0.317852	744.066	747.254	0.995734	-1.00428	0.943718	0.702201
17230525	10.86	10.81	10.76	10.89	10.84	10.89	10.92	10.88	11.14	1858.6	1795.29	1734.13	1897.65	1833.01	1897.65	1937.53	1884.54	2256.7	TRUE	1796.01	1876.11	0.957306	-1.0446	0.128482	0.364549	1876.11	1796.01	1.0446	1.0446	0.128482	0.364549	1796.01	2026.26	0.886367	-1.1282	0.13136	0.289851	2026.26	1796.01	1.1282	1.1282	0.13136	0.289851	1876.11	2026.26	0.925897	-1.08003	0.272878	0.5066
17230550	10.28	10.34	10.6	10.26	10.12	10.34	10.28	10.31	10.46	1243.34	1296.13	1552.09	1226.22	1112.82	1296.13	1243.34	1269.46	1408.55	TRUE	1363.85	1211.72	1.12555	1.12555	0.236317	0.409448	1211.72	1363.85	0.888455	-1.12555	0.236317	0.409448	1363.85	1307.12	1.04341	1.04341	0.627914	0.474205	1307.12	1363.85	0.958399	-1.04341	0.627914	0.474205	1211.72	1307.12	0.92702	-1.07873	0.26709	0.5066
17230566	4.99	5.4	5.04	5.32	5.14	4.96	5.03	5.02	4.99	31.779	42.2243	32.8996	39.9466	35.261	31.125	32.6724	32.4467	31.779	TRUE	35.6343	35.4442	1.00536	1.00536	0.965886	0.628179	35.4442	35.6343	0.994665	-1.00536	0.965886	0.628179	35.6343	32.2994	1.10325	1.10325	0.372191	0.380663	32.2994	35.6343	0.906412	-1.10325	0.372191	0.380663	35.4442	32.2994	1.09736	1.09736	0.286988	0.507819
17230595	11.93	11.95	11.93	11.83	11.87	11.68	11.87	11.81	11.87	3902.01	3956.48	3902.01	3640.7	3743.05	3281.18	3743.05	3590.58	3743.05	TRUE	3920.16	3554.98	1.10272	1.10272	0.0609486	0.32978	3554.98	3920.16	0.906845	-1.10272	0.0609486	0.32978	3920.16	3692.23	1.06173	1.06173	0.0134426	0.182004	3692.23	3920.16	0.941856	-1.06173	0.0134426	0.182004	3554.98	3692.23	0.962827	-1.03861	0.409071	0.537454
17230602	10.41	10.4	10.55	10.25	10.2	10.26	10.26	10.25	10.22	1360.57	1351.18	1499.22	1217.75	1176.27	1226.22	1226.22	1217.75	1192.69	TRUE	1403.66	1206.74	1.16318	1.16318	0.0173087	0.245423	1206.74	1403.66	0.859714	-1.16318	0.0173087	0.245423	1403.66	1212.22	1.15793	1.15793	0.0173298	0.190918	1212.22	1403.66	0.863613	-1.15793	0.0173298	0.190918	1206.74	1212.22	0.995485	-1.00454	0.781224	0.660362
17230611	11.84	11.8	11.9	11.81	11.76	11.8	11.83	11.82	11.83	3666.02	3565.78	3821.7	3590.58	3468.27	3565.78	3640.7	3615.55	3640.7	TRUE	3684.5	3541.54	1.04037	1.04037	0.161222	0.37579	3541.54	3684.5	0.9612	-1.04037	0.161222	0.37579	3684.5	3632.32	1.01437	1.01437	0.524488	0.43957	3632.32	3684.5	0.985837	-1.01437	0.524488	0.43957	3541.54	3632.32	0.975009	-1.02563	0.0765938	0.503727
17230636	4.18	4.16	4.16	4.01	3.94	4.59	4.04	4.16	4.2	18.1261	17.8766	17.8766	16.1113	15.3482	24.0839	16.4498	17.8766	18.3792	TRUE	17.9598	18.5145	0.970039	-1.03089	0.852343	0.598166	18.5145	17.9598	1.03089	1.03089	0.852343	0.598166	17.9598	17.5685	1.02227	1.02227	0.539464	0.443865	17.5685	17.9598	0.978215	-1.02227	0.539464	0.443865	18.5145	17.5685	1.05384	1.05384	0.756826	0.652544
17230638	6.48	6.32	6.32	6.3	6.3	6.18	6.16	6.29	6.3	89.2636	79.8932	79.8932	78.7932	78.7932	72.5046	71.5064	78.249	78.7932	TRUE	83.0166	76.697	1.0824	1.0824	0.168256	0.380023	76.697	83.0166	0.923875	-1.0824	0.168256	0.380023	83.0166	76.1829	1.0897	1.0897	0.155007	0.297563	76.1829	83.0166	0.917682	-1.0897	0.155007	0.297563	76.697	76.1829	1.00675	1.00675	0.878037	0.687179
17230651	9.23	9.23	9.23	9.15	9.18	9.28	9.2	9.3	9.24	600.491	600.491	600.491	568.1	580.037	621.668	588.134	630.346	604.668	TRUE	600.491	589.935	1.01789	1.01789	0.551021	0.511487	589.935	600.491	0.98242	-1.01789	0.551021	0.511487	600.491	607.716	0.988112	-1.01203	0.587956	0.460482	607.716	600.491	1.01203	1.01203	0.587956	0.460482	589.935	607.716	0.970741	-1.03014	0.431723	0.546207
17230668	8.45	8.48	8.45	8.42	8.43	8.49	8.45	8.47	8.47	349.706	357.054	349.706	342.509	344.892	359.538	349.706	354.588	354.588	TRUE	352.156	348.98	1.0091	1.0091	0.616625	0.531967	348.98	352.156	0.990981	-1.0091	0.616625	0.531967	352.156	352.961	0.997719	-1.00229	0.7978	0.523486	352.961	352.156	1.00229	1.00229	0.7978	0.523486	348.98	352.961	0.988721	-1.01141	0.514044	0.5744
17230702	5.72	5.58	6.15	5.79	5.66	5.8	5.46	5.63	5.46	52.7098	47.8352	71.0124	55.3304	50.5626	55.7152	44.0173	49.5221	44.0173	TRUE	57.1858	53.8694	1.06156	1.06156	0.670981	0.54771	53.8694	57.1858	0.942007	-1.06156	0.670981	0.54771	57.1858	45.8523	1.24718	1.24718	0.194986	0.31602	45.8523	57.1858	0.801812	-1.24718	0.194986	0.31602	53.8694	45.8523	1.17485	1.17485	0.0315956	0.503727
17230715	7.2	7.06	7.08	6.86	6.93	6.78	6.76	6.93	6.7	147.033	133.436	135.298	116.162	121.938	109.896	108.383	121.938	103.968	TRUE	138.589	115.999	1.19475	1.19475	0.0147276	0.230783	115.999	138.589	0.836998	-1.19475	0.0147276	0.230783	138.589	111.43	1.24373	1.24373	0.0168579	0.188681	111.43	138.589	0.80403	-1.24373	0.0168579	0.188681	115.999	111.43	1.041	1.041	0.516449	0.575568
[truncated: 19,673 more rows]
[truncated: 26 more columns]
