# Supplementary material for: Cells release subpopulations of exosomes with distinct molecular and biological properties
Source: Sci Rep. 2016 Mar 2;6:22519. doi: 10.1038/srep22519 (PMC4773763; doi:10.1038/srep22519)
Supplement: Supplementary Table S3 [file srep22519-s4.xls]

## Sheet: stat enrich results -- all
Statistical enrichment analysis on the LD-exo/HD-exo ratios
PANTHER Pathways	#	+/-	P value		GO molecular function experimental only	#	+/-	P value
Wnt signaling pathway	204	-	0.00238		chromatin binding	241	-	0.00378
Endothelin signaling pathway	68	-	0.0101		macromolecular complex binding	409	-	0.00397
Cell cycle	22	+	0.0266		actin binding	63	-	0.0228
					transcription factor activity, sequence-specific DNA binding	342	-	0.0368
PANTHER GO-Slim Molecular Function	#	+/-	P value		nucleic acid binding transcription factor activity	342	-	0.0368
small GTPase regulator activity	291	-	0.000794		RNA polymerase II transcription factor activity, sequence-specific DNA binding	251	-	0.0451
enzyme regulator activity	735	-	0.00439
isomerase activity	132	+	0.00571		GO biological process experimental only	#	+/-	P value
kinase activity	645	-	0.0165		anatomical structure morphogenesis	1211	-	3.46e-08
actin binding	149	-	0.0178		nervous system development	958	-	3.01e-07
protein kinase activity	375	-	0.0393		cardiovascular system development	475	-	1.07e-06
					movement of cell or subcellular component	476	-	1.3e-06
PANTHER GO-Slim Biological Process	#	+/-	P value		circulatory system development	476	-	1.6e-06
DNA replication	129	+	2.88e-06		system development	2042	-	1.79e-06
biological regulation	2681	-	0.000539		multicellular organismal development	2244	-	3.14e-06
regulation of catalytic activity	780	-	0.000897		single-multicellular organism process	2648	-	3.18e-06
regulation of molecular function	799	-	0.00254		neurogenesis	713	-	1.42e-05
cell communication	1992	-	0.00268		anatomical structure development	2406	-	1.88e-05
developmental process	1591	-	0.0036		single-organism developmental process	2499	-	1.97e-05
translation	388	+	0.00447		multicellular organismal process	2762	-	1.98e-05
DNA metabolic process	307	+	0.00566		cellular developmental process	1664	-	2.48e-05
steroid metabolic process	120	+	0.00983		developmental process	2511	-	4.01e-05
anatomical structure morphogenesis	448	-	0.0353		generation of neurons	661	-	4.03e-05
					cell differentiation	1579	-	4.41e-05
PANTHER GO-Slim Cellular Component	#	+/-	P value		organ morphogenesis	594	-	6.16e-05
protein-DNA complex	16	+	0.00106		locomotion	428	-	0.000106
extracellular region	405	-	0.00502		regulation of developmental process	1120	-	0.000251
chromosome	56	+	0.00562		heart development	313	-	0.000519
nuclear chromosome	43	+	0.011		organ development	1605	-	0.00101
macromolecular complex	683	+	0.0131		tissue development	929	-	0.00112
cell junction	38	-	0.0148		regulation of multicellular organismal development	820	-	0.00118
actin cytoskeleton	267	-	0.0426		cell migration	309	-	0.00128
					respiratory system development	153	-	0.00146
PANTHER Protein Class	#	+/-	P value		enzyme linked receptor protein signaling pathway	208	-	0.00204
G-protein modulator	352	-	7.48e-09		positive regulation of RNA metabolic process	644	-	0.00389
ribosomal protein	213	+	0.000419		cell development	854	-	0.0043
guanyl-nucleotide exchange factor	136	-	0.00101		localization of cell	339	-	0.00515
isomerase	123	+	0.00201		cell motility	339	-	0.00515
kinase	427	-	0.009		regulation of GTPase activity	103	-	0.00528
extracellular matrix linker protein	20	-	0.0223		positive regulation of RNA biosynthetic process	630	-	0.00554
actin family cytoskeletal protein	301	-	0.0264		positive regulation of nucleic acid-templated transcription	630	-	0.00554
histone	45	+	0.0496		positive regulation of transcription, DNA-templated	630	-	0.00554
					tube development	414	-	0.00753
GO molecular function complete	#	+/-	P value		central nervous system development	429	-	0.00794
actin binding	283	-	1.47e-05		localization	1299	-	0.00869
actin filament binding	93	-	0.00106		positive regulation of transcription from RNA polymerase II promoter	501	-	0.00911
chromatin binding	405	-	0.00578		neuron projection morphogenesis	202	-	0.0105
GTPase regulator activity	210	-	0.00705		regulation of nervous system development	381	-	0.0108
GTPase activator activity	192	-	0.0126		vasculature development	276	-	0.0173
guanyl-nucleotide exchange factor activity	146	-	0.0246		head development	369	-	0.0178
structural constituent of ribosome	116	+	0.0449		embryo development	742	-	0.019
					neuron differentiation	447	-	0.0195
GO cellular component complete	#	+/-	P value		epithelium development	574	-	0.0202
chromosomal part	601	+	2.56e-07		positive regulation of nucleobase-containing compound metabolic process	681	-	0.0211
chromosome	680	+	1.05e-06		positive regulation of gene expression	720	-	0.0227
kinetochore	107	+	2.06e-06		respiratory tube development	137	-	0.0242
chromosome, centromeric region	152	+	4.46e-06		positive regulation of biological process	2026	-	0.0247
cell junction	860	-	6.15e-06		lung development	134	-	0.0269
replication fork	58	+	1e-05		DNA metabolic process	190	+	0.0278
chromosomal region	203	+	7.02e-05		regulation of cellular process	3407	-	0.0295
anchoring junction	372	-	0.000391		neuron projection development	264	-	0.0319
adherens junction	365	-	0.000458		cell projection organization	420	-	0.0321
inner mitochondrial membrane protein complex	83	+	0.000938		lung alveolus development	36	-	0.0322
cell projection	1424	-	0.00102		regulation of cell differentiation	803	-	0.0371
mitochondrion	1477	+	0.00116		regulation of multicellular organismal process	1198	-	0.0384
cell leading edge	255	-	0.00129		tissue morphogenesis	411	-	0.0395
mitochondrial part	627	+	0.00136		positive regulation of cellular process	1785	-	0.0446
cell-substrate junction	322	-	0.0016		axonogenesis	164	-	0.0448
cell-substrate adherens junction	319	-	0.00161		positive regulation of GTPase activity	75	-	0.0457
extrinsic component of membrane	209	-	0.00166		anatomical structure formation involved in morphogenesis	546	-	0.047
protein-DNA complex	99	+	0.00194		regulation of RNA metabolic process	1092	-	0.0476
neuron part	977	-	0.00225
synapse	543	-	0.0026		GO cellular component experimental only	#	+/-	P value
mitochondrial protein complex	116	+	0.00285		mitochondrion	1100	+	0.000106
focal adhesion	315	-	0.0031		cell projection	669	-	0.00588
membrane region	734	-	0.00369		neuron part	416	-	0.00831
cell-cell junction	289	-	0.00413		synapse	226	-	0.0152
plasma membrane region	573	-	0.00531		cell junction	203	-	0.0315
synapse part	409	-	0.0059
nuclear chromosome	356	+	0.00604
lamellipodium	119	-	0.00722
condensed chromosome, centromeric region	35	+	0.00751
nuclear chromosome part	325	+	0.00881
condensed chromosome	112	+	0.0105
replisome	26	+	0.0172
postsynapse	262	-	0.0172
mitochondrial respiratory chain	56	+	0.026
respiratory chain	62	+	0.0279
condensed chromosome kinetochore	24	+	0.0304
nuclear replication fork	35	+	0.038
nuclear replisome	24	+	0.0415
DNA packaging complex	44	+	0.0433
GO biological process complete	#	+/-	P value
DNA metabolic process	524	+	2.73e-10
nervous system development	1363	-	2.04e-09
nuclear division	359	+	5.4e-09
DNA repair	334	+	7.04e-09
anatomical structure morphogenesis	1529	-	7.68e-08
organelle fission	381	+	9.93e-08
generation of neurons	977	-	2.28e-07
neurogenesis	1044	-	2.46e-07
mitotic nuclear division	292	+	2.6e-07
single-multicellular organism process	3752	-	4.94e-07
mitotic cell cycle process	469	+	5.3e-07
chromosome segregation	173	+	6.43e-07
DNA replication	150	+	6.85e-07
system development	2602	-	8.79e-07
mitotic cell cycle	485	+	9.31e-07
cell differentiation	2279	-	1.2e-06
cell cycle	880	+	1.27e-06
regulation of developmental process	1637	-	1.28e-06
multicellular organismal development	2986	-	2.22e-06
cellular developmental process	2407	-	2.32e-06
cell cycle process	673	+	2.7e-06
multicellular organismal process	3870	-	3.49e-06
organ morphogenesis	651	-	8.71e-06
regulation of GTPase activity	305	-	3.06e-05
single-organism developmental process	3442	-	3.68e-05
anatomical structure development	3098	-	3.7e-05
DNA-dependent DNA replication	71	+	5.09e-05
developmental process	3466	-	5.2e-05
regulation of multicellular organismal development	1225	-	7.47e-05
circulatory system development	613	-	8.62e-05
cardiovascular system development	613	-	8.62e-05
DNA recombination	148	+	0.000129
regulation of cellular component movement	566	-	0.000276
regulation of cell migration	489	-	0.00028
movement of cell or subcellular component	767	-	0.000328
cell division	396	+	0.000336
positive regulation of GTPase activity	266	-	0.000387
regulation of cell motility	512	-	0.000626
organ development	1850	-	0.000643
regulation of locomotion	559	-	0.000653
regulation of nervous system development	602	-	0.000754
neuron differentiation	601	-	0.000783
neuron projection development	382	-	0.000881
tissue development	1101	-	0.000899
heart development	357	-	0.00121
regulation of multicellular organismal process	1783	-	0.00125
cell development	1093	-	0.00129
epithelium development	681	-	0.00157
regulation of epithelial cell migration	121	-	0.00157
cell projection organization	650	-	0.00222
cell morphogenesis involved in differentiation	361	-	0.00233
regulation of cell differentiation	1158	-	0.00234
regulation of anatomical structure morphogenesis	685	-	0.00288
neuron projection morphogenesis	268	-	0.0032
head development	414	-	0.00323
double-strand break repair	116	+	0.00324
nuclear chromosome segregation	106	+	0.00331
DNA replication initiation	17	+	0.00359
actin filament-based process	319	-	0.00518
respiratory system development	168	-	0.00577
central nervous system development	497	-	0.00585
locomotion	688	-	0.00624
brain development	381	-	0.00719
regulation of cell development	660	-	0.00768
regulation of neurogenesis	533	-	0.00921
tissue morphogenesis	462	-	0.00969
enzyme linked receptor protein signaling pathway	371	-	0.0103
embryo development	779	-	0.0129
cellular response to DNA damage stimulus	509	+	0.0136
cell morphogenesis	594	-	0.014
axon development	215	-	0.0155
localization of cell	538	-	0.0183
cell motility	538	-	0.0183
axonogenesis	201	-	0.0214
cellular component morphogenesis	655	-	0.0216
positive regulation of epithelial cell migration	74	-	0.0234
tube development	454	-	0.0248
cell migration	497	-	0.0265
regulation of signaling	1961	-	0.0276
single organism signaling	2678	-	0.0298
developmental growth	266	-	0.0314
cell communication	2796	-	0.0324
signaling	2680	-	0.037
embryonic morphogenesis	436	-	0.0417
growth	314	-	0.0435
anatomical structure formation involved in morphogenesis	738	-	0.0449
signal transduction	2501	-	0.0454
